# Supplementary material for: Altered Levels of Proteins and Phosphoproteins, in the Absence of Early Causative Transcriptional Changes, Shape the Molecular Pathogenesis in the Brain of Young Presymptomatic Ki91 SCA3/MJD Mouse
Source: Mol Neurobiol. 2019 Jun 14;56(12):8168–202. doi: 10.1007/s12035-019-01643-4 (PMC6834541; doi:10.1007/s12035-019-01643-4)
Supplement: Supplementary file 5 — The summary of analysis of GO terms and pathways containing all dysregulated proteins and phosphoproteins from cerebellum and cerebral cortex performed in ClueGO (Cytoscape). (XLSX 86 kb) [file 12035_2019_1643_MOESM5_ESM.xlsx]

## Sheet: cerebellum total proteins
No.	GOGroups	GOID	GOTerm	Ontology Source	Term PValue	Term PValue Corrected with Bonferroni step down	Group PValue	Group PValue Corrected with Bonferroni step down	GOLevels	% Associated Genes	Nr. Genes	Associated Genes Found
1	Group00	KEGG:04721	Synaptic vesicle cycle	KEGG_20.11.2017	0.000219757	0.0169213	0.000219757	0.0015383	[-1]	6.45161	4	[Atp6v1c1, Cltc, Dnm1, Stxbp1]
2	Group01	KEGG:05203	Viral carcinogenesis	KEGG_20.11.2017	0.00011968	0.00993345	0.00011968	0.000957441	[-1]	3.0303	7	[Actn4, Ddb1, Hnrnpk, Kras, Rac1, Ywhae, Ywhaq]
3	Group02	R-MMU:195258	RHO GTPase Effectors	REACTOME_Pathways_20.11.2017	1.94264e-05	0.00207862	1.94264e-05	0.000174837	[-1]	3.33333	8	[Arpc3, Baiap2, Dync1i1, Dynll2, Ppp2r1a, Rac1, Ywhae, Ywhaq]
4	Group03	R-MMU:5576891	Cardiac conduction	REACTOME_Pathways_20.11.2017	0.0109401	0.0437603	0.0109401	0.0109401	[-1]	3.125	3	[Ahcyl1, Atp1a3, Itpr3]
5	Group04	R-MMU:8866652	Synthesis of active ubiquitin: roles of E1 and E2 enzymes	REACTOME_Pathways_20.11.2017	0.00043008	0.0288153	0.00043008	0.0021504	[-1]	9.67742	3	[Rps27a, Uba1, Usp9x]
6	Group05	R-MMU:927836	SMG6 hydrolyzes mRNA with premature termination codon	REACTOME_Reactions_20.11.2017	0.0109401	0.0437603	0.0109401	0.0109401	[-1]	3.125	3	[Ppp2r1a, Rplp2, Rps27a]
7	Group06	GO:0030705	cytoskeleton-dependent intracellular transport	GO_BiologicalProcess-EBI-QuickGO-GOA_20.11.2017_00h00	0.000654777	0.037977	0.000654777	0.00196433	[4, 5]	3.44828	5	[Actn4, Dync1i1, Dynll2, Nefh, Rps27a]
8	Group07	GO:0030901	midbrain development	GO_BiologicalProcess-EBI-QuickGO-GOA_20.11.2017_00h00	3.71212e-06	0.000434318	3.71212e-06	4.82576e-05	[3, 5, 6, 7, 8]	6.89655	6	[Atp5f1, Rac1, Syngr3, Uqcrq, Ywhae, Ywhaq]
9	Group07	GO:0021762	substantia nigra development	GO_BiologicalProcess-EBI-QuickGO-GOA_20.11.2017_00h00	2.27567e-05	0.00232118	3.71212e-06	4.82576e-05	[4, 6, 7, 8, 9]	11.4286	4	[Atp5f1, Syngr3, Ywhae, Ywhaq]
10	Group08	GO:0050804	modulation of chemical synaptic transmission	GO_BiologicalProcess-EBI-QuickGO-GOA_20.11.2017_00h00	2.51473e-06	0.000304283	2.51473e-06	3.7721e-05	[3, 4, 5, 7, 8]	3.18471	10	[Baiap2, Gnai2, Itpr3, Kras, Rab5a, Rac1, Slc1a3, Stxbp1, Syp, Tnr]
11	Group08	GO:0048167	regulation of synaptic plasticity	GO_BiologicalProcess-EBI-QuickGO-GOA_20.11.2017_00h00	1.41e-05	0.001551	2.51473e-06	3.7721e-05	[3, 4, 5, 6, 8, 9]	4.24242	7	[Baiap2, Itpr3, Kras, Rac1, Stxbp1, Syp, Tnr]
12	Group08	GO:0050806	positive regulation of synaptic transmission	GO_BiologicalProcess-EBI-QuickGO-GOA_20.11.2017_00h00	0.000614816	0.0362741	2.51473e-06	3.7721e-05	[3, 4, 5, 6, 7, 8, 9]	3.4965	5	[Baiap2, Itpr3, Slc1a3, Stxbp1, Tnr]
13	Group09	KEGG:05100	Bacterial invasion of epithelial cells	KEGG_20.11.2017	0.000480365	0.0307433	0.000244479	0.00146687	[-1]	5.26316	4	[Arpc3, Cltc, Dnm1, Rac1]
14	Group09	R-MMU:373760	L1CAM interactions	REACTOME_Pathways_20.11.2017	0.000110599	0.00940089	0.000244479	0.00146687	[-1]	7.69231	4	[Cltc, Dnm1, Dpysl2, Rac1]
15	Group09	R-MMU:437239	Recycling pathway of L1	REACTOME_Pathways_20.11.2017	0.000113299	0.00951712	0.000244479	0.00146687	[-1]	15	3	[Cltc, Dnm1, Dpysl2]
16	Group10	R-MMU:2029466	Attachment of preexisting mother filament and initiation of branching	REACTOME_Reactions_20.11.2017	0.000316709	0.0224863	0.000472936	0.00189174	[-1]	10.7143	3	[Arpc3, Baiap2, Rac1]
17	Group10	R-MMU:2197690	Detachment of WASP/WAVE	REACTOME_Reactions_20.11.2017	0.000316709	0.0224863	0.000472936	0.00189174	[-1]	10.7143	3	[Arpc3, Baiap2, Rac1]
18	Group10	R-MMU:5663213	RHO GTPases Activate WASPs and WAVEs	REACTOME_Pathways_20.11.2017	0.000472936	0.0307408	0.000472936	0.00189174	[-1]	9.375	3	[Arpc3, Baiap2, Rac1]
19	Group11	GO:0021537	telencephalon development	GO_BiologicalProcess-EBI-QuickGO-GOA_20.11.2017_00h00	6.42888e-06	0.000732893	1.48108e-06	2.36973e-05	[3, 4, 6, 7, 8, 9]	3.28467	9	[Atp1a3, Bcan, Dpysl2, Rac1, Ran, Tnr, Uqcrq, Usp9x, Ywhae]
20	Group11	GO:0021543	pallium development	GO_BiologicalProcess-EBI-QuickGO-GOA_20.11.2017_00h00	3.05298e-05	0.00302245	1.48108e-06	2.36973e-05	[3, 4, 5, 7, 8, 9, 10]	3.76344	7	[Atp1a3, Bcan, Rac1, Ran, Uqcrq, Usp9x, Ywhae]
21	Group11	GO:0021761	limbic system development	GO_BiologicalProcess-EBI-QuickGO-GOA_20.11.2017_00h00	2.2578e-05	0.00232553	1.48108e-06	2.36973e-05	[4, 5, 6, 7, 8, 9]	5.04202	6	[Bcan, Ran, Rps27a, Uqcrq, Usp9x, Ywhae]
22	Group12	KEGG:04145	Phagosome	KEGG_20.11.2017	2.55991e-06	0.000307189	8.88997e-08	1.77799e-06	[-1]	4.3956	8	[Atp6v1c1, Dync1i1, Rab5a, Rac1, Tuba1a, Tubb3, Tubb4a, Tubb5]
23	Group12	KEGG:04540	Gap junction	KEGG_20.11.2017	1.76886e-07	2.26414e-05	8.88997e-08	1.77799e-06	[-1]	8.13953	7	[Gnai2, Itpr3, Kras, Tuba1a, Tubb3, Tubb4a, Tubb5]
24	Group12	GO:0001882	nucleoside binding	GO_MolecularFunction-EBI-QuickGO-GOA_20.11.2017_00h00	1.32751e-07	1.72576e-05	8.88997e-08	1.77799e-06	[3]	3.35196	12	[Actn4, Dnm1, Ehd3, Gnai2, Kras, Rab5a, Rac1, Ran, Tuba1a, Tubb3, Tubb4a, Tubb5]
25	Group12	GO:0005525	GTP binding	GO_MolecularFunction-EBI-QuickGO-GOA_20.11.2017_00h00	6.92515e-07	8.65644e-05	8.88997e-08	1.77799e-06	[5, 6, 7, 8]	3.21637	11	[Dnm1, Ehd3, Gnai2, Kras, Rab5a, Rac1, Ran, Tuba1a, Tubb3, Tubb4a, Tubb5]
26	Group13	GO:1901605	alpha-amino acid metabolic process	GO_BiologicalProcess-EBI-QuickGO-GOA_20.11.2017_00h00	0.000299616	0.021872	1.5561e-05	0.00015561	[4, 5, 7]	3.15789	6	[Ahcyl1, Asrgl1, Dao, Gcsh, Ivd, Slc1a3]
27	Group13	GO:0046395	carboxylic acid catabolic process	GO_BiologicalProcess-EBI-QuickGO-GOA_20.11.2017_00h00	4.26361e-05	0.00396516	1.5561e-05	0.00015561	[5, 6]	3.57143	7	[Akr1a1, Asrgl1, Dao, Etfdh, Gcsh, Hadha, Ivd]
28	Group13	GO:0009069	serine family amino acid metabolic process	GO_BiologicalProcess-EBI-QuickGO-GOA_20.11.2017_00h00	0.000566652	0.0339991	1.5561e-05	0.00015561	[5, 6, 8]	8.82353	3	[Ahcyl1, Dao, Gcsh]
29	Group13	GO:1901606	alpha-amino acid catabolic process	GO_BiologicalProcess-EBI-QuickGO-GOA_20.11.2017_00h00	0.000530214	0.0328732	1.5561e-05	0.00015561	[5, 6, 7, 8]	5.12821	4	[Asrgl1, Dao, Gcsh, Ivd]
30	Group14	KEGG:04540	Gap junction	KEGG_20.11.2017	1.76886e-07	2.26414e-05	4.20331e-06	5.04398e-05	[-1]	8.13953	7	[Gnai2, Itpr3, Kras, Tuba1a, Tubb3, Tubb4a, Tubb5]
31	Group14	KEGG:04730	Long-term depression	KEGG_20.11.2017	0.000206328	0.0160936	4.20331e-06	5.04398e-05	[-1]	6.55738	4	[Gnai2, Itpr3, Kras, Ppp2r1a]
32	Group14	KEGG:04915	Estrogen signaling pathway	KEGG_20.11.2017	0.0109401	0.0437603	4.20331e-06	5.04398e-05	[-1]	3.125	3	[Gnai2, Itpr3, Kras]
33	Group14	R-MMU:983705	Signaling by the B Cell Receptor (BCR)	REACTOME_Pathways_20.11.2017	0.0118876	0.0237753	4.20331e-06	5.04398e-05	[-1]	3.0303	3	[Itpr3, Kras, Rps27a]
34	Group15	R-MMU:109581	Apoptosis	REACTOME_Pathways_20.11.2017	5.82756e-06	0.000670169	8.43187e-07	1.43342e-05	[-1]	6.38298	6	[Dynll2, Kpnb1, Plec, Vim, Ywhae, Ywhaq]
35	Group15	R-MMU:109606	Intrinsic Pathway for Apoptosis	REACTOME_Pathways_20.11.2017	0.000671473	0.0382739	8.43187e-07	1.43342e-05	[-1]	8.33333	3	[Dynll2, Ywhae, Ywhaq]
36	Group15	R-MMU:114452	Activation of BH3-only proteins	REACTOME_Pathways_20.11.2017	8.16612e-05	0.00726784	8.43187e-07	1.43342e-05	[-1]	16.6667	3	[Dynll2, Ywhae, Ywhaq]
37	Group15	R-MMU:5357801	Programmed Cell Death	REACTOME_Pathways_20.11.2017	5.34398e-07	6.73341e-05	8.43187e-07	1.43342e-05	[-1]	6.93069	7	[Dynll2, Kpnb1, Plec, Rps27a, Vim, Ywhae, Ywhaq]
38	Group15	WP:488	Alpha6-Beta4 Integrin Signaling Pathway	WikiPathways_20.11.2017	0.000296512	0.0219419	8.43187e-07	1.43342e-05	[-1]	5.97015	4	[Plec, Rac1, Vim, Ywhae]
39	Group16	R-MMU:156661	Formation of Exon Junction Complex	REACTOME_Reactions_20.11.2017	0.000675472	0.0378264	0.00137028	0.00274057	[-1]	3.42466	5	[Ddx5, Hnrnph2, Hnrnpk, Snrnp200, Srsf1]
40	Group16	R-MMU:72127	Formation of the Spliceosomal B Complex	REACTOME_Reactions_20.11.2017	0.000522921	0.0329441	0.00137028	0.00274057	[-1]	3.62319	5	[Ddx5, Hnrnph2, Hnrnpk, Snrnp200, Srsf1]
41	Group16	R-MMU:72139	Formation of the active Spliceosomal C (B*) complex	REACTOME_Reactions_20.11.2017	0.000558342	0.0340588	0.00137028	0.00274057	[-1]	3.57143	5	[Ddx5, Hnrnph2, Hnrnpk, Snrnp200, Srsf1]
42	Group16	R-MMU:72143	Lariat Formation and 5'-Splice Site Cleavage	REACTOME_Reactions_20.11.2017	0.000614816	0.0362741	0.00137028	0.00274057	[-1]	3.4965	5	[Ddx5, Hnrnph2, Hnrnpk, Snrnp200, Srsf1]
43	Group16	R-MMU:72160	Cleavage at the 3'-Splice Site and Exon Ligation	REACTOME_Reactions_20.11.2017	0.000786389	0.042465	0.00137028	0.00274057	[-1]	3.31126	5	[Ddx5, Hnrnph2, Hnrnpk, Snrnp200, Srsf1]
44	Group17	KEGG:00190	Oxidative phosphorylation	KEGG_20.11.2017	1.53681e-08	2.04396e-06	9.65026e-09	2.02655e-07	[-1]	6.71642	9	[Atp5b, Atp5f1, Atp6v1c1, Ndufa10, Ndufa13, Ndufs8, Sdhb, Uqcrh, Uqcrq]
45	Group17	R-MMU:163200	Respiratory electron transport, ATP synthesis by chemiosmotic coupling, and heat production by uncoupling proteins.	REACTOME_Pathways_20.11.2017	2.1833e-08	2.88196e-06	9.65026e-09	2.02655e-07	[-1]	8.16327	8	[Atp5b, Atp5f1, Etfdh, Ndufa10, Ndufa13, Ndufs8, Uqcrh, Uqcrq]
46	Group17	GO:0022853	active ion transmembrane transporter activity	GO_MolecularFunction-EBI-QuickGO-GOA_20.11.2017_00h00	0.000161028	0.0128823	9.65026e-09	2.02655e-07	[4]	4.6729	5	[Atp1a3, Atp5b, Atp5f1, Atp6v1c1, Slc1a3]
47	Group17	GO:0015992	proton transport	GO_BiologicalProcess-EBI-QuickGO-GOA_20.11.2017_00h00	0.00030829	0.0221968	9.65026e-09	2.02655e-07	[5, 7]	4.06504	5	[Atp5b, Atp5f1, Atp6v1c1, Uqcrh, Uqcrq]
48	Group17	GO:0019829	cation-transporting ATPase activity	GO_MolecularFunction-EBI-QuickGO-GOA_20.11.2017_00h00	0.000181258	0.0143194	9.65026e-09	2.02655e-07	[5, 6, 7, 8, 12]	6.77966	4	[Atp1a3, Atp5b, Atp5f1, Atp6v1c1]
49	Group18	WP:373	IL-3 Signaling Pathway	WikiPathways_20.11.2017	0.0122137	0.0122137	3.49086e-06	4.8872e-05	[-1]	3	3	[Dnm1, Kras, Rac1]
50	Group18	WP:572	EGFR1 Signaling Pathway	WikiPathways_20.11.2017	1.91604e-05	0.00206933	3.49086e-06	4.8872e-05	[-1]	4.04624	7	[Dnm1, Kras, Ndufa13, Plec, Rab5a, Rac1, Stxbp1]
51	Group18	GO:0051650	establishment of vesicle localization	GO_BiologicalProcess-EBI-QuickGO-GOA_20.11.2017_00h00	3.05298e-05	0.00302245	3.49086e-06	4.8872e-05	[4, 5]	3.76344	7	[Actn4, Dnm1, Dpysl2, Dync1i1, Rab5a, Stxbp1, Syp]
52	Group18	GO:0048489	synaptic vesicle transport	GO_BiologicalProcess-EBI-QuickGO-GOA_20.11.2017_00h00	0.000357358	0.0246577	3.49086e-06	4.8872e-05	[4, 5, 6, 7]	3.93701	5	[Dnm1, Dpysl2, Rab5a, Stxbp1, Syp]
53	Group18	GO:1902803	regulation of synaptic vesicle transport	GO_BiologicalProcess-EBI-QuickGO-GOA_20.11.2017_00h00	0.000566652	0.0339991	3.49086e-06	4.8872e-05	[4, 5, 6, 7, 8]	8.82353	3	[Dnm1, Rab5a, Stxbp1]
54	Group19	R-MMU:166520	Signalling by NGF	REACTOME_Pathways_20.11.2017	5.19997e-05	0.00478397	5.50331e-06	6.05364e-05	[-1]	4.34783	6	[Cltc, Kras, Ppp2r1a, Rac1, Rps27a, Ywhae]
55	Group19	R-MMU:3858494	Beta-catenin independent WNT signaling	REACTOME_Pathways_20.11.2017	0.0122137	0.0122137	5.50331e-06	6.05364e-05	[-1]	3	3	[Cltc, Rac1, Rps27a]
56	Group19	R-MMU:5675221	Negative regulation of MAPK pathway	REACTOME_Pathways_20.11.2017	2.27567e-05	0.00232118	5.50331e-06	6.05364e-05	[-1]	11.4286	4	[Kras, Ppp2r1a, Ppp5c, Rps27a]
57	Group19	R-MMU:8856828	Clathrin-mediated endocytosis	REACTOME_Pathways_20.11.2017	0.000254344	0.0190758	5.50331e-06	6.05364e-05	[-1]	4.23729	5	[Arpc3, Cltc, Nedd8, Rab5a, Rps27a]
58	Group19	R-MMU:8868658	HSPA8-mediated ATP hydrolysis promotes vesicle uncoating	REACTOME_Reactions_20.11.2017	0.0109401	0.0437603	5.50331e-06	6.05364e-05	[-1]	3.125	3	[Arpc3, Cltc, Rps27a]
59	Group19	R-MMU:8868660	Auxilin recruits HSPA8:ATP to the clathrin-coated vesicle	REACTOME_Reactions_20.11.2017	0.0109401	0.0437603	5.50331e-06	6.05364e-05	[-1]	3.125	3	[Arpc3, Cltc, Rps27a]
60	Group20	KEGG:04540	Gap junction	KEGG_20.11.2017	1.76886e-07	2.26414e-05	5.72664e-07	1.0308e-05	[-1]	8.13953	7	[Gnai2, Itpr3, Kras, Tuba1a, Tubb3, Tubb4a, Tubb5]
61	Group20	KEGG:04915	Estrogen signaling pathway	KEGG_20.11.2017	0.0109401	0.0437603	5.72664e-07	1.0308e-05	[-1]	3.125	3	[Gnai2, Itpr3, Kras]
62	Group20	R-MMU:2316350	Rab4a:GTP Activates Kif3	REACTOME_Reactions_20.11.2017	9.66378e-05	0.00840749	5.72664e-07	1.0308e-05	[-1]	15.7895	3	[Tuba1a, Tubb3, Tubb4a]
63	Group20	R-MMU:5610733	KIF7 is recruited to the ciliary tip through interaction with axonemal microtubules	REACTOME_Reactions_20.11.2017	3.6935e-05	0.00350883	5.72664e-07	1.0308e-05	[-1]	21.4286	3	[Tuba1a, Tubb3, Tubb4a]
64	Group20	R-MMU:5635860	The intraflagellar transport B (IFT-B) complex is required for the transit of GLI:SUFU complexes to the ciliary tip	REACTOME_Reactions_20.11.2017	0.000316709	0.0224863	5.72664e-07	1.0308e-05	[-1]	10.7143	3	[Tuba1a, Tubb3, Tubb4a]
65	Group20	GO:0001882	nucleoside binding	GO_MolecularFunction-EBI-QuickGO-GOA_20.11.2017_00h00	1.32751e-07	1.72576e-05	5.72664e-07	1.0308e-05	[3]	3.35196	12	[Actn4, Dnm1, Ehd3, Gnai2, Kras, Rab5a, Rac1, Ran, Tuba1a, Tubb3, Tubb4a, Tubb5]
66	Group20	GO:0005525	GTP binding	GO_MolecularFunction-EBI-QuickGO-GOA_20.11.2017_00h00	6.92515e-07	8.65644e-05	5.72664e-07	1.0308e-05	[5, 6, 7, 8]	3.21637	11	[Dnm1, Ehd3, Gnai2, Kras, Rab5a, Rac1, Ran, Tuba1a, Tubb3, Tubb4a, Tubb5]
67	Group21	KEGG:04932	Non-alcoholic fatty liver disease (NAFLD)	KEGG_20.11.2017	7.90333e-06	0.000893076	6.80475e-09	1.49704e-07	[-1]	4.63576	7	[Ndufa10, Ndufa13, Ndufs8, Rac1, Sdhb, Uqcrh, Uqcrq]
68	Group21	R-MMU:1428517	The citric acid (TCA) cycle and respiratory electron transport	REACTOME_Pathways_20.11.2017	1.79668e-09	2.40756e-07	6.80475e-09	1.49704e-07	[-1]	6.89655	10	[Atp5b, Atp5f1, Cs, Etfdh, Ndufa10, Ndufa13, Ndufs8, Sdhb, Uqcrh, Uqcrq]
69	Group21	R-MMU:611105	Respiratory electron transport	REACTOME_Pathways_20.11.2017	1.54958e-06	0.000190598	6.80475e-09	1.49704e-07	[-1]	8	6	[Etfdh, Ndufa10, Ndufa13, Ndufs8, Uqcrh, Uqcrq]
70	Group21	GO:0006091	generation of precursor metabolites and energy	GO_BiologicalProcess-EBI-QuickGO-GOA_20.11.2017_00h00	1.20845e-06	0.000149848	6.80475e-09	1.49704e-07	[3]	3.03867	11	[Aldoa, Cs, Etfdh, Glrx3, Gpi1, Ndufa10, Nipsnap2, Pygm, Sdhb, Uqcrh, Uqcrq]
71	Group21	GO:0051536	iron-sulfur cluster binding	GO_MolecularFunction-EBI-QuickGO-GOA_20.11.2017_00h00	0.000233805	0.0177692	6.80475e-09	1.49704e-07	[3]	6.34921	4	[Etfdh, Glrx3, Ndufs8, Sdhb]
72	Group21	GO:0022900	electron transport chain	GO_BiologicalProcess-EBI-QuickGO-GOA_20.11.2017_00h00	1.95279e-05	0.00206996	6.80475e-09	1.49704e-07	[3, 4]	5.17241	6	[Etfdh, Glrx3, Ndufa10, Sdhb, Uqcrh, Uqcrq]
73	Group21	GO:0045333	cellular respiration	GO_BiologicalProcess-EBI-QuickGO-GOA_20.11.2017_00h00	0.000110086	0.0094674	6.80475e-09	1.49704e-07	[4, 5]	3.79747	6	[Cs, Etfdh, Ndufa10, Sdhb, Uqcrh, Uqcrq]
74	Group21	GO:0009060	aerobic respiration	GO_BiologicalProcess-EBI-QuickGO-GOA_20.11.2017_00h00	0.000370456	0.025191	6.80475e-09	1.49704e-07	[5, 6]	5.6338	4	[Cs, Sdhb, Uqcrh, Uqcrq]
75	Group21	GO:0006119	oxidative phosphorylation	GO_BiologicalProcess-EBI-QuickGO-GOA_20.11.2017_00h00	0.000433949	0.0286406	6.80475e-09	1.49704e-07	[4, 6, 8, 9, 10, 11]	5.40541	4	[Ndufa10, Nipsnap2, Uqcrh, Uqcrq]
76	Group22	KEGG:04540	Gap junction	KEGG_20.11.2017	1.76886e-07	2.26414e-05	8.74813e-10	2.09955e-08	[-1]	8.13953	7	[Gnai2, Itpr3, Kras, Tuba1a, Tubb3, Tubb4a, Tubb5]
77	Group22	R-MMU:1852241	Organelle biogenesis and maintenance	REACTOME_Pathways_20.11.2017	5.22741e-08	6.84791e-06	8.74813e-10	2.09955e-08	[-1]	4.85437	10	[Atp5b, Atp5f1, Dynll2, Dynlrb1, Ppp2r1a, Tuba1a, Tubb3, Tubb4a, Tubb5, Ywhae]
78	Group22	R-MMU:2316350	Rab4a:GTP Activates Kif3	REACTOME_Reactions_20.11.2017	9.66378e-05	0.00840749	8.74813e-10	2.09955e-08	[-1]	15.7895	3	[Tuba1a, Tubb3, Tubb4a]
79	Group22	R-MMU:5610733	KIF7 is recruited to the ciliary tip through interaction with axonemal microtubules	REACTOME_Reactions_20.11.2017	3.6935e-05	0.00350883	8.74813e-10	2.09955e-08	[-1]	21.4286	3	[Tuba1a, Tubb3, Tubb4a]
80	Group22	R-MMU:5617833	Cilium Assembly	REACTOME_Pathways_20.11.2017	2.16867e-06	0.000264578	8.74813e-10	2.09955e-08	[-1]	4.49438	8	[Dynll2, Dynlrb1, Ppp2r1a, Tuba1a, Tubb3, Tubb4a, Tubb5, Ywhae]
81	Group22	R-MMU:5620924	Intraflagellar transport	REACTOME_Pathways_20.11.2017	4.83774e-06	0.000561178	8.74813e-10	2.09955e-08	[-1]	9.61539	5	[Dynll2, Dynlrb1, Tuba1a, Tubb3, Tubb4a]
82	Group22	R-MMU:5624949	Assembly of the anterograde IFT train	REACTOME_Reactions_20.11.2017	3.58971e-06	0.000423585	8.74813e-10	2.09955e-08	[-1]	10.2041	5	[Dynll2, Dynlrb1, Tuba1a, Tubb3, Tubb4a]
83	Group22	R-MMU:5624952	Assembly of the retrograde IFT train	REACTOME_Reactions_20.11.2017	3.58971e-06	0.000423585	8.74813e-10	2.09955e-08	[-1]	10.2041	5	[Dynll2, Dynlrb1, Tuba1a, Tubb3, Tubb4a]
84	Group22	R-MMU:5625416	Anterograde IFT	REACTOME_Reactions_20.11.2017	3.58971e-06	0.000423585	8.74813e-10	2.09955e-08	[-1]	10.2041	5	[Dynll2, Dynlrb1, Tuba1a, Tubb3, Tubb4a]
85	Group22	R-MMU:5625421	The anterograde IFT train dissociates	REACTOME_Reactions_20.11.2017	3.58971e-06	0.000423585	8.74813e-10	2.09955e-08	[-1]	10.2041	5	[Dynll2, Dynlrb1, Tuba1a, Tubb3, Tubb4a]
86	Group22	R-MMU:5625424	The retrograde IFT train dissociates	REACTOME_Reactions_20.11.2017	3.58971e-06	0.000423585	8.74813e-10	2.09955e-08	[-1]	10.2041	5	[Dynll2, Dynlrb1, Tuba1a, Tubb3, Tubb4a]
87	Group22	R-MMU:5625426	Retrograde IFT	REACTOME_Reactions_20.11.2017	3.58971e-06	0.000423585	8.74813e-10	2.09955e-08	[-1]	10.2041	5	[Dynll2, Dynlrb1, Tuba1a, Tubb3, Tubb4a]
88	Group22	R-MMU:5635860	The intraflagellar transport B (IFT-B) complex is required for the transit of GLI:SUFU complexes to the ciliary tip	REACTOME_Reactions_20.11.2017	0.000316709	0.0224863	8.74813e-10	2.09955e-08	[-1]	10.7143	3	[Tuba1a, Tubb3, Tubb4a]
89	Group23	KEGG:00190	Oxidative phosphorylation	KEGG_20.11.2017	1.53681e-08	2.04396e-06	2.57229e-09	5.91626e-08	[-1]	6.71642	9	[Atp5b, Atp5f1, Atp6v1c1, Ndufa10, Ndufa13, Ndufs8, Sdhb, Uqcrh, Uqcrq]
90	Group23	KEGG:04723	Retrograde endocannabinoid signaling	KEGG_20.11.2017	0.000763189	0.0419754	2.57229e-09	5.91626e-08	[-1]	3.33333	5	[Gnai2, Itpr3, Ndufa10, Ndufa13, Ndufs8]
91	Group23	KEGG:04932	Non-alcoholic fatty liver disease (NAFLD)	KEGG_20.11.2017	7.90333e-06	0.000893076	2.57229e-09	5.91626e-08	[-1]	4.63576	7	[Ndufa10, Ndufa13, Ndufs8, Rac1, Sdhb, Uqcrh, Uqcrq]
92	Group23	KEGG:05010	Alzheimer's disease	KEGG_20.11.2017	1.54654e-07	1.99504e-05	2.57229e-09	5.91626e-08	[-1]	5.14286	9	[Atp5b, Atp5f1, Itpr3, Ndufa10, Ndufa13, Ndufs8, Sdhb, Uqcrh, Uqcrq]
93	Group23	KEGG:05012	Parkinson's disease	KEGG_20.11.2017	1.67927e-09	2.26701e-07	2.57229e-09	5.91626e-08	[-1]	6.94444	10	[Atp5b, Atp5f1, Gnai2, Ndufa10, Ndufa13, Ndufs8, Sdhb, Uba1, Uqcrh, Uqcrq]
94	Group23	KEGG:05016	Huntington's disease	KEGG_20.11.2017	3.70898e-07	4.71041e-05	2.57229e-09	5.91626e-08	[-1]	4.63918	9	[Atp5b, Atp5f1, Cltc, Ndufa10, Ndufa13, Ndufs8, Sdhb, Uqcrh, Uqcrq]
95	Group23	R-MMU:1428517	The citric acid (TCA) cycle and respiratory electron transport	REACTOME_Pathways_20.11.2017	1.79668e-09	2.40756e-07	2.57229e-09	5.91626e-08	[-1]	6.89655	10	[Atp5b, Atp5f1, Cs, Etfdh, Ndufa10, Ndufa13, Ndufs8, Sdhb, Uqcrh, Uqcrq]
96	Group23	R-MMU:163200	Respiratory electron transport, ATP synthesis by chemiosmotic coupling, and heat production by uncoupling proteins.	REACTOME_Pathways_20.11.2017	2.1833e-08	2.88196e-06	2.57229e-09	5.91626e-08	[-1]	8.16327	8	[Atp5b, Atp5f1, Etfdh, Ndufa10, Ndufa13, Ndufs8, Uqcrh, Uqcrq]
97	Group23	R-MMU:611105	Respiratory electron transport	REACTOME_Pathways_20.11.2017	1.54958e-06	0.000190598	2.57229e-09	5.91626e-08	[-1]	8	6	[Etfdh, Ndufa10, Ndufa13, Ndufs8, Uqcrh, Uqcrq]
98	Group23	R-MMU:6799178	Intermediate 1 binds HP subcomplex to form Intermediate 2	REACTOME_Reactions_20.11.2017	0.000566652	0.0339991	2.57229e-09	5.91626e-08	[-1]	8.82353	3	[Ndufa10, Ndufa13, Ndufs8]
99	Group23	R-MMU:6799191	Intermediate 2 binds MT-ND1:NDUFAF5:NDUFAF6 to form a 315kDa subcomplex	REACTOME_Reactions_20.11.2017	0.000787903	0.0417589	2.57229e-09	5.91626e-08	[-1]	7.89474	3	[Ndufa10, Ndufa13, Ndufs8]
100	Group23	WP:1248	Oxidative phosphorylation	WikiPathways_20.11.2017	0.000219757	0.0169213	2.57229e-09	5.91626e-08	[-1]	6.45161	4	[Atp5b, Atp5f1, Ndufa10, Ndufs8]
101	Group23	WP:295	Electron Transport Chain	WikiPathways_20.11.2017	1.23092e-05	0.00136632	2.57229e-09	5.91626e-08	[-1]	5.60748	6	[Atp5b, Atp5f1, Ndufa10, Ndufs8, Sdhb, Uqcrq]
102	Group23	GO:0022900	electron transport chain	GO_BiologicalProcess-EBI-QuickGO-GOA_20.11.2017_00h00	1.95279e-05	0.00206996	2.57229e-09	5.91626e-08	[3, 4]	5.17241	6	[Etfdh, Glrx3, Ndufa10, Sdhb, Uqcrh, Uqcrq]
103	Group23	GO:0016655	oxidoreductase activity, acting on NAD(P)H, quinone or similar compound as acceptor	GO_MolecularFunction-EBI-QuickGO-GOA_20.11.2017_00h00	1.21299e-05	0.00135855	2.57229e-09	5.91626e-08	[4]	13.3333	4	[Cbr1, Ndufa10, Ndufa13, Ndufs8]
104	Group23	GO:0045333	cellular respiration	GO_BiologicalProcess-EBI-QuickGO-GOA_20.11.2017_00h00	0.000110086	0.0094674	2.57229e-09	5.91626e-08	[4, 5]	3.79747	6	[Cs, Etfdh, Ndufa10, Sdhb, Uqcrh, Uqcrq]
105	Group23	GO:0015992	proton transport	GO_BiologicalProcess-EBI-QuickGO-GOA_20.11.2017_00h00	0.00030829	0.0221968	2.57229e-09	5.91626e-08	[5, 7]	4.06504	5	[Atp5b, Atp5f1, Atp6v1c1, Uqcrh, Uqcrq]
106	Group23	GO:0033108	mitochondrial respiratory chain complex assembly	GO_BiologicalProcess-EBI-QuickGO-GOA_20.11.2017_00h00	0.000332011	0.0232408	2.57229e-09	5.91626e-08	[5, 6, 7]	5.7971	4	[Ndufa10, Ndufa13, Ndufs8, Uqcrq]
107	Group23	GO:0006119	oxidative phosphorylation	GO_BiologicalProcess-EBI-QuickGO-GOA_20.11.2017_00h00	0.000433949	0.0286406	2.57229e-09	5.91626e-08	[4, 6, 8, 9, 10, 11]	5.40541	4	[Ndufa10, Nipsnap2, Uqcrh, Uqcrq]
108	Group24	R-MMU:1852241	Organelle biogenesis and maintenance	REACTOME_Pathways_20.11.2017	5.22741e-08	6.84791e-06	5.10448e-07	9.6985e-06	[-1]	4.85437	10	[Atp5b, Atp5f1, Dynll2, Dynlrb1, Ppp2r1a, Tuba1a, Tubb3, Tubb4a, Tubb5, Ywhae]
109	Group24	R-MMU:2565942	Regulation of PLK1 Activity at G2/M Transition	REACTOME_Pathways_20.11.2017	3.46933e-06	0.00041285	5.10448e-07	9.6985e-06	[-1]	6.97674	6	[Ppp2r1a, Rps27a, Tuba1a, Tubb4a, Tubb5, Ywhae]
110	Group24	R-MMU:2574840	AJUBA facilitates AURKA autophosphorylation	REACTOME_Reactions_20.11.2017	2.10574e-05	0.00221103	5.10448e-07	9.6985e-06	[-1]	7.14286	5	[Ppp2r1a, Tuba1a, Tubb4a, Tubb5, Ywhae]
111	Group24	R-MMU:2574845	AJUBA binds centrosome-associated AURKA	REACTOME_Reactions_20.11.2017	2.10574e-05	0.00221103	5.10448e-07	9.6985e-06	[-1]	7.14286	5	[Ppp2r1a, Tuba1a, Tubb4a, Tubb5, Ywhae]
112	Group24	R-MMU:3000310	AURKA phosphorylates PLK1	REACTOME_Reactions_20.11.2017	2.10574e-05	0.00221103	5.10448e-07	9.6985e-06	[-1]	7.14286	5	[Ppp2r1a, Tuba1a, Tubb4a, Tubb5, Ywhae]
113	Group24	R-MMU:3000319	BORA binds PLK1 and AURKA	REACTOME_Reactions_20.11.2017	2.10574e-05	0.00221103	5.10448e-07	9.6985e-06	[-1]	7.14286	5	[Ppp2r1a, Tuba1a, Tubb4a, Tubb5, Ywhae]
114	Group24	R-MMU:380259	Loss of Nlp from mitotic centrosomes	REACTOME_Pathways_20.11.2017	1.82729e-05	0.00199175	5.10448e-07	9.6985e-06	[-1]	7.35294	5	[Ppp2r1a, Tuba1a, Tubb4a, Tubb5, Ywhae]
115	Group24	R-MMU:380270	Recruitment of mitotic centrosome proteins and complexes	REACTOME_Pathways_20.11.2017	3.14284e-05	0.00307999	5.10448e-07	9.6985e-06	[-1]	6.57895	5	[Ppp2r1a, Tuba1a, Tubb4a, Tubb5, Ywhae]
116	Group24	R-MMU:380272	Plk1-mediated phosphorylation of Nlp	REACTOME_Reactions_20.11.2017	1.82729e-05	0.00199175	5.10448e-07	9.6985e-06	[-1]	7.35294	5	[Ppp2r1a, Tuba1a, Tubb4a, Tubb5, Ywhae]
117	Group24	R-MMU:380283	Recruitment of additional gamma tubulin/ gamma TuRC to the centrosome	REACTOME_Reactions_20.11.2017	3.14284e-05	0.00307999	5.10448e-07	9.6985e-06	[-1]	6.57895	5	[Ppp2r1a, Tuba1a, Tubb4a, Tubb5, Ywhae]
118	Group24	R-MMU:380284	Loss of proteins required for interphase microtubule organizationÂ from the centrosome	REACTOME_Pathways_20.11.2017	1.82729e-05	0.00199175	5.10448e-07	9.6985e-06	[-1]	7.35294	5	[Ppp2r1a, Tuba1a, Tubb4a, Tubb5, Ywhae]
119	Group24	R-MMU:380287	Centrosome maturation	REACTOME_Pathways_20.11.2017	3.14284e-05	0.00307999	5.10448e-07	9.6985e-06	[-1]	6.57895	5	[Ppp2r1a, Tuba1a, Tubb4a, Tubb5, Ywhae]
120	Group24	R-MMU:380294	Loss of C-Nap-1 from centrosomes	REACTOME_Reactions_20.11.2017	1.82729e-05	0.00199175	5.10448e-07	9.6985e-06	[-1]	7.35294	5	[Ppp2r1a, Tuba1a, Tubb4a, Tubb5, Ywhae]
121	Group24	R-MMU:380303	Dissociation of Phospho-Nlp from the centrosome	REACTOME_Reactions_20.11.2017	1.82729e-05	0.00199175	5.10448e-07	9.6985e-06	[-1]	7.35294	5	[Ppp2r1a, Tuba1a, Tubb4a, Tubb5, Ywhae]
122	Group24	R-MMU:380311	Recruitment of Plk1 to centrosomes	REACTOME_Reactions_20.11.2017	1.82729e-05	0.00199175	5.10448e-07	9.6985e-06	[-1]	7.35294	5	[Ppp2r1a, Tuba1a, Tubb4a, Tubb5, Ywhae]
123	Group24	R-MMU:380316	Association of NuMA with microtubules	REACTOME_Reactions_20.11.2017	3.34852e-05	0.00324807	5.10448e-07	9.6985e-06	[-1]	6.49351	5	[Ppp2r1a, Tuba1a, Tubb4a, Tubb5, Ywhae]
124	Group24	R-MMU:380320	Recruitment of NuMA to mitotic centrosomes	REACTOME_Pathways_20.11.2017	3.34852e-05	0.00324807	5.10448e-07	9.6985e-06	[-1]	6.49351	5	[Ppp2r1a, Tuba1a, Tubb4a, Tubb5, Ywhae]
125	Group24	R-MMU:380508	Translocation of NuMA to the centrosomes	REACTOME_Reactions_20.11.2017	3.34852e-05	0.00324807	5.10448e-07	9.6985e-06	[-1]	6.49351	5	[Ppp2r1a, Tuba1a, Tubb4a, Tubb5, Ywhae]
126	Group24	R-MMU:453274	Mitotic G2-G2/M phases	REACTOME_Pathways_20.11.2017	0.000159105	0.0128875	5.10448e-07	9.6985e-06	[-1]	3.5503	6	[Ppp2r1a, Rps27a, Tuba1a, Tubb4a, Tubb5, Ywhae]
127	Group24	R-MMU:5617816	RAB3IP stimulates nucleotide exchange on RAB8A	REACTOME_Reactions_20.11.2017	7.4788e-05	0.00673092	5.10448e-07	9.6985e-06	[-1]	5.49451	5	[Ppp2r1a, Tuba1a, Tubb4a, Tubb5, Ywhae]
128	Group24	R-MMU:5617833	Cilium Assembly	REACTOME_Pathways_20.11.2017	2.16867e-06	0.000264578	5.10448e-07	9.6985e-06	[-1]	4.49438	8	[Dynll2, Dynlrb1, Ppp2r1a, Tuba1a, Tubb3, Tubb4a, Tubb5, Ywhae]
129	Group24	R-MMU:5620912	Anchoring of the basal body to the plasma membrane	REACTOME_Pathways_20.11.2017	8.72892e-05	0.00768145	5.10448e-07	9.6985e-06	[-1]	5.31915	5	[Ppp2r1a, Tuba1a, Tubb4a, Tubb5, Ywhae]
130	Group24	R-MMU:5620924	Intraflagellar transport	REACTOME_Pathways_20.11.2017	4.83774e-06	0.000561178	5.10448e-07	9.6985e-06	[-1]	9.61539	5	[Dynll2, Dynlrb1, Tuba1a, Tubb3, Tubb4a]
131	Group24	R-MMU:5624949	Assembly of the anterograde IFT train	REACTOME_Reactions_20.11.2017	3.58971e-06	0.000423585	5.10448e-07	9.6985e-06	[-1]	10.2041	5	[Dynll2, Dynlrb1, Tuba1a, Tubb3, Tubb4a]
132	Group24	R-MMU:5624952	Assembly of the retrograde IFT train	REACTOME_Reactions_20.11.2017	3.58971e-06	0.000423585	5.10448e-07	9.6985e-06	[-1]	10.2041	5	[Dynll2, Dynlrb1, Tuba1a, Tubb3, Tubb4a]
133	Group24	R-MMU:5625416	Anterograde IFT	REACTOME_Reactions_20.11.2017	3.58971e-06	0.000423585	5.10448e-07	9.6985e-06	[-1]	10.2041	5	[Dynll2, Dynlrb1, Tuba1a, Tubb3, Tubb4a]
134	Group24	R-MMU:5625421	The anterograde IFT train dissociates	REACTOME_Reactions_20.11.2017	3.58971e-06	0.000423585	5.10448e-07	9.6985e-06	[-1]	10.2041	5	[Dynll2, Dynlrb1, Tuba1a, Tubb3, Tubb4a]
135	Group24	R-MMU:5625424	The retrograde IFT train dissociates	REACTOME_Reactions_20.11.2017	3.58971e-06	0.000423585	5.10448e-07	9.6985e-06	[-1]	10.2041	5	[Dynll2, Dynlrb1, Tuba1a, Tubb3, Tubb4a]
136	Group24	R-MMU:5625426	Retrograde IFT	REACTOME_Reactions_20.11.2017	3.58971e-06	0.000423585	5.10448e-07	9.6985e-06	[-1]	10.2041	5	[Dynll2, Dynlrb1, Tuba1a, Tubb3, Tubb4a]
137	Group24	R-MMU:5626220	C2CD3 binds the mother centriole	REACTOME_Reactions_20.11.2017	2.41613e-05	0.00244029	5.10448e-07	9.6985e-06	[-1]	6.94444	5	[Ppp2r1a, Tuba1a, Tubb4a, Tubb5, Ywhae]
138	Group24	R-MMU:5626223	C2CD3 and OFD1 recruit 5 distal appendage proteins to the centriole	REACTOME_Reactions_20.11.2017	3.34852e-05	0.00324807	5.10448e-07	9.6985e-06	[-1]	6.49351	5	[Ppp2r1a, Tuba1a, Tubb4a, Tubb5, Ywhae]
139	Group24	R-MMU:5626227	CP110 and CEP97 dissociate from the centriole	REACTOME_Reactions_20.11.2017	3.7911e-05	0.00356363	5.10448e-07	9.6985e-06	[-1]	6.32911	5	[Ppp2r1a, Tuba1a, Tubb4a, Tubb5, Ywhae]
140	Group24	R-MMU:5626228	The distal appendage proteins recruit TTBK2	REACTOME_Reactions_20.11.2017	3.56449e-05	0.00342191	5.10448e-07	9.6985e-06	[-1]	6.41026	5	[Ppp2r1a, Tuba1a, Tubb4a, Tubb5, Ywhae]
141	Group24	R-MMU:5626681	Recruitment of transition zone proteins	REACTOME_Reactions_20.11.2017	7.09439e-05	0.00645589	5.10448e-07	9.6985e-06	[-1]	5.55556	5	[Ppp2r1a, Tuba1a, Tubb4a, Tubb5, Ywhae]
142	Group24	R-MMU:5626699	MARK4 binds ODF2 in the centriole	REACTOME_Reactions_20.11.2017	3.7911e-05	0.00356363	5.10448e-07	9.6985e-06	[-1]	6.32911	5	[Ppp2r1a, Tuba1a, Tubb4a, Tubb5, Ywhae]
143	Group24	R-MMU:5666129	CDC42:GTP recruits DIAPH2-2 to kinetochores	REACTOME_Reactions_20.11.2017	0.0112509	0.0337526	5.10448e-07	9.6985e-06	[-1]	3.09278	3	[Dync1i1, Dynll2, Ppp2r1a]
144	Group24	R-MMU:5666160	AURKB phosphorylates DIAPH2-2 at kinetochores	REACTOME_Reactions_20.11.2017	0.0112509	0.0337526	5.10448e-07	9.6985e-06	[-1]	3.09278	3	[Dync1i1, Dynll2, Ppp2r1a]
145	Group24	R-MMU:5666169	Kinetochore capture of astral microtubules	REACTOME_Reactions_20.11.2017	0.0112509	0.0337526	5.10448e-07	9.6985e-06	[-1]	3.09278	3	[Dync1i1, Dynll2, Ppp2r1a]
146	Group24	R-MMU:68877	Mitotic Prometaphase	REACTOME_Pathways_20.11.2017	2.84875e-05	0.00284875	5.10448e-07	9.6985e-06	[-1]	3.80435	7	[Dync1i1, Dynll2, Ppp2r1a, Tuba1a, Tubb4a, Tubb5, Ywhae]
147	Group24	R-MMU:69275	G2/M Transition	REACTOME_Pathways_20.11.2017	0.000149105	0.0122266	5.10448e-07	9.6985e-06	[-1]	3.59281	6	[Ppp2r1a, Rps27a, Tuba1a, Tubb4a, Tubb5, Ywhae]
148	Group24	R-MMU:8853405	TPX2 binds AURKA at centrosomes	REACTOME_Reactions_20.11.2017	2.25679e-05	0.00234706	5.10448e-07	9.6985e-06	[-1]	7.04225	5	[Ppp2r1a, Tuba1a, Tubb4a, Tubb5, Ywhae]
149	Group24	R-MMU:8853419	TPX2 promotes AURKA autophosphorylation	REACTOME_Reactions_20.11.2017	2.25679e-05	0.00234706	5.10448e-07	9.6985e-06	[-1]	7.04225	5	[Ppp2r1a, Tuba1a, Tubb4a, Tubb5, Ywhae]
150	Group24	R-MMU:8854518	AURKA Activation by TPX2	REACTOME_Pathways_20.11.2017	2.25679e-05	0.00234706	5.10448e-07	9.6985e-06	[-1]	7.04225	5	[Ppp2r1a, Tuba1a, Tubb4a, Tubb5, Ywhae]

## Sheet: cerebellum phosphoproteins
No.	GOGroups	GOID	GOTerm	Ontology Source	Term PValue	Term PValue Corrected with Bonferroni step down	Group PValue	Group PValue Corrected with Bonferroni step down	GOLevels	% Associated Genes	Nr. Genes	Associated Genes Found
1	Group00	GO:0006334	nucleosome assembly	GO_BiologicalProcess-EBI-QuickGO-GOA_20.11.2017_00h00	0.000370996	0.00890392	0.000370996	0.00370996	[5, 6, 7, 8]	5	4	[Hist1h1a, Hist1h1d, Hist1h4a, Npm1]
2	Group01	GO:2001252	positive regulation of chromosome organization	GO_BiologicalProcess-EBI-QuickGO-GOA_20.11.2017_00h00	0.00477856	0.0286714	0.00477856	0.0143357	[5, 6, 7]	2.5	4	[Ctr9, Numa1, Tom1l2, Trim28]
3	Group02	KEGG:04723	Retrograde endocannabinoid signaling	KEGG_20.11.2017	0.00380087	0.030407	0.00380087	0.0190044	[-1]	2.66667	4	[Dagla, Itpr1, Rims1, Slc32a1]
4	Group03	R-MMU:68875	Mitotic Prophase	REACTOME_Pathways_20.11.2017	0.0044437	0.0311059	0.0044437	0.0177748	[-1]	3.84615	3	[Arpp19, Hist1h4a, Numa1]
5	Group04	GO:0015631	tubulin binding	GO_MolecularFunction-EBI-QuickGO-GOA_20.11.2017_00h00	0.0016373	0.0261968	0.0016373	0.0114611	[4]	2.0202	6	[Map1a, Map1b, Map2, Numa1, Sgip1, Sirt2]
6	Group05	GO:0019888	protein phosphatase regulator activity	GO_MolecularFunction-EBI-QuickGO-GOA_20.11.2017_00h00	4.25801e-07	1.61804e-05	4.25801e-07	5.53541e-06	[4]	8.82353	6	[Arpp19, Nsfl1c, Ppp1r16b, Ppp1r1b, Ptpra, Rcan1]
7	Group06	GO:0045637	regulation of myeloid cell differentiation	GO_BiologicalProcess-EBI-QuickGO-GOA_20.11.2017_00h00	0.0090096	0.0270288	0.0090096	0.0180192	[4, 5, 6, 7, 8, 9]	2.08333	4	[Acin1, Ctr9, Hist1h4a, Tjp2]
8	Group07	GO:0050848	regulation of calcium-mediated signaling	GO_BiologicalProcess-EBI-QuickGO-GOA_20.11.2017_00h00	0.00368837	0.0331953	0.00368837	0.0221302	[5, 6, 7, 8]	4.10959	3	[Itpr1, Ncam1, Rcan1]
9	Group08	GO:0006887	exocytosis	GO_BiologicalProcess-EBI-QuickGO-GOA_20.11.2017_00h00	0.00147631	0.0250973	0.00147631	0.0118105	[3, 5, 6]	2.06186	6	[Braf, Mical3, Ncam1, Pak1, Rims1, Sept5]
10	Group08	GO:0017157	regulation of exocytosis	GO_BiologicalProcess-EBI-QuickGO-GOA_20.11.2017_00h00	0.00543966	0.0271983	0.00147631	0.0118105	[4, 5, 6, 7]	2.40964	4	[Braf, Ncam1, Rims1, Sept5]
11	Group09	GO:0007611	learning or memory	GO_BiologicalProcess-EBI-QuickGO-GOA_20.11.2017_00h00	1.14327e-05	0.000388712	3.4341e-08	5.15115e-07	[2, 5]	3.1746	8	[Braf, Ctnnd2, Pak1, Ppp1r1b, Rcan1, Shank1, Shank2, Slc12a5]
12	Group09	GO:0016358	dendrite development	GO_BiologicalProcess-EBI-QuickGO-GOA_20.11.2017_00h00	5.14962e-07	1.90536e-05	3.4341e-08	5.15115e-07	[3, 6, 7, 9, 10, 11]	3.94737	9	[Ctnnd2, Farp1, Git1, Map1b, Map2, Mink1, Pak1, Shank1, Slc12a5]
13	Group09	GO:0060996	dendritic spine development	GO_BiologicalProcess-EBI-QuickGO-GOA_20.11.2017_00h00	3.7911e-05	0.00113733	3.4341e-08	5.15115e-07	[3, 4, 7, 8, 10, 11, 12]	5.61798	5	[Ctnnd2, Git1, Pak1, Shank1, Slc12a5]
14	Group10	GO:0043484	regulation of RNA splicing	GO_BiologicalProcess-EBI-QuickGO-GOA_20.11.2017_00h00	0.00174799	0.0262198	0.0011662	0.0104958	[5, 6, 7, 8, 9]	3.30579	4	[Acin1, Npm1, Srsf9, Thrap3]
15	Group10	GO:0050684	regulation of mRNA processing	GO_BiologicalProcess-EBI-QuickGO-GOA_20.11.2017_00h00	0.00011844	0.00307945	0.0011662	0.0104958	[5, 6, 7, 8, 9]	4.42478	5	[Acin1, Ctr9, Npm1, Srsf9, Thrap3]
16	Group10	GO:1903312	negative regulation of mRNA metabolic process	GO_BiologicalProcess-EBI-QuickGO-GOA_20.11.2017_00h00	1.76144e-05	0.00056366	0.0011662	0.0104958	[5, 6, 7, 8, 9]	6.57895	5	[Acin1, Ctr9, Npm1, Srsf9, Thrap3]
17	Group11	R-MMU:373755	Semaphorin interactions	REACTOME_Pathways_20.11.2017	0.00147614	0.0265705	0.000198341	0.00218175	[-1]	5.66038	3	[Dpysl3, Dpysl4, Pak1]
18	Group11	R-MMU:422475	Axon guidance	REACTOME_Pathways_20.11.2017	0.000827714	0.0165543	0.000198341	0.00218175	[-1]	2.30769	6	[Dpysl3, Dpysl4, Git1, Ncam1, Pak1, Ptpra]
19	Group11	GO:0051017	actin filament bundle assembly	GO_BiologicalProcess-EBI-QuickGO-GOA_20.11.2017_00h00	0.00267428	0.0347656	0.000198341	0.00218175	[4, 6, 8]	2.94118	4	[Braf, Dpysl3, Pak1, Shank1]
20	Group12	GO:0120039	plasma membrane bounded cell projection morphogenesis	GO_BiologicalProcess-EBI-QuickGO-GOA_20.11.2017_00h00	9.97543e-07	3.59116e-05	9.35287e-10	1.49646e-08	[5, 6, 7]	2.22222	13	[Ablim1, Braf, Ctnnd2, Dpysl4, Farp1, Map1b, Map2, Mink1, Pak1, Plppr4, Rims1, Rtn4, Shank1]
21	Group12	GO:0031175	neuron projection development	GO_BiologicalProcess-EBI-QuickGO-GOA_20.11.2017_00h00	3.80826e-09	1.48522e-07	9.35287e-10	1.49646e-08	[5, 6, 8, 9, 10]	2.13723	19	[Ablim1, Braf, Ctnnd2, Dpysl3, Dpysl4, Ehd1, Farp1, Git1, Gprin1, Map1b, Map2, Mink1, Ncam1, Pak1, Plppr4, Rims1, Rtn4, Shank1, Slc12a5]
22	Group12	GO:0048667	cell morphogenesis involved in neuron differentiation	GO_BiologicalProcess-EBI-QuickGO-GOA_20.11.2017_00h00	1.77149e-06	6.2002e-05	9.35287e-10	1.49646e-08	[5, 6, 7, 8, 9, 10]	2.3166	12	[Ablim1, Braf, Ctnnd2, Farp1, Map1b, Map2, Mink1, Pak1, Plppr4, Rtn4, Shank1, Slc1a3]
23	Group12	GO:0016358	dendrite development	GO_BiologicalProcess-EBI-QuickGO-GOA_20.11.2017_00h00	5.14962e-07	1.90536e-05	9.35287e-10	1.49646e-08	[3, 6, 7, 9, 10, 11]	3.94737	9	[Ctnnd2, Farp1, Git1, Map1b, Map2, Mink1, Pak1, Shank1, Slc12a5]
24	Group12	GO:0060996	dendritic spine development	GO_BiologicalProcess-EBI-QuickGO-GOA_20.11.2017_00h00	3.7911e-05	0.00113733	9.35287e-10	1.49646e-08	[3, 4, 7, 8, 10, 11, 12]	5.61798	5	[Ctnnd2, Git1, Pak1, Shank1, Slc12a5]
25	Group12	GO:0048813	dendrite morphogenesis	GO_BiologicalProcess-EBI-QuickGO-GOA_20.11.2017_00h00	0.000291249	0.00728123	9.35287e-10	1.49646e-08	[4, 6, 7, 8, 9, 10, 11, 12]	3.64964	5	[Ctnnd2, Farp1, Map2, Mink1, Shank1]
26	Group13	R-MMU:373755	Semaphorin interactions	REACTOME_Pathways_20.11.2017	0.00147614	0.0265705	0.000143615	0.00172338	[-1]	5.66038	3	[Dpysl3, Dpysl4, Pak1]
27	Group13	GO:0008306	associative learning	GO_BiologicalProcess-EBI-QuickGO-GOA_20.11.2017_00h00	0.00703136	0.0281255	0.000143615	0.00172338	[4, 7]	3.26087	3	[Braf, Ppp1r1b, Shank1]
28	Group13	GO:0050806	positive regulation of synaptic transmission	GO_BiologicalProcess-EBI-QuickGO-GOA_20.11.2017_00h00	3.22978e-05	0.00100123	0.000143615	0.00172338	[3, 4, 5, 6, 7, 8, 9]	4.1958	6	[Braf, Pak1, Rims1, Shank1, Shank2, Slc1a3]
29	Group13	GO:0051017	actin filament bundle assembly	GO_BiologicalProcess-EBI-QuickGO-GOA_20.11.2017_00h00	0.00267428	0.0347656	0.000143615	0.00172338	[4, 6, 8]	2.94118	4	[Braf, Dpysl3, Pak1, Shank1]
30	Group13	GO:0060291	long-term synaptic potentiation	GO_BiologicalProcess-EBI-QuickGO-GOA_20.11.2017_00h00	0.00341003	0.0375103	0.000143615	0.00172338	[4, 5, 6, 7, 8, 9, 10]	4.22535	3	[Braf, Pak1, Shank2]
31	Group13	GO:0010976	positive regulation of neuron projection development	GO_BiologicalProcess-EBI-QuickGO-GOA_20.11.2017_00h00	0.00366506	0.0366506	0.000143615	0.00172338	[5, 6, 7, 8, 9, 10, 11, 12]	2.06612	5	[Braf, Dpysl3, Map1b, Rims1, Shank1]
32	Group14	R-MMU:425393	Transport of inorganic cations/anions and amino acids/oligopeptides	REACTOME_Pathways_20.11.2017	7.6345e-05	0.00206131	0.00995215	0.00995215	[-1]	4.85437	5	[Slc12a5, Slc1a3, Slc32a1, Slc4a4, Slc7a10]
33	Group14	R-MMU:425407	SLC-mediated transmembrane transport	REACTOME_Pathways_20.11.2017	0.00306103	0.0367324	0.00995215	0.00995215	[-1]	2.15517	5	[Slc12a5, Slc1a3, Slc32a1, Slc4a4, Slc7a10]
34	Group14	GO:0008509	anion transmembrane transporter activity	GO_MolecularFunction-EBI-QuickGO-GOA_20.11.2017_00h00	0.00147631	0.0250973	0.00995215	0.00995215	[4]	2.06186	6	[Ano8, Slc12a5, Slc1a3, Slc32a1, Slc4a4, Slc7a10]
35	Group14	GO:0015291	secondary active transmembrane transporter activity	GO_MolecularFunction-EBI-QuickGO-GOA_20.11.2017_00h00	0.00243539	0.0340954	0.00995215	0.00995215	[4]	2.27273	5	[Slc12a5, Slc1a3, Slc32a1, Slc4a4, Slc7a10]
36	Group14	GO:0015103	inorganic anion transmembrane transporter activity	GO_MolecularFunction-EBI-QuickGO-GOA_20.11.2017_00h00	0.0147761	0.0147761	0.00995215	0.00995215	[4, 5]	2.47934	3	[Ano8, Slc12a5, Slc4a4]
37	Group14	GO:0008514	organic anion transmembrane transporter activity	GO_MolecularFunction-EBI-QuickGO-GOA_20.11.2017_00h00	0.0090096	0.0270288	0.00995215	0.00995215	[5]	2.08333	4	[Slc1a3, Slc32a1, Slc4a4, Slc7a10]
38	Group14	GO:0015294	solute:cation symporter activity	GO_MolecularFunction-EBI-QuickGO-GOA_20.11.2017_00h00	0.000605241	0.0139205	0.00995215	0.00995215	[5, 6]	4.3956	4	[Slc12a5, Slc1a3, Slc32a1, Slc4a4]
39	Group14	GO:0015171	amino acid transmembrane transporter activity	GO_MolecularFunction-EBI-QuickGO-GOA_20.11.2017_00h00	0.00341003	0.0375103	0.00995215	0.00995215	[5, 7]	4.22535	3	[Slc1a3, Slc32a1, Slc7a10]
40	Group15	KEGG:04724	Glutamatergic synapse	KEGG_20.11.2017	0.00140401	0.0266761	2.97234e-07	4.16128e-06	[-1]	3.50877	4	[Itpr1, Shank1, Shank2, Slc1a3]
41	Group15	GO:0001505	regulation of neurotransmitter levels	GO_BiologicalProcess-EBI-QuickGO-GOA_20.11.2017_00h00	0.000759456	0.0159486	2.97234e-07	4.16128e-06	[3]	2.95858	5	[Braf, Dagla, Pak1, Rims1, Syn1]
42	Group15	GO:0007611	learning or memory	GO_BiologicalProcess-EBI-QuickGO-GOA_20.11.2017_00h00	1.14327e-05	0.000388712	2.97234e-07	4.16128e-06	[2, 5]	3.1746	8	[Braf, Ctnnd2, Pak1, Ppp1r1b, Rcan1, Shank1, Shank2, Slc12a5]
43	Group15	GO:0006836	neurotransmitter transport	GO_BiologicalProcess-EBI-QuickGO-GOA_20.11.2017_00h00	0.000645072	0.0141916	2.97234e-07	4.16128e-06	[4]	3.06748	5	[Braf, Pak1, Rims1, Slc32a1, Syn1]
44	Group15	GO:0007613	memory	GO_BiologicalProcess-EBI-QuickGO-GOA_20.11.2017_00h00	0.0120151	0.0240302	2.97234e-07	4.16128e-06	[3, 6]	2.67857	3	[Rcan1, Shank1, Shank2]
45	Group15	GO:0099537	trans-synaptic signaling	GO_BiologicalProcess-EBI-QuickGO-GOA_20.11.2017_00h00	1.42542e-05	0.000470388	2.97234e-07	4.16128e-06	[4, 5]	2.07156	11	[Braf, Ctnnd2, Dagla, Mink1, Pak1, Rims1, Shank1, Shank2, Slc12a5, Slc1a3, Syn1]
46	Group15	GO:0050804	modulation of chemical synaptic transmission	GO_BiologicalProcess-EBI-QuickGO-GOA_20.11.2017_00h00	5.50344e-05	0.001596	2.97234e-07	4.16128e-06	[3, 4, 5, 7, 8]	2.54777	8	[Braf, Ctnnd2, Pak1, Rims1, Shank1, Shank2, Slc1a3, Syn1]
47	Group15	GO:0008306	associative learning	GO_BiologicalProcess-EBI-QuickGO-GOA_20.11.2017_00h00	0.00703136	0.0281255	2.97234e-07	4.16128e-06	[4, 7]	3.26087	3	[Braf, Ppp1r1b, Shank1]
48	Group15	GO:0048167	regulation of synaptic plasticity	GO_BiologicalProcess-EBI-QuickGO-GOA_20.11.2017_00h00	7.18222e-05	0.00201102	2.97234e-07	4.16128e-06	[3, 4, 5, 6, 8, 9]	3.63636	6	[Braf, Ctnnd2, Pak1, Rims1, Shank2, Syn1]
49	Group15	GO:0050806	positive regulation of synaptic transmission	GO_BiologicalProcess-EBI-QuickGO-GOA_20.11.2017_00h00	3.22978e-05	0.00100123	2.97234e-07	4.16128e-06	[3, 4, 5, 6, 7, 8, 9]	4.1958	6	[Braf, Pak1, Rims1, Shank1, Shank2, Slc1a3]
50	Group15	GO:0051017	actin filament bundle assembly	GO_BiologicalProcess-EBI-QuickGO-GOA_20.11.2017_00h00	0.00267428	0.0347656	2.97234e-07	4.16128e-06	[4, 6, 8]	2.94118	4	[Braf, Dpysl3, Pak1, Shank1]
51	Group15	GO:0060291	long-term synaptic potentiation	GO_BiologicalProcess-EBI-QuickGO-GOA_20.11.2017_00h00	0.00341003	0.0375103	2.97234e-07	4.16128e-06	[4, 5, 6, 7, 8, 9, 10]	4.22535	3	[Braf, Pak1, Shank2]
52	Group15	GO:0060996	dendritic spine development	GO_BiologicalProcess-EBI-QuickGO-GOA_20.11.2017_00h00	3.7911e-05	0.00113733	2.97234e-07	4.16128e-06	[3, 4, 7, 8, 10, 11, 12]	5.61798	5	[Ctnnd2, Git1, Pak1, Shank1, Slc12a5]

## Sheet: cortex total proteins
No.	GOGroups	GOID	GOTerm	Ontology Source	Term PValue	Term PValue Corrected with Bonferroni step down	Group PValue	Group PValue Corrected with Bonferroni step down	GOLevels	% Associated Genes	Nr. Genes	Associated Genes Found
1	Group00	GO:0006334	nucleosome assembly	GO_BiologicalProcess-EBI-QuickGO-GOA_20.11.2017_00h00	0.00231212	0.020809	0.00231212	0.0115606	[5, 6, 7, 8]	5	4	[Gja1, H2afy2, Hist1h1b, Hist1h1d]
2	Group01	KEGG:04540	Gap junction	KEGG_20.11.2017	2.93158e-05	0.00172963	2.93158e-05	0.000469052	[-1]	6.97674	6	[Gja1, Gnai2, Plcb1, Tubb3, Tubb4a, Tubb5]
3	Group02	R-MMU:3858494	Beta-catenin independent WNT signaling	REACTOME_Pathways_20.11.2017	0.0051565	0.0051565	0.0051565	0.0051565	[-1]	4	4	[Ap2s1, Plcb1, Ppp3r1, Rac1]
4	Group03	GO:2000573	positive regulation of DNA biosynthetic process	GO_BiologicalProcess-EBI-QuickGO-GOA_20.11.2017_00h00	0.00101129	0.0131468	0.00101129	0.0091016	[5, 6, 7, 8, 9]	6.25	4	[Cct8, Gja1, Hsp90aa1, Tcp1]
5	Group04	KEGG:04145	Phagosome	KEGG_20.11.2017	3.96618e-05	0.00202275	3.96618e-05	0.000515604	[-1]	4.3956	8	[Atp6v0d1, Atp6v1b2, Atp6v1g2, Dync1li2, Rac1, Tubb3, Tubb4a, Tubb5]
6	Group05	WP:2075	Alzheimers Disease	WikiPathways_20.11.2017	0.00182466	0.0182466	0.00182466	0.010948	[-1]	5.33333	4	[Capn2, Gsk3b, Plcb1, Ppp3r1]
7	Group06	KEGG:04721	Synaptic vesicle cycle	KEGG_20.11.2017	6.94805e-05	0.00305714	6.94805e-05	0.000833766	[-1]	8.06452	5	[Ap2s1, Atp6v0d1, Atp6v1b2, Atp6v1g2, Stx1b]
8	Group07	KEGG:04924	Renin secretion	KEGG_20.11.2017	0.00156925	0.0172618	0.00156925	0.0109848	[-1]	5.55556	4	[Ctsb, Gnai2, Plcb1, Ppp3r1]
9	Group08	R-MMU:109581	Apoptosis	REACTOME_Pathways_20.11.2017	0.0041394	0.0248364	0.0041394	0.0124182	[-1]	4.25532	4	[Kpnb1, Lmnb1, Ppp3r1, Ywhag]
10	Group09	GO:0030901	midbrain development	GO_BiologicalProcess-EBI-QuickGO-GOA_20.11.2017_00h00	3.13102e-05	0.00181599	3.13102e-05	0.000469652	[3, 5, 6, 7, 8]	6.89655	6	[Basp1, Mbp, Ndrg2, Plp1, Rac1, Syngr3]
11	Group10	GO:0045055	regulated exocytosis	GO_BiologicalProcess-EBI-QuickGO-GOA_20.11.2017_00h00	0.000218649	0.00612217	0.000218649	0.00218649	[4, 6, 7]	4	7	[Cadps, Pfn2, Rab11b, Rph3a, Stx1b, Syngr3, Synj1]
12	Group10	GO:0016079	synaptic vesicle exocytosis	GO_BiologicalProcess-EBI-QuickGO-GOA_20.11.2017_00h00	0.000151771	0.005312	0.000218649	0.00218649	[2, 3, 5, 6, 7, 8, 9, 10]	6.84932	5	[Cadps, Pfn2, Rph3a, Stx1b, Synj1]
13	Group11	R-MMU:6798748	Exocytosis of secretory granule lumen proteins	REACTOME_Reactions_20.11.2017	1.6165e-05	0.0010184	2.11896e-06	3.81412e-05	[-1]	6.03448	7	[Alad, Cct8, Cstb, Gdi2, Hsp90aa1, Pafah1b2, Pfkl]
14	Group11	R-MMU:6800434	Exocytosis of ficolin-rich granule lumen proteins	REACTOME_Reactions_20.11.2017	4.26678e-06	0.000298675	2.11896e-06	3.81412e-05	[-1]	5.97015	8	[Alad, Cct8, Cstb, Ctsb, Hsp90aa1, Kpnb1, Pafah1b2, Pfkl]
15	Group12	WP:387	IL-6 signaling Pathway	WikiPathways_20.11.2017	0.00497647	0.00995293	0.00232865	0.00931458	[-1]	4.0404	4	[Gsk3b, Hsp90aa1, Ppp2ca, Rac1]
16	Group12	WP:539	Wnt Signaling Pathway NetPath	WikiPathways_20.11.2017	0.000890793	0.0124711	0.00232865	0.00931458	[-1]	4.6729	5	[Camk2b, Gsk3b, Map1b, Ppp2ca, Rac1]
17	Group13	R-MMU:390466	Chaperonin-mediated protein folding	REACTOME_Pathways_20.11.2017	3.94988e-05	0.00205394	3.94988e-05	0.000552983	[-1]	14.2857	4	[Cct8, Gnai2, Gnb2, Tcp1]
18	Group13	R-MMU:391251	Protein folding	REACTOME_Pathways_20.11.2017	3.94988e-05	0.00205394	3.94988e-05	0.000552983	[-1]	14.2857	4	[Cct8, Gnai2, Gnb2, Tcp1]
19	Group13	R-MMU:6814122	Cooperation of PDCL (PhLP1) and TRiC/CCT in G-protein beta folding	REACTOME_Pathways_20.11.2017	3.40381e-05	0.0018721	3.94988e-05	0.000552983	[-1]	14.8148	4	[Cct8, Gnai2, Gnb2, Tcp1]
20	Group14	R-MMU:6807878	COPI-mediated anterograde transport	REACTOME_Pathways_20.11.2017	0.000195283	0.0058585	0.000179663	0.00197629	[-1]	6.49351	5	[Actr1a, Copz1, Dync1li2, Rab1b, Uso1]
21	Group14	R-MMU:6809003	ERGIC-to-Golgi vesicles bind dynein:dynactin	REACTOME_Reactions_20.11.2017	3.23846e-05	0.00184592	0.000179663	0.00197629	[-1]	9.43396	5	[Actr1a, Copz1, Dync1li2, Rab1b, Uso1]
22	Group14	R-MMU:6809006	Vesicle is tethered through binding GOLGA2:GORASP1, GOLGB1 and the COG complex	REACTOME_Reactions_20.11.2017	8.72302e-05	0.00357644	0.000179663	0.00197629	[-1]	7.69231	5	[Actr1a, Copz1, Dync1li2, Rab1b, Uso1]
23	Group14	R-MMU:8856688	Golgi-to-ER retrograde transport	REACTOME_Pathways_20.11.2017	0.000310218	0.00744524	0.000179663	0.00197629	[-1]	5.88235	5	[Actr1a, Copz1, Dync1li2, Pafah1b2, Rab1b]
24	Group15	KEGG:04666	Fc gamma R-mediated phagocytosis	KEGG_20.11.2017	0.0031355	0.025084	0.00114389	0.00915112	[-1]	4.5977	4	[Arpc3, Arpc4, Marcks, Rac1]
25	Group15	KEGG:05132	Salmonella infection	KEGG_20.11.2017	0.000207511	0.00601783	0.00114389	0.00915112	[-1]	6.41026	5	[Arpc3, Arpc4, Dync1li2, Pfn2, Rac1]
26	Group15	R-MMU:2029480	Fcgamma receptor (FCGR) dependent phagocytosis	REACTOME_Pathways_20.11.2017	0.00148997	0.0178796	0.00114389	0.00915112	[-1]	5.6338	4	[Arpc3, Arpc4, Hsp90aa1, Rac1]
27	Group15	R-MMU:2029482	Regulation of actin dynamics for phagocytic cup formation	REACTOME_Pathways_20.11.2017	0.000530904	0.00796356	0.00114389	0.00915112	[-1]	7.40741	4	[Arpc3, Arpc4, Hsp90aa1, Rac1]
28	Group15	R-MMU:2682334	EPH-Ephrin signaling	REACTOME_Pathways_20.11.2017	0.00148997	0.0178796	0.00114389	0.00915112	[-1]	5.6338	4	[Arpc3, Arpc4, Hsp90aa1, Rac1]
29	Group15	R-MMU:3928662	EPHB-mediated forward signaling	REACTOME_Pathways_20.11.2017	0.000165331	0.00545594	0.00114389	0.00915112	[-1]	10	4	[Arpc3, Arpc4, Hsp90aa1, Rac1]
30	Group16	R-MMU:8868648	SYNJ hydrolyze PI(4,5)P2 to PI(4)P	REACTOME_Reactions_20.11.2017	0.00398428	0.0278899	0.0048007	0.0096014	[-1]	4.30108	4	[Ap2s1, Arpc3, Arpc4, Synj1]
31	Group16	R-MMU:8868651	Endophilins recruit synaptojanins to the clathrin-coated pit	REACTOME_Reactions_20.11.2017	0.00398428	0.0278899	0.0048007	0.0096014	[-1]	4.30108	4	[Ap2s1, Arpc3, Arpc4, Synj1]
32	Group16	R-MMU:8868658	HSPA8-mediated ATP hydrolysis promotes vesicle uncoating	REACTOME_Reactions_20.11.2017	0.00446179	0.0178472	0.0048007	0.0096014	[-1]	4.16667	4	[Ap2s1, Arpc3, Arpc4, Synj1]
33	Group16	R-MMU:8868659	Clathrin recruits auxilins to the clathrin-coated vesicle	REACTOME_Reactions_20.11.2017	0.00429855	0.0214928	0.0048007	0.0096014	[-1]	4.21053	4	[Ap2s1, Arpc3, Arpc4, Synj1]
34	Group16	R-MMU:8868660	Auxilin recruits HSPA8:ATP to the clathrin-coated vesicle	REACTOME_Reactions_20.11.2017	0.00446179	0.0178472	0.0048007	0.0096014	[-1]	4.16667	4	[Ap2s1, Arpc3, Arpc4, Synj1]
35	Group16	R-MMU:8868661	Dynamin-mediated GTP hydrolysis promotes vesicle scission	REACTOME_Reactions_20.11.2017	0.00398428	0.0278899	0.0048007	0.0096014	[-1]	4.30108	4	[Ap2s1, Arpc3, Arpc4, Synj1]
36	Group16	R-MMU:8869438	Dissociation of clathrin-associated proteins	REACTOME_Reactions_20.11.2017	0.00429855	0.0214928	0.0048007	0.0096014	[-1]	4.21053	4	[Ap2s1, Arpc3, Arpc4, Synj1]
37	Group16	R-MMU:8871193	Dissociation of AAK1 and dephosphorylation of AP-2 mu2	REACTOME_Reactions_20.11.2017	0.00446179	0.0178472	0.0048007	0.0096014	[-1]	4.16667	4	[Ap2s1, Arpc3, Arpc4, Synj1]
38	Group16	R-MMU:8871194	RAB5 and GAPVD1 bind AP-2	REACTOME_Reactions_20.11.2017	0.00446179	0.0178472	0.0048007	0.0096014	[-1]	4.16667	4	[Ap2s1, Arpc3, Arpc4, Synj1]
39	Group17	KEGG:04713	Circadian entrainment	KEGG_20.11.2017	0.0048007	0.0144021	1.20154e-09	2.40309e-08	[-1]	4.08163	4	[Camk2b, Gnai2, Gnb2, Plcb1]
40	Group17	KEGG:04723	Retrograde endocannabinoid signaling	KEGG_20.11.2017	8.39653e-05	0.00352654	1.20154e-09	2.40309e-08	[-1]	4.66667	7	[Gnai2, Gnb2, Ndufa4, Ndufb6, Ndufc2, Ndufs4, Plcb1]
41	Group17	KEGG:04728	Dopaminergic synapse	KEGG_20.11.2017	4.10558e-05	0.00205279	1.20154e-09	2.40309e-08	[-1]	5.22388	7	[Camk2b, Gnai2, Gnb2, Gsk3b, Kif5c, Plcb1, Ppp2ca]
42	Group17	KEGG:04916	Melanogenesis	KEGG_20.11.2017	0.0051565	0.0051565	1.20154e-09	2.40309e-08	[-1]	4	4	[Camk2b, Gnai2, Gsk3b, Plcb1]
43	Group17	R-MMU:111885	Opioid Signalling	REACTOME_Pathways_20.11.2017	0.000530904	0.00796356	1.20154e-09	2.40309e-08	[-1]	7.40741	4	[Gnai2, Plcb1, Ppp2ca, Prkar1b]
44	Group17	R-MMU:112314	Neurotransmitter receptors and postsynaptic signal transmission	REACTOME_Pathways_20.11.2017	0.000328125	0.00689062	1.20154e-09	2.40309e-08	[-1]	4.51128	6	[Ap2s1, Camk2b, Gnai2, Gnb2, Plcb1, Tspan7]
45	Group17	R-MMU:112315	Transmission across Chemical Synapses	REACTOME_Pathways_20.11.2017	6.22942e-05	0.00286553	1.20154e-09	2.40309e-08	[-1]	4.12371	8	[Ap2s1, Arl6ip5, Camk2b, Gad1, Gnai2, Gnb2, Plcb1, Tspan7]
46	Group17	R-MMU:163685	Integration of energy metabolism	REACTOME_Pathways_20.11.2017	3.00569e-06	0.000213404	1.20154e-09	2.40309e-08	[-1]	7.77778	7	[Fasn, Gnai2, Gnb2, Marcks, Plcb1, Prkar1b, Taldo1]
47	Group17	R-MMU:422356	Regulation of insulin secretion	REACTOME_Pathways_20.11.2017	0.00101129	0.0131468	1.20154e-09	2.40309e-08	[-1]	6.25	4	[Gnai2, Gnb2, Marcks, Plcb1]
48	Group18	KEGG:00190	Oxidative phosphorylation	KEGG_20.11.2017	3.14612e-08	2.39105e-06	6.22462e-10	1.30717e-08	[-1]	7.46269	10	[Atp5d, Atp6v0d1, Atp6v1b2, Atp6v1g2, Cyc1, Ndufa4, Ndufb6, Ndufc2, Ndufs4, Uqcrb]
49	Group18	KEGG:04713	Circadian entrainment	KEGG_20.11.2017	0.0048007	0.0144021	6.22462e-10	1.30717e-08	[-1]	4.08163	4	[Camk2b, Gnai2, Gnb2, Plcb1]
50	Group18	KEGG:04723	Retrograde endocannabinoid signaling	KEGG_20.11.2017	8.39653e-05	0.00352654	6.22462e-10	1.30717e-08	[-1]	4.66667	7	[Gnai2, Gnb2, Ndufa4, Ndufb6, Ndufc2, Ndufs4, Plcb1]
51	Group18	KEGG:04932	Non-alcoholic fatty liver disease (NAFLD)	KEGG_20.11.2017	1.03056e-05	0.000669865	6.22462e-10	1.30717e-08	[-1]	5.29801	8	[Cyc1, Gsk3b, Ndufa4, Ndufb6, Ndufc2, Ndufs4, Rac1, Uqcrb]
52	Group18	KEGG:05010	Alzheimer's disease	KEGG_20.11.2017	3.74119e-08	2.80589e-06	6.22462e-10	1.30717e-08	[-1]	6.28571	11	[Atp5d, Capn2, Cyc1, Gsk3b, Ndufa4, Ndufb6, Ndufc2, Ndufs4, Plcb1, Ppp3r1, Uqcrb]
53	Group18	KEGG:05012	Parkinson's disease	KEGG_20.11.2017	7.15248e-07	5.22131e-05	6.22462e-10	1.30717e-08	[-1]	6.25	9	[Atp5d, Cyc1, Gnai2, Ndufa4, Ndufb6, Ndufc2, Ndufs4, Uba1, Uqcrb]
54	Group18	KEGG:05016	Huntington's disease	KEGG_20.11.2017	9.99944e-07	7.19959e-05	6.22462e-10	1.30717e-08	[-1]	5.15464	10	[Ap2s1, Atp5d, Cyc1, Ndufa4, Ndufb6, Ndufc2, Ndufs4, Plcb1, Sod2, Uqcrb]
55	Group18	R-MMU:1428517	The citric acid (TCA) cycle and respiratory electron transport	REACTOME_Pathways_20.11.2017	0.00052004	0.00832064	6.22462e-10	1.30717e-08	[-1]	4.13793	6	[Atp5d, Cyc1, Ndufb6, Ndufc2, Ndufs4, Uqcrb]
56	Group18	R-MMU:163200	Respiratory electron transport, ATP synthesis by chemiosmotic coupling, and heat production by uncoupling proteins.	REACTOME_Pathways_20.11.2017	6.13398e-05	0.00288297	6.22462e-10	1.30717e-08	[-1]	6.12245	6	[Atp5d, Cyc1, Ndufb6, Ndufc2, Ndufs4, Uqcrb]
57	Group18	R-MMU:422356	Regulation of insulin secretion	REACTOME_Pathways_20.11.2017	0.00101129	0.0131468	6.22462e-10	1.30717e-08	[-1]	6.25	4	[Gnai2, Gnb2, Marcks, Plcb1]
58	Group18	R-MMU:611105	Respiratory electron transport	REACTOME_Pathways_20.11.2017	0.000172482	0.00551941	6.22462e-10	1.30717e-08	[-1]	6.66667	5	[Cyc1, Ndufb6, Ndufc2, Ndufs4, Uqcrb]
59	Group18	WP:1248	Oxidative phosphorylation	WikiPathways_20.11.2017	6.94805e-05	0.00305714	6.22462e-10	1.30717e-08	[-1]	8.06452	5	[Atp5d, Ndufa4, Ndufb6, Ndufc2, Ndufs4]
60	Group18	WP:295	Electron Transport Chain	WikiPathways_20.11.2017	0.000100108	0.0040043	6.22462e-10	1.30717e-08	[-1]	5.60748	6	[Atp5d, Ndufa4, Ndufb6, Ndufc2, Ndufs4, Uqcrb]
61	Group18	GO:0022900	electron transport chain	GO_BiologicalProcess-EBI-QuickGO-GOA_20.11.2017_00h00	1.6165e-05	0.0010184	6.22462e-10	1.30717e-08	[3, 4]	6.03448	7	[Cyc1, Ndufa4, Ndufb6, Ndufc2, Ndufs4, Sod2, Uqcrb]
62	Group18	GO:0022904	respiratory electron transport chain	GO_BiologicalProcess-EBI-QuickGO-GOA_20.11.2017_00h00	0.000161874	0.0055037	6.22462e-10	1.30717e-08	[4, 5, 6]	6.75676	5	[Cyc1, Ndufb6, Ndufc2, Sod2, Uqcrb]
63	Group18	GO:0015992	proton transport	GO_BiologicalProcess-EBI-QuickGO-GOA_20.11.2017_00h00	1.87038e-07	1.38408e-05	6.22462e-10	1.30717e-08	[5, 7]	7.31707	9	[Atp5d, Atp6v0d1, Atp6v1b2, Atp6v1g2, Cyc1, Ndufa4, Plcb1, Slc9a3r1, Uqcrb]
64	Group19	R-MMU:1852241	Organelle biogenesis and maintenance	REACTOME_Pathways_20.11.2017	1.3539e-05	0.000866497	3.97809e-06	6.76275e-05	[-1]	4.36893	9	[Actr1a, Atp5d, Exoc1, Hsp90aa1, Sod2, Tubb3, Tubb4a, Tubb5, Ywhag]
65	Group19	R-MMU:2565942	Regulation of PLK1 Activity at G2/M Transition	REACTOME_Pathways_20.11.2017	0.000327558	0.00720627	3.97809e-06	6.76275e-05	[-1]	5.81395	5	[Actr1a, Hsp90aa1, Tubb4a, Tubb5, Ywhag]
66	Group19	R-MMU:2574840	AJUBA facilitates AURKA autophosphorylation	REACTOME_Reactions_20.11.2017	0.000124335	0.00472475	3.97809e-06	6.76275e-05	[-1]	7.14286	5	[Actr1a, Hsp90aa1, Tubb4a, Tubb5, Ywhag]
67	Group19	R-MMU:2574845	AJUBA binds centrosome-associated AURKA	REACTOME_Reactions_20.11.2017	0.000124335	0.00472475	3.97809e-06	6.76275e-05	[-1]	7.14286	5	[Actr1a, Hsp90aa1, Tubb4a, Tubb5, Ywhag]
68	Group19	R-MMU:3000310	AURKA phosphorylates PLK1	REACTOME_Reactions_20.11.2017	0.000124335	0.00472475	3.97809e-06	6.76275e-05	[-1]	7.14286	5	[Actr1a, Hsp90aa1, Tubb4a, Tubb5, Ywhag]
69	Group19	R-MMU:3000319	BORA binds PLK1 and AURKA	REACTOME_Reactions_20.11.2017	0.000124335	0.00472475	3.97809e-06	6.76275e-05	[-1]	7.14286	5	[Actr1a, Hsp90aa1, Tubb4a, Tubb5, Ywhag]
70	Group19	R-MMU:380259	Loss of Nlp from mitotic centrosomes	REACTOME_Pathways_20.11.2017	0.000108277	0.00422281	3.97809e-06	6.76275e-05	[-1]	7.35294	5	[Actr1a, Hsp90aa1, Tubb4a, Tubb5, Ywhag]
71	Group19	R-MMU:380270	Recruitment of mitotic centrosome proteins and complexes	REACTOME_Pathways_20.11.2017	0.000183613	0.00569199	3.97809e-06	6.76275e-05	[-1]	6.57895	5	[Actr1a, Hsp90aa1, Tubb4a, Tubb5, Ywhag]
72	Group19	R-MMU:380272	Plk1-mediated phosphorylation of Nlp	REACTOME_Reactions_20.11.2017	0.000108277	0.00422281	3.97809e-06	6.76275e-05	[-1]	7.35294	5	[Actr1a, Hsp90aa1, Tubb4a, Tubb5, Ywhag]
73	Group19	R-MMU:380283	Recruitment of additional gamma tubulin/ gamma TuRC to the centrosome	REACTOME_Reactions_20.11.2017	0.000183613	0.00569199	3.97809e-06	6.76275e-05	[-1]	6.57895	5	[Actr1a, Hsp90aa1, Tubb4a, Tubb5, Ywhag]
74	Group19	R-MMU:380284	Loss of proteins required for interphase microtubule organizationÂ from the centrosome	REACTOME_Pathways_20.11.2017	0.000108277	0.00422281	3.97809e-06	6.76275e-05	[-1]	7.35294	5	[Actr1a, Hsp90aa1, Tubb4a, Tubb5, Ywhag]
75	Group19	R-MMU:380287	Centrosome maturation	REACTOME_Pathways_20.11.2017	0.000183613	0.00569199	3.97809e-06	6.76275e-05	[-1]	6.57895	5	[Actr1a, Hsp90aa1, Tubb4a, Tubb5, Ywhag]
76	Group19	R-MMU:380294	Loss of C-Nap-1 from centrosomes	REACTOME_Reactions_20.11.2017	0.000108277	0.00422281	3.97809e-06	6.76275e-05	[-1]	7.35294	5	[Actr1a, Hsp90aa1, Tubb4a, Tubb5, Ywhag]
77	Group19	R-MMU:380303	Dissociation of Phospho-Nlp from the centrosome	REACTOME_Reactions_20.11.2017	0.000108277	0.00422281	3.97809e-06	6.76275e-05	[-1]	7.35294	5	[Actr1a, Hsp90aa1, Tubb4a, Tubb5, Ywhag]
78	Group19	R-MMU:380311	Recruitment of Plk1 to centrosomes	REACTOME_Reactions_20.11.2017	0.000108277	0.00422281	3.97809e-06	6.76275e-05	[-1]	7.35294	5	[Actr1a, Hsp90aa1, Tubb4a, Tubb5, Ywhag]
79	Group19	R-MMU:380316	Association of NuMA with microtubules	REACTOME_Reactions_20.11.2017	0.000195283	0.0058585	3.97809e-06	6.76275e-05	[-1]	6.49351	5	[Actr1a, Hsp90aa1, Tubb4a, Tubb5, Ywhag]
80	Group19	R-MMU:380320	Recruitment of NuMA to mitotic centrosomes	REACTOME_Pathways_20.11.2017	0.000195283	0.0058585	3.97809e-06	6.76275e-05	[-1]	6.49351	5	[Actr1a, Hsp90aa1, Tubb4a, Tubb5, Ywhag]
81	Group19	R-MMU:380508	Translocation of NuMA to the centrosomes	REACTOME_Reactions_20.11.2017	0.000195283	0.0058585	3.97809e-06	6.76275e-05	[-1]	6.49351	5	[Actr1a, Hsp90aa1, Tubb4a, Tubb5, Ywhag]
82	Group19	R-MMU:5617816	RAB3IP stimulates nucleotide exchange on RAB8A	REACTOME_Reactions_20.11.2017	0.000425517	0.00808482	3.97809e-06	6.76275e-05	[-1]	5.49451	5	[Actr1a, Hsp90aa1, Tubb4a, Tubb5, Ywhag]
83	Group19	R-MMU:5620912	Anchoring of the basal body to the plasma membrane	REACTOME_Pathways_20.11.2017	0.000494028	0.00889251	3.97809e-06	6.76275e-05	[-1]	5.31915	5	[Actr1a, Hsp90aa1, Tubb4a, Tubb5, Ywhag]
84	Group19	R-MMU:5626220	C2CD3 binds the mother centriole	REACTOME_Reactions_20.11.2017	0.000142158	0.0051177	3.97809e-06	6.76275e-05	[-1]	6.94444	5	[Actr1a, Hsp90aa1, Tubb4a, Tubb5, Ywhag]
85	Group19	R-MMU:5626223	C2CD3 and OFD1 recruit 5 distal appendage proteins to the centriole	REACTOME_Reactions_20.11.2017	0.000195283	0.0058585	3.97809e-06	6.76275e-05	[-1]	6.49351	5	[Actr1a, Hsp90aa1, Tubb4a, Tubb5, Ywhag]
86	Group19	R-MMU:5626227	CP110 and CEP97 dissociate from the centriole	REACTOME_Reactions_20.11.2017	0.000220314	0.00594848	3.97809e-06	6.76275e-05	[-1]	6.32911	5	[Actr1a, Hsp90aa1, Tubb4a, Tubb5, Ywhag]
87	Group19	R-MMU:5626228	The distal appendage proteins recruit TTBK2	REACTOME_Reactions_20.11.2017	0.000207511	0.00601783	3.97809e-06	6.76275e-05	[-1]	6.41026	5	[Actr1a, Hsp90aa1, Tubb4a, Tubb5, Ywhag]
88	Group19	R-MMU:5626681	Recruitment of transition zone proteins	REACTOME_Reactions_20.11.2017	0.000404357	0.00808713	3.97809e-06	6.76275e-05	[-1]	5.55556	5	[Actr1a, Hsp90aa1, Tubb4a, Tubb5, Ywhag]
89	Group19	R-MMU:5626699	MARK4 binds ODF2 in the centriole	REACTOME_Reactions_20.11.2017	0.000220314	0.00594848	3.97809e-06	6.76275e-05	[-1]	6.32911	5	[Actr1a, Hsp90aa1, Tubb4a, Tubb5, Ywhag]
90	Group19	R-MMU:68877	Mitotic Prometaphase	REACTOME_Pathways_20.11.2017	4.28635e-05	0.00210031	3.97809e-06	6.76275e-05	[-1]	4.34783	8	[Actr1a, Dync1li2, Hsp90aa1, Ppp2ca, Rps27, Tubb4a, Tubb5, Ywhag]
91	Group19	R-MMU:8853405	TPX2 binds AURKA at centrosomes	REACTOME_Reactions_20.11.2017	0.000133018	0.00492168	3.97809e-06	6.76275e-05	[-1]	7.04225	5	[Actr1a, Hsp90aa1, Tubb4a, Tubb5, Ywhag]
92	Group19	R-MMU:8853419	TPX2 promotes AURKA autophosphorylation	REACTOME_Reactions_20.11.2017	0.000133018	0.00492168	3.97809e-06	6.76275e-05	[-1]	7.04225	5	[Actr1a, Hsp90aa1, Tubb4a, Tubb5, Ywhag]
93	Group19	R-MMU:8854518	AURKA Activation by TPX2	REACTOME_Pathways_20.11.2017	0.000133018	0.00492168	3.97809e-06	6.76275e-05	[-1]	7.04225	5	[Actr1a, Hsp90aa1, Tubb4a, Tubb5, Ywhag]
94	Group20	R-MMU:156808	Formation of translation initiation complexes yielding circularized Ceruloplasmin mRNA in a 'closed-loop' conformation	REACTOME_Reactions_20.11.2017	3.54922e-05	0.00191658	8.66225e-07	1.64583e-05	[-1]	9.25926	5	[Eif3f, Pabpc1, Rps13, Rps27, Rps5]
95	Group20	R-MMU:156823	Association of phospho-L13a with GAIT element of Ceruloplasmin mRNA	REACTOME_Reactions_20.11.2017	3.88261e-05	0.00205778	8.66225e-07	1.64583e-05	[-1]	9.09091	5	[Eif3f, Pabpc1, Rps13, Rps27, Rps5]
96	Group20	R-MMU:156827	L13a-mediated translational silencing of Ceruloplasmin expression	REACTOME_Pathways_20.11.2017	5.31636e-06	0.000361512	8.66225e-07	1.64583e-05	[-1]	7.14286	7	[Eif3f, Pabpc1, Rpl13, Rplp0, Rps13, Rps27, Rps5]
97	Group20	R-MMU:157849	Formation of translation initiation complexes containing mRNA that does not circularize	REACTOME_Reactions_20.11.2017	0.000494207	0.00840152	8.66225e-07	1.64583e-05	[-1]	7.54717	4	[Eif3f, Rps13, Rps27, Rps5]
98	Group20	R-MMU:1799332	Nascent polypeptide:mRNA:ribosome complex binds signal recognition particle (SRP)	REACTOME_Reactions_20.11.2017	0.000247716	0.00619289	8.66225e-07	1.64583e-05	[-1]	6.17284	5	[Rpl13, Rplp0, Rps13, Rps27, Rps5]
99	Group20	R-MMU:1799335	Synthesis of nascent polypeptide containing signal sequence	REACTOME_Reactions_20.11.2017	0.000151771	0.005312	8.66225e-07	1.64583e-05	[-1]	6.84932	5	[Rpl13, Rplp0, Rps13, Rps27, Rps5]
100	Group20	R-MMU:1799339	SRP-dependent cotranslational protein targeting to membrane	REACTOME_Pathways_20.11.2017	0.000247716	0.00619289	8.66225e-07	1.64583e-05	[-1]	6.17284	5	[Rpl13, Rplp0, Rps13, Rps27, Rps5]
101	Group20	R-MMU:72613	Eukaryotic Translation Initiation	REACTOME_Pathways_20.11.2017	8.94601e-06	0.000590437	8.66225e-07	1.64583e-05	[-1]	6.60377	7	[Eif3f, Pabpc1, Rpl13, Rplp0, Rps13, Rps27, Rps5]
102	Group20	R-MMU:72619	eIF2:GTP is hydrolyzed, eIFs are released	REACTOME_Reactions_20.11.2017	0.000530904	0.00796356	8.66225e-07	1.64583e-05	[-1]	7.40741	4	[Eif3f, Rps13, Rps27, Rps5]
103	Group20	R-MMU:72621	Ribosomal scanning	REACTOME_Reactions_20.11.2017	0.000494207	0.00840152	8.66225e-07	1.64583e-05	[-1]	7.54717	4	[Eif3f, Rps13, Rps27, Rps5]
104	Group20	R-MMU:72649	Translation initiation complex formation	REACTOME_Pathways_20.11.2017	3.54922e-05	0.00191658	8.66225e-07	1.64583e-05	[-1]	9.25926	5	[Eif3f, Pabpc1, Rps13, Rps27, Rps5]
105	Group20	R-MMU:72662	Activation of the mRNA upon binding of the cap-binding complex and eIFs, and subsequent binding to 43S	REACTOME_Pathways_20.11.2017	3.88261e-05	0.00205778	8.66225e-07	1.64583e-05	[-1]	9.09091	5	[Eif3f, Pabpc1, Rps13, Rps27, Rps5]
106	Group20	R-MMU:72671	eIF5B:GTP is hydrolyzed and released	REACTOME_Reactions_20.11.2017	0.000161874	0.0055037	8.66225e-07	1.64583e-05	[-1]	6.75676	5	[Rpl13, Rplp0, Rps13, Rps27, Rps5]
107	Group20	R-MMU:72672	The 60S subunit joins the translation initiation complex	REACTOME_Reactions_20.11.2017	0.000161874	0.0055037	8.66225e-07	1.64583e-05	[-1]	6.75676	5	[Rpl13, Rplp0, Rps13, Rps27, Rps5]
108	Group20	R-MMU:72673	Release of 40S and 60S subunits from the 80S ribosome	REACTOME_Reactions_20.11.2017	0.000161874	0.0055037	8.66225e-07	1.64583e-05	[-1]	6.75676	5	[Rpl13, Rplp0, Rps13, Rps27, Rps5]
109	Group20	R-MMU:72676	eIF3 and eIF1A bind to the 40S subunit	REACTOME_Reactions_20.11.2017	0.000240388	0.00625009	8.66225e-07	1.64583e-05	[-1]	9.09091	4	[Eif3f, Rps13, Rps27, Rps5]
110	Group20	R-MMU:72689	Formation of a pool of free 40S subunits	REACTOME_Pathways_20.11.2017	3.34121e-05	0.00187108	8.66225e-07	1.64583e-05	[-1]	6.81818	6	[Eif3f, Rpl13, Rplp0, Rps13, Rps27, Rps5]
111	Group20	R-MMU:72691	Formation of the 43S pre-initiation complex	REACTOME_Reactions_20.11.2017	0.000310827	0.00714903	8.66225e-07	1.64583e-05	[-1]	8.51064	4	[Eif3f, Rps13, Rps27, Rps5]
112	Group20	R-MMU:72695	Formation of the ternary complex, and subsequently, the 43S complex	REACTOME_Pathways_20.11.2017	0.000310827	0.00714903	8.66225e-07	1.64583e-05	[-1]	8.51064	4	[Eif3f, Rps13, Rps27, Rps5]
113	Group20	R-MMU:72697	Start codon recognition	REACTOME_Reactions_20.11.2017	0.000530904	0.00796356	8.66225e-07	1.64583e-05	[-1]	7.40741	4	[Eif3f, Rps13, Rps27, Rps5]
114	Group20	R-MMU:72702	Ribosomal scanning and start codon recognition	REACTOME_Pathways_20.11.2017	0.000530904	0.00796356	8.66225e-07	1.64583e-05	[-1]	7.40741	4	[Eif3f, Rps13, Rps27, Rps5]
115	Group20	R-MMU:72706	GTP hydrolysis and joining of the 60S ribosomal subunit	REACTOME_Pathways_20.11.2017	6.49302e-05	0.00292186	8.66225e-07	1.64583e-05	[-1]	6.06061	6	[Eif3f, Rpl13, Rplp0, Rps13, Rps27, Rps5]
116	Group20	R-MMU:72737	Cap-dependent Translation Initiation	REACTOME_Pathways_20.11.2017	8.94601e-06	0.000590437	8.66225e-07	1.64583e-05	[-1]	6.60377	7	[Eif3f, Pabpc1, Rpl13, Rplp0, Rps13, Rps27, Rps5]
117	Group20	R-MMU:72766	Translation	REACTOME_Pathways_20.11.2017	1.70179e-05	0.00105511	8.66225e-07	1.64583e-05	[-1]	4.24528	9	[Eef1b2, Eef1d, Eif3f, Pabpc1, Rpl13, Rplp0, Rps13, Rps27, Rps5]
118	Group20	R-MMU:927789	Formation of UPF1:eRF3 complex on mRNA with a premature termination codon and no Exon Junction Complex	REACTOME_Reactions_20.11.2017	2.08153e-05	0.00126973	8.66225e-07	1.64583e-05	[-1]	7.40741	6	[Pabpc1, Rpl13, Rplp0, Rps13, Rps27, Rps5]
119	Group20	R-MMU:927802	Nonsense-Mediated Decay (NMD)	REACTOME_Pathways_20.11.2017	6.49705e-06	0.000435302	8.66225e-07	1.64583e-05	[-1]	6.93069	7	[Pabpc1, Ppp2ca, Rpl13, Rplp0, Rps13, Rps27, Rps5]
120	Group20	R-MMU:927813	p-4S-UPF1 recruits SMG5, SMG7, SMG6, PNRC2, DCP1A, and PP2A	REACTOME_Reactions_20.11.2017	6.49705e-06	0.000435302	8.66225e-07	1.64583e-05	[-1]	6.93069	7	[Pabpc1, Ppp2ca, Rpl13, Rplp0, Rps13, Rps27, Rps5]
121	Group20	R-MMU:927832	UPF1 binds an mRNP with a termination codon preceding an Exon Junction Complex	REACTOME_Reactions_20.11.2017	4.56886e-05	0.00219305	8.66225e-07	1.64583e-05	[-1]	6.45161	6	[Pabpc1, Rpl13, Rplp0, Rps13, Rps27, Rps5]
122	Group20	R-MMU:927836	SMG6 hydrolyzes mRNA with premature termination codon	REACTOME_Reactions_20.11.2017	4.6331e-06	0.000319684	8.66225e-07	1.64583e-05	[-1]	7.29167	7	[Pabpc1, Ppp2ca, Rpl13, Rplp0, Rps13, Rps27, Rps5]
123	Group20	R-MMU:927889	SMG1 phosphorylates UPF1 (enhanced by Exon Junction Complex)	REACTOME_Reactions_20.11.2017	4.56886e-05	0.00219305	8.66225e-07	1.64583e-05	[-1]	6.45161	6	[Pabpc1, Rpl13, Rplp0, Rps13, Rps27, Rps5]
124	Group20	R-MMU:975956	Nonsense Mediated Decay (NMD) independent of the Exon Junction Complex (EJC)	REACTOME_Pathways_20.11.2017	2.08153e-05	0.00126973	8.66225e-07	1.64583e-05	[-1]	7.40741	6	[Pabpc1, Rpl13, Rplp0, Rps13, Rps27, Rps5]
125	Group20	R-MMU:975957	Nonsense Mediated Decay (NMD) enhanced by the Exon Junction Complex (EJC)	REACTOME_Pathways_20.11.2017	6.49705e-06	0.000435302	8.66225e-07	1.64583e-05	[-1]	6.93069	7	[Pabpc1, Ppp2ca, Rpl13, Rplp0, Rps13, Rps27, Rps5]
126	Group20	WP:163	Cytoplasmic Ribosomal Proteins	WikiPathways_20.11.2017	8.1007e-05	0.0034833	8.66225e-07	1.64583e-05	[-1]	5.82524	6	[Rpl13, Rplp0, Rps10, Rps13, Rps27, Rps5]
127	Group20	WP:307	Translation Factors	WikiPathways_20.11.2017	2.43106e-05	0.00145863	8.66225e-07	1.64583e-05	[-1]	10	5	[Eef1b2, Eef1d, Eif3f, Eif5a, Pabpc1]

## Sheet: cortex phosphoproteins
No.	GOGroups	GOID	GOTerm	Ontology Source	Term PValue	Term PValue Corrected with Bonferroni step down	Group PValue	Group PValue Corrected with Bonferroni step down	GOLevels	% Associated Genes	Nr. Genes	Associated Genes Found
1	Group00	GO:0032409	regulation of transporter activity	GO_BiologicalProcess-EBI-QuickGO-GOA_20.11.2017_00h00	0	0	0	0	[3]	8.26	18	[Ank2, Cbarp, Dlg1, Ehd3, Fgf12, Gja1, Jph3, Kcnc1, Kif5b, Mink1, Myo5a, Nlgn2, Plcb1, Prkca, Prkcd, Shank1, Shank3, Slc9a3r1]
2	Group01	GO:0034250	positive regulation of cellular amide metabolic process	GO_BiologicalProcess-EBI-QuickGO-GOA_20.11.2017_00h00	0	0	0	0	[4, 5, 6]	8.26	10	[Abcf1, Eif3c, Eif4g3, Gja1, Impact, Larp1, Mapk1, Npm1, Ppp3ca, Prkcd]
3	Group02	GO:0042552	myelination	GO_BiologicalProcess-EBI-QuickGO-GOA_20.11.2017_00h00	0	0	0	0	[4, 7, 8]	8.77	10	[Adam22, Amigo1, Cntnap1, Ctnnb1, Dlg1, Epb41l3, Mbp, Myo5a, Nf1, Sirt2]
4	Group03	GO:0060491	regulation of cell projection assembly	GO_BiologicalProcess-EBI-QuickGO-GOA_20.11.2017_00h00	0	0	0	0	[3, 4, 5, 6]	8.13	13	[Apc, Dmtn, Dpysl3, Evl, Gap43, Gpm6a, Map4, Ndel1, Palm, Prkcd, Rap1gap, Sept7, Src]
5	Group04	KEGG:04520	Adherens junction	KEGG_20.11.2017	0	0	0	0	[-1]	12.5	9	[Actb, Afdn, Ctnna1, Ctnna2, Ctnnb1, Mapk1, Nectin1, Sorbs1, Src]
6	Group05	KEGG:04666	Fc gamma R-mediated phagocytosis	KEGG_20.11.2017	0	0	0	0	[-1]	10.34	9	[Amph, Asap1, Mapk1, Marcks, Marcksl1, Pak1, Prkca, Prkcd, Prkcg]
7	Group06	KEGG:04727	GABAergic synapse	KEGG_20.11.2017	0	0	0	0	[-1]	11.36	10	[Gabbr2, Glul, Gng12, Gng3, Plcl1, Prkca, Prkcg, Slc12a5, Slc32a1, Src]
8	Group07	R-MMU:109581	Apoptosis	REACTOME_Pathways_20.11.2017	0	0	0	0	[-1]	8.51	8	[Add1, Apc, Bad, Ctnnb1, Dnm1l, Mapt, Plec, Prkcd]
9	Group08	R-MMU:373760	L1CAM interactions	REACTOME_Pathways_20.11.2017	0	0	0	0	[-1]	17.31	9	[Actb, Ank2, Dpysl2, Gap43, Mapk1, Ncam1, Pak1, Sptbn1, Src]
10	Group09	WP:2432	Spinal Cord Injury	WikiPathways_20.11.2017	0	0	0	0	[-1]	8.16	8	[Gap43, Gja1, Mapk1, Mbp, Ppp3ca, Prkca, Ptprz1, Rtn4]
11	Group10	R-MMU:6794362	Protein-protein interactions at synapses	REACTOME_Pathways_20.11.2017	0	0	0	0	[-1]	14.06	9	[Dlg1, Dlg2, Dlgap3, Dlgap4, Epb41l3, Nlgn2, Ppfia3, Shank1, Shank2]
12	Group11	WP:553	Calcium Regulation in the Cardiac Cell	WikiPathways_20.11.2017	0	0	0	0	[-1]	9.49	15	[Atp2b1, Atp2b2, Cacna1e, Camk2a, Gja1, Gng12, Gng3, Itpr1, Kcnb1, Prkca, Prkcd, Prkcg, Rgs14, Rgs6, Rgs7]
13	Group12	GO:0008092	cytoskeletal protein binding	GO_MolecularFunction-EBI-QuickGO-GOA_20.11.2017_00h00	0	0	0	0	[3]	8.5	71	[Ablim1, Actb, Add1, Add2, Add3, Aldoc, Ank2, Apc, Arfgef2, Arhgef2, Atcay, Brsk1, Cap1, Clip1, Clip2, Crmp1, Ctnna1, Ctnna2, Dmtn, Dnm1l, Dpysl2, Dpysl3, Epb41l3, Ermn, Evl, Farp1, Fez1, Fgf13, Gap43, Gja1, Hnrnpu, Impact, Kcnc1, Kcnma1, Kif1b, Kif5b, Kif5c, Limch1, Lzts1, Map1a, Map1b, Map2, Map4, Map6d1, Mapt, Marcks, Marcksl1, Mical3, Myh10, Myo18a, Myo5a, Ndel1, Nf1, Pacsin1, Pacsin3, Plec, …
14	Group12	GO:0003779	actin binding	GO_MolecularFunction-EBI-QuickGO-GOA_20.11.2017_00h00	0	0	0	0	[4]	8.18	31	[Ablim1, Add1, Add2, Add3, Cap1, Ctnna1, Ctnna2, Dmtn, Epb41l3, Ermn, Evl, Hnrnpu, Impact, Kcnma1, Limch1, Marcks, Marcksl1, Mical3, Myh10, Myo18a, Myo5a, Plec, Ppp1r9b, Shank3, Sptan1, Sptbn1, Syn1, Synpo, Tagln3, Tln2, Wipf2]
15	Group13	GO:0031345	negative regulation of cell projection organization	GO_BiologicalProcess-EBI-QuickGO-GOA_20.11.2017_00h00	0	0	0	0	[4, 5, 6]	9.38	15	[Asap1, Crmp1, Dpysl3, Evl, Fgf13, Hdac2, Map4, Ppp3ca, Prkcd, Rap1gap, Rap1gap2, Rtn4, Rufy3, Stx1b, Syngap1]
16	Group13	GO:0010977	negative regulation of neuron projection development	GO_BiologicalProcess-EBI-QuickGO-GOA_20.11.2017_00h00	0	0	0	0	[5, 6, 7, 8, 9, 10, 11, 12]	8.21	11	[Asap1, Crmp1, Dpysl3, Fgf13, Hdac2, Ppp3ca, Rap1gap2, Rtn4, Rufy3, Stx1b, Syngap1]
17	Group14	GO:0050905	neuromuscular process	GO_BiologicalProcess-EBI-QuickGO-GOA_20.11.2017_00h00	0	0	0	0	[4]	8.55	10	[Atp2b2, Cntnap1, Ctnna2, Fgf12, Jph3, Kcnma1, Myh10, Nlgn2, Shank1, Shank3]
18	Group14	GO:0050885	neuromuscular process controlling balance	GO_BiologicalProcess-EBI-QuickGO-GOA_20.11.2017_00h00	0	0	0	0	[5]	12.31	8	[Atp2b2, Cntnap1, Jph3, Kcnma1, Myh10, Nlgn2, Shank1, Shank3]
19	Group15	GO:0015631	tubulin binding	GO_MolecularFunction-EBI-QuickGO-GOA_20.11.2017_00h00	0	0	0	0	[4]	8.75	26	[Apc, Arhgef2, Brsk1, Clip1, Clip2, Dnm1l, Dpysl2, Fez1, Fgf13, Gja1, Kif1b, Kif5b, Kif5c, Lzts1, Map1a, Map1b, Map2, Map4, Map6d1, Mapt, Ndel1, Nf1, Rgs14, Sgip1, Sirt2, Stmn1]
20	Group15	GO:0008017	microtubule binding	GO_MolecularFunction-EBI-QuickGO-GOA_20.11.2017_00h00	0	0	0	0	[5]	9.72	21	[Apc, Arhgef2, Clip1, Clip2, Dnm1l, Dpysl2, Fgf13, Kif1b, Kif5b, Kif5c, Lzts1, Map1a, Map1b, Map2, Map4, Map6d1, Mapt, Ndel1, Nf1, Rgs14, Sgip1]
21	Group16	GO:0021543	pallium development	GO_BiologicalProcess-EBI-QuickGO-GOA_20.11.2017_00h00	0	0	0	0	[3, 4, 5, 7, 8, 9, 10]	8.06	15	[Afdn, Bad, Ctnnb1, Fez1, Fgf13, Gng12, Hdac2, Kif5b, Ndel1, Nf1, Plcb1, Ppp1r9b, Rtn4, Slc32a1, Tra2b]
22	Group16	GO:0021987	cerebral cortex development	GO_BiologicalProcess-EBI-QuickGO-GOA_20.11.2017_00h00	0	0	0	0	[3, 4, 5, 6, 8, 9, 10, 11]	8.87	11	[Afdn, Bad, Ctnnb1, Fgf13, Gng12, Ndel1, Nf1, Plcb1, Ppp1r9b, Rtn4, Tra2b]
23	Group17	GO:0030705	cytoskeleton-dependent intracellular transport	GO_BiologicalProcess-EBI-QuickGO-GOA_20.11.2017_00h00	0	0	0	0	[4, 5]	10.34	15	[Ap3b2, Ap3d1, Arhgap21, Dync1h1, Fez1, Kif1b, Kif5b, Kif5c, Klc1, Map1b, Mapt, Myo5a, Ndel1, Nefh, Nefm]
24	Group17	GO:0010970	transport along microtubule	GO_BiologicalProcess-EBI-QuickGO-GOA_20.11.2017_00h00	0	0	0	0	[5, 6]	10.32	13	[Ap3b2, Ap3d1, Arhgap21, Dync1h1, Fez1, Kif1b, Kif5b, Klc1, Map1b, Mapt, Ndel1, Nefh, Nefm]
25	Group17	GO:0072384	organelle transport along microtubule	GO_BiologicalProcess-EBI-QuickGO-GOA_20.11.2017_00h00	0	0	0	0	[4, 5, 6, 7]	17.19	11	[Ap3b2, Ap3d1, Arhgap21, Dync1h1, Fez1, Kif1b, Kif5b, Map1b, Mapt, Ndel1, Nefh]
26	Group18	KEGG:04713	Circadian entrainment	KEGG_20.11.2017	0	0	0	0	[-1]	9.18	9	[Camk2a, Gng12, Gng3, Itpr1, Mapk1, Plcb1, Prkca, Prkcg, Prkg2]
27	Group18	R-MMU:112315	Transmission across Chemical Synapses	REACTOME_Pathways_20.11.2017	0	0	0	0	[-1]	8.76	17	[Apba1, Braf, Cacna1e, Camk2a, Dlg1, Gabbr2, Glul, Gng12, Gng3, Mapk1, Plcb1, Ppfia3, Prkca, Prkcg, Slc1a2, Slc32a1, Stx1a]
28	Group18	R-MMU:112316	Neuronal System	REACTOME_Pathways_20.11.2017	0	0	0	0	[-1]	8.78	28	[Apba1, Braf, Cacna1e, Camk2a, Dlg1, Dlg2, Dlgap3, Dlgap4, Epb41l3, Gabbr2, Glul, Gng12, Gng3, Hcn2, Kcnb1, Kcnc1, Kcnma1, Mapk1, Nlgn2, Plcb1, Ppfia3, Prkca, Prkcg, Shank1, Shank2, Slc1a2, Slc32a1, Stx1a]
29	Group19	GO:0016358	dendrite development	GO_BiologicalProcess-EBI-QuickGO-GOA_20.11.2017_00h00	0	0	0	0	[3, 6, 7, 9, 10, 11]	10.96	25	[Asap1, Camk2a, Cdkl5, Ctnna2, Ctnnd2, Dclk1, Dnm1l, Farp1, Hdac2, Lzts1, Map1b, Map2, Map6d1, Mink1, Pak1, Palm, Ppp1r9b, Ppp3ca, Sept7, Shank1, Shank3, Slc12a5, Srcin1, Syngap1, Tnik]
30	Group19	GO:0060996	dendritic spine development	GO_BiologicalProcess-EBI-QuickGO-GOA_20.11.2017_00h00	0	0	0	0	[3, 4, 7, 8, 10, 11, 12]	12.36	11	[Asap1, Cdkl5, Ctnnd2, Dnm1l, Pak1, Palm, Sept7, Shank1, Shank3, Slc12a5, Srcin1]
31	Group19	GO:0048813	dendrite morphogenesis	GO_BiologicalProcess-EBI-QuickGO-GOA_20.11.2017_00h00	0	0	0	0	[4, 6, 7, 8, 9, 10, 11, 12]	12.41	17	[Camk2a, Cdkl5, Ctnna2, Ctnnd2, Dclk1, Dnm1l, Farp1, Lzts1, Map2, Map6d1, Mink1, Ppp3ca, Sept7, Shank1, Shank3, Srcin1, Tnik]
32	Group20	GO:0007611	learning or memory	GO_BiologicalProcess-EBI-QuickGO-GOA_20.11.2017_00h00	0	0	0	0	[2, 5]	9.13	23	[Amph, Braf, Cacna1e, Ctnnd2, Fgf13, Jph3, Mapt, Ndrg4, Nf1, Pak1, Plcb1, Ppp1r1b, Ppp1r9b, Prkcg, Ptprz1, Rgs14, Shank1, Shank2, Shank3, Slc12a5, Syngap1, Synpo, Vdac1]
33	Group20	GO:0007632	visual behavior	GO_BiologicalProcess-EBI-QuickGO-GOA_20.11.2017_00h00	0	0	0	0	[2, 5]	13.64	9	[Braf, Cacna1e, Ndrg4, Nf1, Ppp1r1b, Rgs14, Slc1a2, Syngap1, Synpo]
34	Group20	GO:0007612	learning	GO_BiologicalProcess-EBI-QuickGO-GOA_20.11.2017_00h00	0	0	0	0	[3, 6]	12.42	19	[Amph, Braf, Cacna1e, Ctnnd2, Fgf13, Jph3, Ndrg4, Nf1, Pak1, Ppp1r1b, Ppp1r9b, Rgs14, Shank1, Shank2, Shank3, Slc12a5, Syngap1, Synpo, Vdac1]
35	Group20	GO:0008306	associative learning	GO_BiologicalProcess-EBI-QuickGO-GOA_20.11.2017_00h00	0	0	0	0	[4, 7]	9.78	9	[Braf, Cacna1e, Ndrg4, Nf1, Ppp1r1b, Rgs14, Shank1, Syngap1, Synpo]
36	Group21	GO:0034330	cell junction organization	GO_BiologicalProcess-EBI-QuickGO-GOA_20.11.2017_00h00	0	0	0	0	[3]	9.09	19	[Add1, Afdn, Arhgef7, Cntnap1, Ctnna1, Ctnnb1, Cttn, Dlg1, Dmtn, Epb41l3, Gja1, Gpm6b, Nectin1, Pkp4, Plec, Prkca, Slk, Sorbs1, Src]
37	Group21	GO:0034329	cell junction assembly	GO_BiologicalProcess-EBI-QuickGO-GOA_20.11.2017_00h00	0	0	0	0	[4]	9.58	16	[Arhgef7, Cntnap1, Ctnna1, Ctnnb1, Cttn, Dlg1, Dmtn, Epb41l3, Gja1, Gpm6b, Pkp4, Plec, Prkca, Slk, Sorbs1, Src]
38	Group21	GO:0007044	cell-substrate junction assembly	GO_BiologicalProcess-EBI-QuickGO-GOA_20.11.2017_00h00	0	0	0	0	[5]	10.53	8	[Arhgef7, Cttn, Dmtn, Gpm6b, Plec, Slk, Sorbs1, Src]
39	Group21	GO:0034332	adherens junction organization	GO_BiologicalProcess-EBI-QuickGO-GOA_20.11.2017_00h00	0	0	0	0	[5]	10.87	10	[Add1, Afdn, Arhgef7, Ctnnb1, Cttn, Dmtn, Gpm6b, Slk, Sorbs1, Src]
40	Group21	GO:0034333	adherens junction assembly	GO_BiologicalProcess-EBI-QuickGO-GOA_20.11.2017_00h00	0	0	0	0	[5, 6]	10.39	8	[Arhgef7, Ctnnb1, Cttn, Dmtn, Gpm6b, Slk, Sorbs1, Src]
41	Group22	GO:0030036	actin cytoskeleton organization	GO_BiologicalProcess-EBI-QuickGO-GOA_20.11.2017_00h00	0	0	0	0	[3, 5]	8.23	48	[Actb, Add1, Add2, Ap3d1, Arhgdia, Arhgef2, Braf, Brsk2, Cap1, Csrp1, Ctnna1, Cttn, Dlg1, Dmtn, Dpysl3, Ehd3, Epb41l3, Ermn, Evl, Gpm6b, Hdac2, Iqsec2, Limch1, Marcks, Mical3, Mink1, Myh10, Myo18a, Nf1, Pacsin1, Pak1, Ppm1e, Ppp1r9b, Prkcd, Rufy3, Shank1, Shank3, Slc9a3r1, Sltm, Sorbs1, Sorbs2, Sptan1, Sptbn1, Src, Stmn1, Strip1, Synpo, Tnik]
42	Group22	GO:1902903	regulation of supramolecular fiber organization	GO_BiologicalProcess-EBI-QuickGO-GOA_20.11.2017_00h00	0	0	0	0	[4, 5]	8.45	25	[Add1, Add2, Apc, Arhgef2, Braf, Clip1, Clip2, Cttn, Dlg1, Dmtn, Evl, Fgf13, Hdac2, Map6d1, Mapt, Pak1, Ppm1e, Prkcd, Shank1, Shank3, Sltm, Sptan1, Sptbn1, Stmn1, Synpo]
43	Group22	GO:0007015	actin filament organization	GO_BiologicalProcess-EBI-QuickGO-GOA_20.11.2017_00h00	0	0	0	0	[4, 6]	8.98	30	[Add1, Add2, Arhgef2, Braf, Cap1, Ctnna1, Cttn, Dlg1, Dmtn, Dpysl3, Ermn, Evl, Marcks, Mical3, Pacsin1, Pak1, Ppm1e, Ppp1r9b, Prkcd, Rufy3, Shank1, Shank3, Sltm, Sorbs1, Sorbs2, Sptan1, Sptbn1, Src, Stmn1, Synpo]
44	Group22	GO:0032231	regulation of actin filament bundle assembly	GO_BiologicalProcess-EBI-QuickGO-GOA_20.11.2017_00h00	0	0	0	0	[3, 4, 5, 6, 7, 8, 9]	10.23	9	[Braf, Evl, Pak1, Ppm1e, Shank1, Shank3, Sltm, Stmn1, Synpo]
45	Group22	GO:0051017	actin filament bundle assembly	GO_BiologicalProcess-EBI-QuickGO-GOA_20.11.2017_00h00	0	0	0	0	[4, 6, 8]	11.76	16	[Add1, Add2, Braf, Dmtn, Dpysl3, Evl, Marcks, Pak1, Ppm1e, Shank1, Shank3, Sltm, Sorbs1, Src, Stmn1, Synpo]
46	Group22	GO:0043149	stress fiber assembly	GO_BiologicalProcess-EBI-QuickGO-GOA_20.11.2017_00h00	0	0	0	0	[5, 6, 7, 8, 10]	10.11	9	[Braf, Evl, Pak1, Ppm1e, Sltm, Sorbs1, Src, Stmn1, Synpo]
47	Group23	GO:0032886	regulation of microtubule-based process	GO_BiologicalProcess-EBI-QuickGO-GOA_20.11.2017_00h00	0	0	0	0	[3, 4]	8.76	17	[Apc, Arhgef2, Clip1, Clip2, Ctnnb1, Dync1h1, Fez1, Fgf13, Gja1, Hnrnpu, Map6d1, Mapt, Nefh, Npm1, Pak1, Sltm, Stmn1]
48	Group23	GO:1902903	regulation of supramolecular fiber organization	GO_BiologicalProcess-EBI-QuickGO-GOA_20.11.2017_00h00	0	0	0	0	[4, 5]	8.45	25	[Add1, Add2, Apc, Arhgef2, Braf, Clip1, Clip2, Cttn, Dlg1, Dmtn, Evl, Fgf13, Hdac2, Map6d1, Mapt, Pak1, Ppm1e, Prkcd, Shank1, Shank3, Sltm, Sptan1, Sptbn1, Stmn1, Synpo]
49	Group23	GO:0031109	microtubule polymerization or depolymerization	GO_BiologicalProcess-EBI-QuickGO-GOA_20.11.2017_00h00	0	0	0	0	[4, 6]	10.78	11	[Apc, Arhgef2, Clip1, Clip2, Fgf13, Map6d1, Mapt, Ndel1, Pak1, Sltm, Stmn1]
50	Group23	GO:0070507	regulation of microtubule cytoskeleton organization	GO_BiologicalProcess-EBI-QuickGO-GOA_20.11.2017_00h00	0	0	0	0	[4, 5, 6, 7]	9.2	15	[Apc, Arhgef2, Clip1, Clip2, Ctnnb1, Dync1h1, Fgf13, Gja1, Hnrnpu, Map6d1, Mapt, Npm1, Pak1, Sltm, Stmn1]
51	Group23	GO:0032271	regulation of protein polymerization	GO_BiologicalProcess-EBI-QuickGO-GOA_20.11.2017_00h00	0	0	0	0	[4, 5, 6, 7, 8]	9.09	16	[Add1, Add2, Apc, Clip1, Clip2, Cttn, Dlg1, Dmtn, Evl, Mapt, Pak1, Prkcd, Sltm, Sptan1, Sptbn1, Stmn1]
52	Group23	GO:0046785	microtubule polymerization	GO_BiologicalProcess-EBI-QuickGO-GOA_20.11.2017_00h00	0	0	0	0	[4, 5, 7, 8]	13.04	9	[Apc, Clip1, Clip2, Fgf13, Mapt, Ndel1, Pak1, Sltm, Stmn1]
53	Group23	GO:0032273	positive regulation of protein polymerization	GO_BiologicalProcess-EBI-QuickGO-GOA_20.11.2017_00h00	0	0	0	0	[4, 5, 6, 7, 8, 9]	8.11	9	[Apc, Clip1, Clip2, Cttn, Dlg1, Evl, Mapt, Pak1, Sltm]
54	Group24	GO:0051588	regulation of neurotransmitter transport	GO_BiologicalProcess-EBI-QuickGO-GOA_20.11.2017_00h00	0	0	0	0	[4, 5]	14.52	9	[Braf, Camk2a, Dnm1l, Gpm6b, Nf1, Rab3gap1, Rims1, Stx1a, Stx1b]
55	Group24	GO:0099537	trans-synaptic signaling	GO_BiologicalProcess-EBI-QuickGO-GOA_20.11.2017_00h00	0	0	0	0	[4, 5]	9.79	52	[Apba1, Atp2b2, Braf, Brsk1, Camk2a, Cplx2, Ctnnb1, Ctnnd2, Dagla, Dlg1, Dlg2, Dnm1l, Fgf12, Glul, Jph3, Kcnb1, Kcnma1, Kif1b, Kif5b, Lzts1, Mapk1, Mink1, Myo5a, Nf1, Nlgn2, Pak1, Pclo, Plcl1, Ppfia3, Ppp1r9b, Ppp3ca, Prkcg, Ptprn2, Rab3gap1, Rgs14, Rims1, Shank1, Shank2, Shank3, Shisa7, Slc12a5, Sltm, Snap91, Stx1a, Stx1b, Syn1, Syn2, Syngap1, Synpo, Syp, Usp14, Vdac1]
56	Group24	GO:0050804	modulation of chemical synaptic transmission	GO_BiologicalProcess-EBI-QuickGO-GOA_20.11.2017_00h00	0	0	0	0	[3, 4, 5, 7, 8]	10.51	33	[Atp2b2, Braf, Camk2a, Cplx2, Ctnnd2, Dnm1l, Glul, Jph3, Kcnb1, Kif5b, Lzts1, Mapk1, Nf1, Nlgn2, Pak1, Plcl1, Ppfia3, Ppp1r9b, Ppp3ca, Rab3gap1, Rgs14, Rims1, Shank1, Shank2, Shank3, Shisa7, Sltm, Stx1a, Stx1b, Syn1, Syngap1, Synpo, Syp]
57	Group24	GO:0048167	regulation of synaptic plasticity	GO_BiologicalProcess-EBI-QuickGO-GOA_20.11.2017_00h00	0	0	0	0	[3, 4, 5, 6, 8, 9]	13.33	22	[Atp2b2, Braf, Camk2a, Cplx2, Ctnnd2, Jph3, Kcnb1, Lzts1, Mapk1, Nf1, Pak1, Ppfia3, Rab3gap1, Rgs14, Rims1, Shank2, Shank3, Shisa7, Syn1, Syngap1, Synpo, Syp]
58	Group24	GO:0050806	positive regulation of synaptic transmission	GO_BiologicalProcess-EBI-QuickGO-GOA_20.11.2017_00h00	0	0	0	0	[3, 4, 5, 6, 7, 8, 9]	11.19	16	[Braf, Dnm1l, Glul, Kif5b, Mapk1, Nf1, Nlgn2, Pak1, Rab3gap1, Rgs14, Rims1, Shank1, Shank2, Shank3, Stx1a, Stx1b]
59	Group24	GO:0048168	regulation of neuronal synaptic plasticity	GO_BiologicalProcess-EBI-QuickGO-GOA_20.11.2017_00h00	0	0	0	0	[4, 5, 6, 7, 9, 10]	22.22	12	[Camk2a, Jph3, Nf1, Ppfia3, Rab3gap1, Rims1, Shank3, Shisa7, Syn1, Syngap1, Synpo, Syp]
60	Group24	GO:0060079	excitatory postsynaptic potential	GO_BiologicalProcess-EBI-QuickGO-GOA_20.11.2017_00h00	0	0	0	0	[5, 6, 7, 8, 9]	9.28	9	[Nlgn2, Ppp3ca, Rab3gap1, Rims1, Shank1, Shank3, Sltm, Stx1a, Stx1b]
61	Group25	GO:0031344	regulation of cell projection organization	GO_BiologicalProcess-EBI-QuickGO-GOA_20.11.2017_00h00	0	0	0	0	[4, 5]	8.04	48	[Amigo1, Apc, Arhgef7, Asap1, Bmpr2, Braf, Cdkl5, Crmp1, Cttn, Dmtn, Dnm1l, Dpysl2, Dpysl3, Ermn, Evl, Fez1, Fgf13, Gap43, Gpm6a, Hdac2, Lrrc7, Lzts1, Map1b, Map2, Map4, Mapt, Nckipsd, Ndel1, Nefm, Pak1, Palm, Ppp3ca, Prkcd, Rap1gap, Rap1gap2, Retreg3, Rims1, Rtn4, Rufy3, Sept7, Shank1, Shank3, Src, Srcin1, Stx1b, Syngap1, Tnik, Vps35]
62	Group25	GO:0000904	cell morphogenesis involved in differentiation	GO_BiologicalProcess-EBI-QuickGO-GOA_20.11.2017_00h00	0	0	0	0	[4, 5, 6]	8.4	56	[Ablim1, Amigo1, Apc, Arhgef7, Atp2b2, Bmpr2, Braf, Brsk1, Brsk2, Camk2a, Cdh11, Cdkl5, Crmp1, Ctnna2, Ctnnb1, Ctnnd2, Cttn, Dclk1, Dmtn, Dnm1l, Dpysl2, Evl, Farp1, Fez1, Fgf13, Gap43, Kif5b, Kif5c, Lzts1, Map1b, Map2, Map6d1, Mapt, Mink1, Myh10, Ndel1, Nectin1, Nefh, Nefm, Pak1, Plppr4, Ppp3ca, Ptprz1, Rtn4, Rufy3, Sept7, Shank1, Shank3, Slc9a3r1, Sltm, Src, Srcin1, Stmn1, Stxbp5, Syngap1, Tnik]
63	Group25	GO:0022604	regulation of cell morphogenesis	GO_BiologicalProcess-EBI-QuickGO-GOA_20.11.2017_00h00	0	0	0	0	[4, 5, 6]	8.39	36	[Amigo1, Arhgdia, Arhgef7, Bmpr2, Braf, Cdkl5, Cttn, Dlg1, Dmtn, Dnm1l, Dpysl2, Epb41l3, Ermn, Fgf13, Lzts1, Map1b, Map2, Mapt, Myh10, Ndel1, Nefm, Pak1, Palm, Palm2, Ppp3ca, Rims1, Rtn4, Rufy3, Sept7, Shank3, Slc9a3r1, Src, Srcin1, Strip1, Syngap1, Tnik]
64	Group25	GO:0061387	regulation of extent of cell growth	GO_BiologicalProcess-EBI-QuickGO-GOA_20.11.2017_00h00	0	0	0	0	[4, 5, 6]	10.64	10	[Bmpr2, Cdkl5, Cttn, Dpysl2, Fgf13, Map1b, Mapt, Ndel1, Rtn4, Rufy3]
65	Group25	GO:0010769	regulation of cell morphogenesis involved in differentiation	GO_BiologicalProcess-EBI-QuickGO-GOA_20.11.2017_00h00	0	0	0	0	[5, 6, 7]	9.27	24	[Amigo1, Arhgef7, Bmpr2, Braf, Cdkl5, Cttn, Dmtn, Dnm1l, Dpysl2, Fgf13, Lzts1, Map1b, Map2, Mapt, Ndel1, Nefm, Pak1, Ppp3ca, Rtn4, Rufy3, Shank3, Srcin1, Syngap1, Tnik]
66	Group25	GO:0010770	positive regulation of cell morphogenesis involved in differentiation	GO_BiologicalProcess-EBI-QuickGO-GOA_20.11.2017_00h00	0	0	0	0	[4, 5, 6, 7, 8]	8.03	11	[Amigo1, Arhgef7, Bmpr2, Braf, Cdkl5, Dmtn, Dnm1l, Map1b, Mapt, Ndel1, Rufy3]
67	Group25	GO:0120039	plasma membrane bounded cell projection morphogenesis	GO_BiologicalProcess-EBI-QuickGO-GOA_20.11.2017_00h00	0	0	0	0	[5, 6, 7]	10.09	59	[Ablim1, Amigo1, Apc, Arhgef7, Bmpr2, Braf, Brsk1, Brsk2, Camk2a, Cdh11, Cdkl5, Cntnap1, Crmp1, Ctnna2, Ctnnb1, Ctnnd2, Cttn, Dclk1, Dnm1l, Dpysl2, Epb41l3, Evl, Farp1, Fez1, Fgf13, Gap43, Gja1, Gpm6a, Impact, Kif5b, Kif5c, Lzts1, Map1b, Map2, Map6d1, Mapt, Mink1, Myh10, Ndel1, Nectin1, Nefh, Nefm, Pacsin1, Pak1, Plppr4, Ppp3ca, Ptprz1, Rims1, Rtn4, Rufy3, Sept7, Shank1, Shank3, Src, Srcin1, Stmn…
68	Group25	GO:0031175	neuron projection development	GO_BiologicalProcess-EBI-QuickGO-GOA_20.11.2017_00h00	0	0	0	0	[5, 6, 8, 9, 10]	8.66	77	[Ablim1, Amigo1, Apc, Asap1, Atcay, Atp2b2, Bmpr2, Braf, Brsk1, Brsk2, Camk2a, Cdh11, Cdkl5, Cntnap1, Crmp1, Ctnna1, Ctnna2, Ctnnb1, Ctnnd2, Cttn, Dclk1, Dnm1l, Dpysl2, Dpysl3, Ehd1, Epb41l3, Evl, Farp1, Fez1, Fgf13, Gap43, Gja1, Gpm6a, Gprin1, Hdac2, Impact, Kif5b, Kif5c, Lrrc7, Lzts1, Map1b, Map2, Map4, Map6d1, Mapt, Mink1, Myh10, Ncam1, Nckipsd, Ndel1, Nectin1, Nefh, Nefm, Pacsin1, Pak1, Palm,…
69	Group25	GO:0048667	cell morphogenesis involved in neuron differentiation	GO_BiologicalProcess-EBI-QuickGO-GOA_20.11.2017_00h00	0	0	0	0	[5, 6, 7, 8, 9, 10]	9.85	51	[Ablim1, Amigo1, Apc, Atp2b2, Bmpr2, Braf, Brsk1, Brsk2, Camk2a, Cdh11, Cdkl5, Crmp1, Ctnna2, Ctnnd2, Cttn, Dclk1, Dnm1l, Dpysl2, Evl, Farp1, Fez1, Fgf13, Gap43, Kif5b, Kif5c, Lzts1, Map1b, Map2, Map6d1, Mapt, Mink1, Myh10, Ndel1, Nectin1, Nefh, Nefm, Pak1, Plppr4, Ppp3ca, Ptprz1, Rtn4, Rufy3, Sept7, Shank1, Shank3, Slc9a3r1, Srcin1, Stmn1, Stxbp5, Syngap1, Tnik]
70	Group26	GO:0032535	regulation of cellular component size	GO_BiologicalProcess-EBI-QuickGO-GOA_20.11.2017_00h00	0	0	0	0	[3, 4]	8.72	28	[Add1, Add2, Atp2b2, Bmpr2, Cdkl5, Clns1a, Cttn, Dlg1, Dmtn, Dpysl2, Evl, Fgf13, Gja1, Kcnma1, Map1b, Mapt, Ndel1, Nefm, Npm1, Prkcd, Prkg2, Rap1gap2, Rtn4, Rufy3, Shank3, Slc9a3r1, Sptan1, Sptbn1]
71	Group26	GO:0048588	developmental cell growth	GO_BiologicalProcess-EBI-QuickGO-GOA_20.11.2017_00h00	0	0	0	0	[3, 4, 5]	8.38	16	[Bmpr2, Cdkl5, Ctnnb1, Cttn, Dclk1, Dpysl2, Fgf13, Impact, Map1b, Map2k4, Mapt, Ndel1, Rims1, Rtn4, Rufy3, Sept7]
72	Group26	GO:0008361	regulation of cell size	GO_BiologicalProcess-EBI-QuickGO-GOA_20.11.2017_00h00	0	0	0	0	[4, 5]	12.66	20	[Add1, Atp2b2, Bmpr2, Cdkl5, Clns1a, Cttn, Dpysl2, Fgf13, Gja1, Kcnma1, Map1b, Mapt, Ndel1, Npm1, Prkg2, Rap1gap2, Rtn4, Rufy3, Shank3, Slc9a3r1]
73	Group26	GO:0061387	regulation of extent of cell growth	GO_BiologicalProcess-EBI-QuickGO-GOA_20.11.2017_00h00	0	0	0	0	[4, 5, 6]	10.64	10	[Bmpr2, Cdkl5, Cttn, Dpysl2, Fgf13, Map1b, Mapt, Ndel1, Rtn4, Rufy3]
74	Group26	GO:0010769	regulation of cell morphogenesis involved in differentiation	GO_BiologicalProcess-EBI-QuickGO-GOA_20.11.2017_00h00	0	0	0	0	[5, 6, 7]	9.27	24	[Amigo1, Arhgef7, Bmpr2, Braf, Cdkl5, Cttn, Dmtn, Dnm1l, Dpysl2, Fgf13, Lzts1, Map1b, Map2, Mapt, Ndel1, Nefm, Pak1, Ppp3ca, Rtn4, Rufy3, Shank3, Srcin1, Syngap1, Tnik]
75	Group26	GO:0010770	positive regulation of cell morphogenesis involved in differentiation	GO_BiologicalProcess-EBI-QuickGO-GOA_20.11.2017_00h00	0	0	0	0	[4, 5, 6, 7, 8]	8.03	11	[Amigo1, Arhgef7, Bmpr2, Braf, Cdkl5, Dmtn, Dnm1l, Map1b, Mapt, Ndel1, Rufy3]
76	Group26	GO:1990138	neuron projection extension	GO_BiologicalProcess-EBI-QuickGO-GOA_20.11.2017_00h00	0	0	0	0	[4, 5, 6, 7, 8, 9, 10, 11, 12]	8.97	13	[Bmpr2, Cdkl5, Ctnnb1, Cttn, Dclk1, Dpysl2, Impact, Map1b, Mapt, Ndel1, Rims1, Rtn4, Rufy3]
77	Group26	GO:0048675	axon extension	GO_BiologicalProcess-EBI-QuickGO-GOA_20.11.2017_00h00	0	0	0	0	[5, 6, 7, 8, 9, 10, 11, 12, 13]	9.8	10	[Bmpr2, Cdkl5, Cttn, Dclk1, Dpysl2, Map1b, Mapt, Ndel1, Rtn4, Rufy3]
78	Group26	GO:0050772	positive regulation of axonogenesis	GO_BiologicalProcess-EBI-QuickGO-GOA_20.11.2017_00h00	0	0	0	0	[5, 6, 7, 8, 9, 10, 11, 12, 13, 14]	10.81	8	[Amigo1, Bmpr2, Braf, Cdkl5, Map1b, Mapt, Ndel1, Rufy3]
79	Group27	R-MMU:8856828	Clathrin-mediated endocytosis	REACTOME_Pathways_20.11.2017	0	0	0	0	[-1]	8.47	10	[Actb, Amph, Cttn, Dnajc6, Epn2, Eps15l1, Igf2r, Itsn1, Reps2, Sgip1]
80	Group27	R-MMU:8868230	SNX9 recruits components of the actin polymerizing machinery	REACTOME_Reactions_20.11.2017	0	0	0	0	[-1]	10.11	9	[Actb, Amph, Cttn, Epn2, Eps15l1, Igf2r, Itsn1, Reps2, Sgip1]
81	Group27	R-MMU:8868236	BAR domain proteins recruit dynamin	REACTOME_Reactions_20.11.2017	0	0	0	0	[-1]	10	9	[Actb, Amph, Cttn, Epn2, Eps15l1, Igf2r, Itsn1, Reps2, Sgip1]
82	Group27	R-MMU:8868648	SYNJ hydrolyze PI(4,5)P2 to PI(4)P	REACTOME_Reactions_20.11.2017	0	0	0	0	[-1]	9.68	9	[Actb, Amph, Cttn, Epn2, Eps15l1, Igf2r, Itsn1, Reps2, Sgip1]
83	Group27	R-MMU:8868651	Endophilins recruit synaptojanins to the clathrin-coated pit	REACTOME_Reactions_20.11.2017	0	0	0	0	[-1]	9.68	9	[Actb, Amph, Cttn, Epn2, Eps15l1, Igf2r, Itsn1, Reps2, Sgip1]
84	Group27	R-MMU:8868658	HSPA8-mediated ATP hydrolysis promotes vesicle uncoating	REACTOME_Reactions_20.11.2017	0	0	0	0	[-1]	10.42	10	[Actb, Amph, Cttn, Dnajc6, Epn2, Eps15l1, Igf2r, Itsn1, Reps2, Sgip1]
85	Group27	R-MMU:8868659	Clathrin recruits auxilins to the clathrin-coated vesicle	REACTOME_Reactions_20.11.2017	0	0	0	0	[-1]	10.53	10	[Actb, Amph, Cttn, Dnajc6, Epn2, Eps15l1, Igf2r, Itsn1, Reps2, Sgip1]
86	Group27	R-MMU:8868660	Auxilin recruits HSPA8:ATP to the clathrin-coated vesicle	REACTOME_Reactions_20.11.2017	0	0	0	0	[-1]	10.42	10	[Actb, Amph, Cttn, Dnajc6, Epn2, Eps15l1, Igf2r, Itsn1, Reps2, Sgip1]
87	Group27	R-MMU:8868661	Dynamin-mediated GTP hydrolysis promotes vesicle scission	REACTOME_Reactions_20.11.2017	0	0	0	0	[-1]	9.68	9	[Actb, Amph, Cttn, Epn2, Eps15l1, Igf2r, Itsn1, Reps2, Sgip1]
88	Group27	R-MMU:8869438	Dissociation of clathrin-associated proteins	REACTOME_Reactions_20.11.2017	0	0	0	0	[-1]	10.53	10	[Actb, Amph, Cttn, Dnajc6, Epn2, Eps15l1, Igf2r, Itsn1, Reps2, Sgip1]
89	Group27	R-MMU:8871193	Dissociation of AAK1 and dephosphorylation of AP-2 mu2	REACTOME_Reactions_20.11.2017	0	0	0	0	[-1]	10.42	10	[Actb, Amph, Cttn, Dnajc6, Epn2, Eps15l1, Igf2r, Itsn1, Reps2, Sgip1]
90	Group27	R-MMU:8871194	RAB5 and GAPVD1 bind AP-2	REACTOME_Reactions_20.11.2017	0	0	0	0	[-1]	10.42	10	[Actb, Amph, Cttn, Dnajc6, Epn2, Eps15l1, Igf2r, Itsn1, Reps2, Sgip1]
91	Group28	KEGG:04012	ErbB signaling pathway	KEGG_20.11.2017	0	0	0	0	[-1]	10.59	9	[Bad, Braf, Camk2a, Map2k4, Mapk1, Pak1, Prkca, Prkcg, Src]
92	Group28	KEGG:04540	Gap junction	KEGG_20.11.2017	0	0	0	0	[-1]	9.3	8	[Gja1, Itpr1, Mapk1, Plcb1, Prkca, Prkcg, Prkg2, Src]
93	Group28	KEGG:04713	Circadian entrainment	KEGG_20.11.2017	0	0	0	0	[-1]	9.18	9	[Camk2a, Gng12, Gng3, Itpr1, Mapk1, Plcb1, Prkca, Prkcg, Prkg2]
94	Group28	KEGG:04720	Long-term potentiation	KEGG_20.11.2017	0	0	0	0	[-1]	11.94	8	[Braf, Camk2a, Itpr1, Mapk1, Plcb1, Ppp3ca, Prkca, Prkcg]
95	Group28	KEGG:04724	Glutamatergic synapse	KEGG_20.11.2017	0	0	0	0	[-1]	11.4	13	[Glul, Gng12, Gng3, Itpr1, Mapk1, Plcb1, Ppp3ca, Prkca, Prkcg, Shank1, Shank2, Shank3, Slc1a2]
96	Group28	KEGG:04728	Dopaminergic synapse	KEGG_20.11.2017	0	0	0	0	[-1]	8.21	11	[Camk2a, Gng12, Gng3, Itpr1, Kif5b, Kif5c, Plcb1, Ppp1r1b, Ppp3ca, Prkca, Prkcg]
97	Group28	KEGG:04912	GnRH signaling pathway	KEGG_20.11.2017	0	0	0	0	[-1]	8.99	8	[Camk2a, Itpr1, Map2k4, Mapk1, Plcb1, Prkca, Prkcd, Src]
98	Group28	KEGG:04970	Salivary secretion	KEGG_20.11.2017	0	0	0	0	[-1]	10.26	8	[Atp2b1, Atp2b2, Itpr1, Kcnma1, Plcb1, Prkca, Prkcg, Prkg2]
99	Group28	R-MMU:112315	Transmission across Chemical Synapses	REACTOME_Pathways_20.11.2017	0	0	0	0	[-1]	8.76	17	[Apba1, Braf, Cacna1e, Camk2a, Dlg1, Gabbr2, Glul, Gng12, Gng3, Mapk1, Plcb1, Ppfia3, Prkca, Prkcg, Slc1a2, Slc32a1, Stx1a]
100	Group28	R-MMU:163685	Integration of energy metabolism	REACTOME_Pathways_20.11.2017	0	0	0	0	[-1]	11.11	10	[Acly, Cacna1e, Gng12, Gng3, Itpr1, Kcnb1, Marcks, Plcb1, Prkab2, Prkca]
101	Group28	R-MMU:422356	Regulation of insulin secretion	REACTOME_Pathways_20.11.2017	0	0	0	0	[-1]	12.5	8	[Cacna1e, Gng12, Gng3, Itpr1, Kcnb1, Marcks, Plcb1, Prkca]
102	Group28	WP:232	G Protein Signaling Pathways	WikiPathways_20.11.2017	0	0	0	0	[-1]	8.6	8	[Gng12, Gng3, Itpr1, Pde4a, Ppp3ca, Prkca, Prkcd, Prkcg]
103	Group29	GO:0032984	macromolecular complex disassembly	GO_BiologicalProcess-EBI-QuickGO-GOA_20.11.2017_00h00	0	0	0	0	[4]	9.63	18	[Add1, Add2, Apc, Arhgef2, Dmtn, Dnajc6, Evl, Fgf13, Kif5b, Klc1, Map6d1, Mical3, Ppp1r9b, Smarcc2, Sptan1, Sptbn1, Stmn1, Tfip11]
104	Group29	GO:0043254	regulation of protein complex assembly	GO_BiologicalProcess-EBI-QuickGO-GOA_20.11.2017_00h00	0	0	0	0	[3, 4, 5, 6]	8.31	31	[Add1, Add2, Apc, Arhgef2, Asap1, Bclaf1, Clip1, Clip2, Ctnnb1, Cttn, Dlg1, Dmtn, Dnm1l, Evl, Impact, Mapt, Ncam1, Pak1, Prkcd, Psmc3, Rab3gap1, Sirt2, Sltm, Sptan1, Sptbn1, Src, Stmn1, Stx1a, Stx1b, Tfip11, Vps35]
105	Group29	GO:1902903	regulation of supramolecular fiber organization	GO_BiologicalProcess-EBI-QuickGO-GOA_20.11.2017_00h00	0	0	0	0	[4, 5]	8.45	25	[Add1, Add2, Apc, Arhgef2, Braf, Clip1, Clip2, Cttn, Dlg1, Dmtn, Evl, Fgf13, Hdac2, Map6d1, Mapt, Pak1, Ppm1e, Prkcd, Shank1, Shank3, Sltm, Sptan1, Sptbn1, Stmn1, Synpo]
106	Group29	GO:0007015	actin filament organization	GO_BiologicalProcess-EBI-QuickGO-GOA_20.11.2017_00h00	0	0	0	0	[4, 6]	8.98	30	[Add1, Add2, Arhgef2, Braf, Cap1, Ctnna1, Cttn, Dlg1, Dmtn, Dpysl3, Ermn, Evl, Marcks, Mical3, Pacsin1, Pak1, Ppm1e, Ppp1r9b, Prkcd, Rufy3, Shank1, Shank3, Sltm, Sorbs1, Sorbs2, Sptan1, Sptbn1, Src, Stmn1, Synpo]
107	Group29	GO:0031109	microtubule polymerization or depolymerization	GO_BiologicalProcess-EBI-QuickGO-GOA_20.11.2017_00h00	0	0	0	0	[4, 6]	10.78	11	[Apc, Arhgef2, Clip1, Clip2, Fgf13, Map6d1, Mapt, Ndel1, Pak1, Sltm, Stmn1]
108	Group29	GO:0043241	protein complex disassembly	GO_BiologicalProcess-EBI-QuickGO-GOA_20.11.2017_00h00	0	0	0	0	[5]	9.09	14	[Add1, Add2, Apc, Arhgef2, Dmtn, Dnajc6, Evl, Fgf13, Map6d1, Mical3, Ppp1r9b, Sptan1, Sptbn1, Stmn1]
109	Group29	GO:1902904	negative regulation of supramolecular fiber organization	GO_BiologicalProcess-EBI-QuickGO-GOA_20.11.2017_00h00	0	0	0	0	[4, 5, 6]	13.16	15	[Add1, Add2, Apc, Arhgef2, Dmtn, Evl, Fgf13, Map6d1, Prkcd, Shank1, Shank3, Sltm, Sptan1, Sptbn1, Stmn1]
110	Group29	GO:0031333	negative regulation of protein complex assembly	GO_BiologicalProcess-EBI-QuickGO-GOA_20.11.2017_00h00	0	0	0	0	[4, 5, 6, 7]	11.97	14	[Add1, Add2, Arhgef2, Dmtn, Evl, Impact, Prkcd, Sirt2, Sptan1, Sptbn1, Src, Stmn1, Tfip11, Vps35]
111	Group29	GO:0032271	regulation of protein polymerization	GO_BiologicalProcess-EBI-QuickGO-GOA_20.11.2017_00h00	0	0	0	0	[4, 5, 6, 7, 8]	9.09	16	[Add1, Add2, Apc, Clip1, Clip2, Cttn, Dlg1, Dmtn, Evl, Mapt, Pak1, Prkcd, Sltm, Sptan1, Sptbn1, Stmn1]
112	Group29	GO:0046785	microtubule polymerization	GO_BiologicalProcess-EBI-QuickGO-GOA_20.11.2017_00h00	0	0	0	0	[4, 5, 7, 8]	13.04	9	[Apc, Clip1, Clip2, Fgf13, Mapt, Ndel1, Pak1, Sltm, Stmn1]
113	Group29	GO:0051017	actin filament bundle assembly	GO_BiologicalProcess-EBI-QuickGO-GOA_20.11.2017_00h00	0	0	0	0	[4, 6, 8]	11.76	16	[Add1, Add2, Braf, Dmtn, Dpysl3, Evl, Marcks, Pak1, Ppm1e, Shank1, Shank3, Sltm, Sorbs1, Src, Stmn1, Synpo]
114	Group29	GO:0032273	positive regulation of protein polymerization	GO_BiologicalProcess-EBI-QuickGO-GOA_20.11.2017_00h00	0	0	0	0	[4, 5, 6, 7, 8, 9]	8.11	9	[Apc, Clip1, Clip2, Cttn, Dlg1, Evl, Mapt, Pak1, Sltm]
115	Group29	GO:0032272	negative regulation of protein polymerization	GO_BiologicalProcess-EBI-QuickGO-GOA_20.11.2017_00h00	0	0	0	0	[5, 6, 7, 8, 9]	14.29	8	[Add1, Add2, Dmtn, Evl, Prkcd, Sptan1, Sptbn1, Stmn1]
116	Group29	GO:1901880	negative regulation of protein depolymerization	GO_BiologicalProcess-EBI-QuickGO-GOA_20.11.2017_00h00	0	0	0	0	[5, 6, 7, 8, 9]	16.67	10	[Add1, Add2, Apc, Arhgef2, Dmtn, Evl, Fgf13, Map6d1, Sptan1, Sptbn1]
117	Group30	GO:0001505	regulation of neurotransmitter levels	GO_BiologicalProcess-EBI-QuickGO-GOA_20.11.2017_00h00	0	0	0	0	[3]	11.24	19	[Braf, Brsk1, Camk2a, Cplx2, Dagla, Dnm1l, Gpm6b, Nf1, Pak1, Pclo, Ppfia3, Ptprn2, Rab3gap1, Rims1, Snap91, Stx1a, Stx1b, Syn1, Syn2]
118	Group30	GO:0051640	organelle localization	GO_BiologicalProcess-EBI-QuickGO-GOA_20.11.2017_00h00	0	0	0	0	[3]	9.39	46	[Amph, Ap3b2, Ap3d1, Arhgap21, Arhgef2, Atcay, Braf, Canx, Chmp6, Cplx2, Ctnnb1, Dlg1, Dnajc6, Dnm1l, Dpysl2, Dync1h1, Dync1li2, Fez1, Gja1, Hnrnpu, Kcnb1, Kif1b, Kif5b, Map1b, Map4, Map6d1, Mapt, Myh10, Myo5a, Ncam1, Ndel1, Ndrg4, Nefh, Nlgn2, Npm1, Pacsin1, Pclo, Rab3gap1, Rims1, Slc9a3r1, Snap91, Stx16, Stx1a, Stx1b, Syn1, Syp]
119	Group30	GO:0051656	establishment of organelle localization	GO_BiologicalProcess-EBI-QuickGO-GOA_20.11.2017_00h00	0	0	0	0	[3, 4]	9.84	38	[Amph, Ap3b2, Ap3d1, Arhgap21, Arhgef2, Braf, Canx, Chmp6, Cplx2, Ctnnb1, Dlg1, Dnajc6, Dnm1l, Dpysl2, Dync1h1, Fez1, Gja1, Hnrnpu, Kif1b, Kif5b, Map1b, Map4, Mapt, Myh10, Myo5a, Ndel1, Nefh, Nlgn2, Npm1, Pacsin1, Pclo, Rab3gap1, Rims1, Slc9a3r1, Snap91, Stx1a, Stx1b, Syp]
120	Group30	GO:0006836	neurotransmitter transport	GO_BiologicalProcess-EBI-QuickGO-GOA_20.11.2017_00h00	0	0	0	0	[4]	12.27	20	[Braf, Brsk1, Camk2a, Cplx2, Dnm1l, Gpm6b, Nf1, Pak1, Pclo, Ppfia3, Ptprn2, Rab3gap1, Rims1, Slc32a1, Slc6a17, Snap91, Stx1a, Stx1b, Syn1, Syn2]
121	Group30	GO:0051648	vesicle localization	GO_BiologicalProcess-EBI-QuickGO-GOA_20.11.2017_00h00	0	0	0	0	[4]	11.88	24	[Amph, Ap3b2, Ap3d1, Braf, Canx, Cplx2, Ctnnb1, Dnajc6, Dnm1l, Dpysl2, Dync1h1, Kif5b, Myo5a, Ndel1, Nlgn2, Pacsin1, Pclo, Rab3gap1, Rims1, Snap91, Stx1a, Stx1b, Syn1, Syp]
122	Group30	GO:0099504	synaptic vesicle cycle	GO_BiologicalProcess-EBI-QuickGO-GOA_20.11.2017_00h00	0	0	0	0	[4]	15.13	18	[Amph, Ap3d1, Braf, Canx, Cplx2, Dnajc6, Dnm1l, Nlgn2, Pacsin1, Pclo, Rab3gap1, Rims1, Slc32a1, Snap91, Stx1a, Stx1b, Syn1, Syp]
123	Group30	GO:0051588	regulation of neurotransmitter transport	GO_BiologicalProcess-EBI-QuickGO-GOA_20.11.2017_00h00	0	0	0	0	[4, 5]	14.52	9	[Braf, Camk2a, Dnm1l, Gpm6b, Nf1, Rab3gap1, Rims1, Stx1a, Stx1b]
124	Group30	GO:0097479	synaptic vesicle localization	GO_BiologicalProcess-EBI-QuickGO-GOA_20.11.2017_00h00	0	0	0	0	[5]	15.04	20	[Amph, Ap3b2, Ap3d1, Braf, Canx, Cplx2, Ctnnb1, Dnajc6, Dnm1l, Dpysl2, Nlgn2, Pacsin1, Pclo, Rab3gap1, Rims1, Snap91, Stx1a, Stx1b, Syn1, Syp]
125	Group30	GO:0007269	neurotransmitter secretion	GO_BiologicalProcess-EBI-QuickGO-GOA_20.11.2017_00h00	0	0	0	0	[2, 4, 5, 6, 8, 9]	14.91	17	[Braf, Brsk1, Camk2a, Cplx2, Dnm1l, Nf1, Pak1, Pclo, Ppfia3, Ptprn2, Rab3gap1, Rims1, Snap91, Stx1a, Stx1b, Syn1, Syn2]
126	Group30	GO:0050806	positive regulation of synaptic transmission	GO_BiologicalProcess-EBI-QuickGO-GOA_20.11.2017_00h00	0	0	0	0	[3, 4, 5, 6, 7, 8, 9]	11.19	16	[Braf, Dnm1l, Glul, Kif5b, Mapk1, Nf1, Nlgn2, Pak1, Rab3gap1, Rgs14, Rims1, Shank1, Shank2, Shank3, Stx1a, Stx1b]
127	Group30	GO:0016079	synaptic vesicle exocytosis	GO_BiologicalProcess-EBI-QuickGO-GOA_20.11.2017_00h00	0	0	0	0	[2, 3, 5, 6, 7, 8, 9, 10]	10.96	8	[Braf, Cplx2, Dnm1l, Pclo, Rab3gap1, Rims1, Stx1a, Stx1b]
128	Group30	GO:0036465	synaptic vesicle recycling	GO_BiologicalProcess-EBI-QuickGO-GOA_20.11.2017_00h00	0	0	0	0	[5, 6, 7, 8]	21.28	10	[Amph, Ap3d1, Canx, Dnajc6, Dnm1l, Nlgn2, Pacsin1, Snap91, Stx1b, Syp]
129	Group30	GO:0048488	synaptic vesicle endocytosis	GO_BiologicalProcess-EBI-QuickGO-GOA_20.11.2017_00h00	0	0	0	0	[4, 5, 6, 7, 8, 9]	22.22	8	[Amph, Canx, Dnajc6, Dnm1l, Nlgn2, Pacsin1, Snap91, Syp]
130	Group30	GO:0017156	calcium ion regulated exocytosis	GO_BiologicalProcess-EBI-QuickGO-GOA_20.11.2017_00h00	0	0	0	0	[5, 7, 8]	10.2	10	[Braf, Cbarp, Cplx2, Dnm1l, Kcnb1, Pclo, Rab3gap1, Rims1, Stx1a, Stx1b]
