# Supplementary material for: Altered Levels of Proteins and Phosphoproteins, in the Absence of Early Causative Transcriptional Changes, Shape the Molecular Pathogenesis in the Brain of Young Presymptomatic Ki91 SCA3/MJD Mouse
Source: Mol Neurobiol. 2019 Jun 14;56(12):8168–202. doi: 10.1007/s12035-019-01643-4 (PMC6834541; doi:10.1007/s12035-019-01643-4)
Supplement: Supplementary file 6 — The summary of analysis of pathways containing all and top dysregulated proteins and phosphoproteins from cerebellum and cerebral cortex performed in Consensus Path Database. (XLSX 129 kb) [file 12035_2019_1643_MOESM6_ESM.xlsx]

## Sheet: cerebellum total proteins
Cerebellum
Analysis of all dysregulated proteins (p < 0.05)
pathway	p-value	q-value	source	external_id	members_input_overlap	members_input_overlap_geneids	size	effective_size
ErbB1 downstream signaling	1.39787e-07	5.60547e-05	PID	erbb1_downstream_pathway	PPP2R1A; RAB5A; ARPC3; PPP5C; YWHAQ; BAIAP2; YWHAE; KRAS	10094; 5536; 10971; 3845; 5518; 5868; 10458; 7531	107	106
PDGFR-beta signaling pathway	5.31962e-07	7.20824e-05	PID	pdgfrbpathway	PPP2R1A; RAB5A; ACTN4; ARPC3; YWHAQ; BAIAP2; YWHAE; KRAS	3845; 10094; 10971; 81; 5518; 5868; 10458; 7531	126	126
The citric acid (TCA) cycle and respiratory electron transport	5.39269e-07	7.20824e-05	Reactome	R-HSA-1428517	MPC1; ETFDH; UQCRQ; CS; NDUFA10; UQCRH; NDUFA13; NDUFS8; SDHB	4728; 2110; 51660; 51079; 27089; 6390; 1431; 7388; 4705	173	173
Parkinson,s disease - Homo sapiens (human)	1.32191e-06	0.000118702	KEGG	path:hsa05012	NDUFA13; UQCRQ; NDUFA10; UQCRH; UBA1; NDUFS8; SDHB; GNAI2	4705; 4728; 7317; 2771; 7388; 6390; 51079; 27089	142	142
Respiratory electron transport	1.48007e-06	0.000118702	Reactome	R-HSA-611105	ETFDH; UQCRQ; NDUFA10; UQCRH; NDUFA13; NDUFS8; SDHB	4728; 2110; 4705; 51079; 27089; 6390; 7388	100	100
Metabolism	3.91808e-06	0.000257544	Reactome	R-HSA-1430728	PPP2R1A; HADHA; MPC1; RPLP2; SMS; UQCRQ; AKR1A1; UQCRH; GNAI2; AHCYL1; DAO; CBR1; NDUFA10; NDUFA13; ASRGL1; PYGM; IVD; RAB5A; ENPP6; KPNB1; ETFDH; CS; ITPR3; BCAN; NDUFS8; SDHB; GCSH	51660; 10768; 2653; 873; 6611; 63827; 27089; 80150; 6390; 133121; 2110; 5518; 5868; 2771; 3712; 4728; 10327; 3710; 1431; 1610; 5837; 3837; 51079; 4705; 6181; 7388; 3030	1966	1954
Apoptosis	4.49578e-06	0.000257544	Reactome	R-HSA-109581	YWHAQ; DYNLL2; KPNB1; VIM; PLEC; HIST1H1D; YWHAE	3007; 140735; 3837; 10971; 7531; 7431; 5339	118	118
Programmed Cell Death	5.31202e-06	0.000263855	Reactome	R-HSA-5357801	YWHAQ; DYNLL2; KPNB1; VIM; PLEC; HIST1H1D; YWHAE	3007; 140735; 3837; 10971; 7531; 7431; 5339	121	121
Respiratory electron transport, ATP synthesis by chemiosmotic coupling, and heat production by uncoupling proteins.	5.92194e-06	0.000263855	Reactome	R-HSA-163200	ETFDH; UQCRQ; NDUFA10; UQCRH; NDUFA13; NDUFS8; SDHB	4728; 2110; 4705; 51079; 27089; 6390; 7388	123	123
Synaptic Vesicle Pathway	9.7906e-06	0.000361485	Wikipathways	WP2267	STXBP1; SYP; DNM1; CLTC; SLC1A3	6855; 1213; 6812; 1759; 6507	51	51
Oxidative phosphorylation - Homo sapiens (human)	9.91606e-06	0.000361485	KEGG	path:hsa00190	UQCRQ; NDUFA10; UQCRH; NDUFA13; NDUFS8; ATP6V1C1; SDHB	528; 4705; 4728; 7388; 6390; 51079; 27089	133	133
EGF-EGFR Signaling Pathway	3.56479e-05	0.00119123	Wikipathways	WP437	NEDD8; RAB5A; STXBP1; DNM1; CFL1; NDUFA13; KRAS	1072; 6812; 3845; 51079; 4738; 5868; 1759	162	162
IL8- and CXCR2-mediated signaling events	3.88158e-05	0.00119732	PID	il8cxcr2_pathway	DNM1; RAB5A; GNAI2; PPP2R1A	5868; 1759; 5518; 2771	34	34
Alzheimer,s disease - Homo sapiens (human)	5.03365e-05	0.00144178	KEGG	path:hsa05010	UQCRQ; NDUFA10; UQCRH; NDUFA13; NDUFS8; ITPR3; SDHB	4705; 4728; 3710; 7388; 6390; 51079; 27089	171	171
Huntington,s disease - Homo sapiens (human)	0.000107926	0.00288521	KEGG	path:hsa05016	CLTC; UQCRQ; NDUFA10; UQCRH; NDUFA13; NDUFS8; SDHB	4705; 4728; 1213; 7388; 6390; 51079; 27089	193	193
Gap junction - Homo sapiens (human)	0.000138772	0.00333581	KEGG	path:hsa04540	ITPR3; TUBB4A; GNAI2; TUBB3; KRAS	3710; 10381; 10382; 2771; 3845	88	88
VEGFR2 mediated cell proliferation	0.000158869	0.00333581	Reactome	R-HSA-5218921	ITPR3; AHCYL1; KRAS	3710; 3845; 10768	19	19
Non-alcoholic fatty liver disease (NAFLD) - Homo sapiens (human)	0.000195564	0.00333581	KEGG	path:hsa04932	UQCRQ; NDUFA10; UQCRH; NDUFA13; NDUFS8; SDHB	4705; 4728; 7388; 6390; 51079; 27089	149	149
Apoptotic execution phase	0.000209793	0.00333581	Reactome	R-HSA-75153	HIST1H1D; KPNB1; PLEC; VIM	3007; 3837; 7431; 5339	52	52
Pyruvate dehydrogenase deficiency (E3)	0.000216287	0.00333581	SMPDB	SMP00550	CS; SDHB; MPC1	1431; 6390; 51660	21	21
Pyruvate dehydrogenase deficiency (E2)	0.000216287	0.00333581	SMPDB	SMP00551	CS; SDHB; MPC1	1431; 6390; 51660	21	21
2-ketoglutarate dehydrogenase complex deficiency	0.000216287	0.00333581	SMPDB	SMP00549	CS; SDHB; MPC1	1431; 6390; 51660	21	21
Mitochondrial complex II deficiency	0.000216287	0.00333581	SMPDB	SMP00548	CS; SDHB; MPC1	1431; 6390; 51660	21	21
Fumarase deficiency	0.000216287	0.00333581	SMPDB	SMP00547	CS; SDHB; MPC1	1431; 6390; 51660	21	21
Congenital lactic acidosis	0.000216287	0.00333581	SMPDB	SMP00546	CS; SDHB; MPC1	1431; 6390; 51660	21	21
Citric Acid Cycle	0.000216287	0.00333581	SMPDB	SMP00057	CS; SDHB; MPC1	1431; 6390; 51660	21	21
EGFR1	0.000224772	0.00333828	NetPath	Pathway_EGFR1	AHCYL1; CFL1; ACTN4; VIM; RAB5A; DNM1; CLTC; BAIAP2; PLEC; KRAS	10768; 81; 7431; 1213; 1759; 3845; 5339; 5868; 10458; 1072	455	453
Pathogenic Escherichia coli infection - Homo sapiens (human)	0.000260927	0.00373685	KEGG	path:hsa05130	ARPC3; TUBB4A; YWHAQ; TUBB3	10381; 10382; 10094; 10971	55	55
Pathogenic Escherichia coli infection	0.000279801	0.00374159	Wikipathways	WP2272	ARPC3; TUBB4A; YWHAQ; TUBB3	10382; 10381; 10971; 10094	56	56
RHO GTPase Effectors	0.000279919	0.00374159	Reactome	R-HSA-195258	PPP2R1A; DYNLL2; DYNC1I1; YWHAQ; ARPC3; CFL1; BAIAP2; YWHAE	140735; 1780; 1072; 10971; 5518; 7531; 10094; 10458	300	299
Electron Transport Chain	0.000290347	0.00375578	Wikipathways	WP111	NDUFS8; SDHB; NDUFA10; UQCRH; UQCRQ	7388; 4705; 6390; 27089; 4728	103	103
Thermogenesis - Homo sapiens (human)	0.000309363	0.0038767	KEGG	path:hsa04714	UQCRQ; NDUFA10; UQCRH; NDUFA13; NDUFS8; SDHB; KRAS	4728; 27089; 6390; 3845; 7388; 4705; 51079	229	229
Long-term depression - Homo sapiens (human)	0.000365187	0.00443757	KEGG	path:hsa04730	PPP2R1A; ITPR3; GNAI2; KRAS	3845; 5518; 2771; 3710	60	60
Synaptic vesicle cycle - Homo sapiens (human)	0.000440413	0.00519428	KEGG	path:hsa04721	STXBP1; ATP6V1C1; DNM1; CLTC	528; 6812; 1213; 1759	63	63
The oncogenic action of 2-hydroxyglutarate	0.000464193	0.00531833	SMPDB	SMP02291	CS; SDHB; MPC1	1431; 6390; 51660	27	27
Recycling pathway of L1	0.000517786	0.00546401	Reactome	R-HSA-437239	DNM1; DPYSL2; CLTC	1808; 1759; 1213	29	28
IL8- and CXCR1-mediated signaling events	0.000517786	0.00546401	PID	il8cxcr1_pathway	DNM1; RAB5A; GNAI2	5868; 1759; 2771	28	28
EGF	0.000517786	0.00546401	INOH	None	KRAS; YWHAQ; YWHAE	7531; 10971; 3845	28	28
The oncogenic action of L-2-hydroxyglutarate in Hydroxygluaricaciduria	0.000575188	0.00591411	SMPDB	SMP02358	CS; SDHB; MPC1	1431; 6390; 51660	29	29
The oncogenic action of D-2-hydroxyglutarate in Hydroxygluaricaciduria	0.000636505	0.00622533	SMPDB	SMP02359	CS; SDHB; MPC1	1431; 6390; 51660	30	30
Activation of BH3-only proteins	0.000636505	0.00622533	Reactome	R-HSA-114452	YWHAE; YWHAQ; DYNLL2	140735; 7531; 10971	30	30
Alpha6Beta4Integrin	0.000694286	0.00639635	NetPath	Pathway_Alpha6Beta4Integrin	YWHAQ; PLEC; VIM; YWHAE	7531; 10971; 7431; 5339	71	71
The oncogenic action of Succinate	0.000701843	0.00639635	SMPDB	SMP02292	CS; SDHB; MPC1	1431; 51660; 6390	31	31
The oncogenic action of Fumarate	0.000701843	0.00639635	SMPDB	SMP02295	CS; SDHB; MPC1	1431; 51660; 6390	31	31
Primary Focal Segmental Glomerulosclerosis FSGS	0.000771139	0.00687171	Wikipathways	WP2572	VIM; DNM1; YWHAQ; ACTN4	81; 7431; 1759; 10971	73	73
Signaling by NTRK1 (TRKA)	0.000897424	0.00782319	Reactome	R-HSA-187037	PPP2R1A; DNM1; CLTC; KRAS	1759; 1213; 5518; 3845	76	76
insulin	0.000989299	0.00844062	INOH	None	PPP2R1A; KRAS; YWHAQ; YWHAE	7531; 10971; 5518; 3845	78	78
Trk receptor signaling mediated by PI3K and PLC-gamma	0.00109242	0.0089266	PID	pi3kplctrkpathway	KRAS; YWHAQ; YWHAE	7531; 10971; 3845	36	36
Transfer of Acetyl Groups into Mitochondria	0.00111304	0.0089266	SMPDB	SMP00466	CS; MPC1	1431; 51660	9	9
Formation of annular gap junctions	0.00111304	0.0089266	Reactome	R-HSA-196025	DNM1; CLTC	1759; 1213	9	9
Opioid Signalling	0.00113924	0.00895755	Reactome	R-HSA-111885	AHCYL1; ITPR3; GNAI2; PPP2R1A	2771; 10768; 5518; 3710	82	81
Glutaminolysis and Cancer	0.00118399	0.00902305	SMPDB	SMP02298	CS; SDHB; MPC1	1431; 6390; 51660	37	37
insulin Mam	0.00119257	0.00902305	INOH	None	PPP2R1A; KRAS; YWHAQ; YWHAE	7531; 10971; 5518; 3845	82	82
CXCR3-mediated signaling events	0.00128027	0.00950722	PID	cxcr3pathway	DNM1; GNAI2; KRAS	2771; 3845; 1759	38	38
Internalization of ErbB1	0.00138135	0.00992619	PID	erbb1_internalization_pathway	DNM1; RAB5A; KRAS	5868; 1759; 3845	39	39
Gap junction degradation	0.0013862	0.00992619	Reactome	R-HSA-190873	DNM1; CLTC	1759; 1213	10	10
Negative regulation of MAPK pathway	0.0014873	0.0104078	Reactome	R-HSA-5675221	PPP5C; KRAS; PPP2R1A	5536; 5518; 3845	40	40
Retrograde endocannabinoid signaling - Homo sapiens (human)	0.00150537	0.0104078	KEGG	path:hsa04723	NDUFS8; ITPR3; NDUFA10; GNAI2; NDUFA13	4705; 4728; 3710; 2771; 51079	148	148
Signaling by NTRKs	0.00161593	0.0109178	Reactome	R-HSA-166520	PPP2R1A; DNM1; CLTC; KRAS	1759; 3845; 5518; 1213	89	89
Phagosome - Homo sapiens (human)	0.00164484	0.0109178	KEGG	path:hsa04145	DYNC1I1; RAB5A; ATP6V1C1; TUBB4A; TUBB3	528; 10381; 10382; 5868; 1780	152	151
CLEC7A (Dectin-1) induces NFAT activation	0.00168803	0.0109178	Reactome	R-HSA-5607763	ITPR3; AHCYL1	3710; 10768	11	11
Valproic Acid Metabolism Pathway	0.00168803	0.0109178	SMPDB	SMP00635	IVD; HADHA	3712; 3030	11	11
VEGFA-VEGFR2 Pathway	0.00182579	0.0113432	Reactome	R-HSA-4420097	ITPR3; BAIAP2; AHCYL1; KRAS	3845; 10768; 3710; 10458	92	92
Intrinsic Pathway for Apoptosis	0.00183532	0.0113432	Reactome	R-HSA-109606	YWHAE; YWHAQ; DYNLL2	140735; 7531; 10971	43	43
PLC beta mediated events	0.00196164	0.0113432	Reactome	R-HSA-112043	AHCYL1; GNAI2; ITPR3	2771; 10768; 3710	44	44
Vasopressin-regulated water reabsorption - Homo sapiens (human)	0.00196164	0.0113432	KEGG	path:hsa04962	DYNC1I1; RAB5A; DYNLL2	5868; 1780; 140735	44	44
Integration of energy metabolism	0.00197577	0.0113432	Reactome	R-HSA-163685	PPP2R1A; AHCYL1; GNAI2; ITPR3	10768; 5518; 3710; 2771	94	94
Gap junction trafficking	0.00201822	0.0113432	Reactome	R-HSA-190828	DNM1; CLTC	1759; 1213	12	12
Caspase-mediated cleavage of cytoskeletal proteins	0.00201822	0.0113432	Reactome	R-HSA-264870	PLEC; VIM	5339; 7431	12	12
Ammonia Recycling	0.00201822	0.0113432	SMPDB	SMP00009	ASRGL1; GCSH	80150; 2653	12	12
Fcgamma receptor (FCGR) dependent phagocytosis	0.00206314	0.0113432	Reactome	R-HSA-2029480	ARPC3; ITPR3; AHCYL1; CFL1; BAIAP2	1072; 10768; 3710; 10458; 10094	159	159
Sudden Infant Death Syndrome (SIDS) Susceptibility Pathways	0.00206314	0.0113432	Wikipathways	WP706	HADHA; ATP1A3; YWHAQ; SLC1A3; YWHAE	3030; 7531; 6507; 10971; 478	159	159
G-protein mediated events	0.00209326	0.0113432	Reactome	R-HSA-112040	AHCYL1; GNAI2; ITPR3	2771; 10768; 3710	45	45
Warburg Effect	0.00209326	0.0113432	SMPDB	SMP00654	CS; SDHB; MPC1	51660; 1431; 6390	45	45
Endocrine and other factor-regulated calcium reabsorption - Homo sapiens (human)	0.00237269	0.0117648	KEGG	path:hsa04961	DNM1; ATP1A3; CLTC	1213; 478; 1759	47	47
Activation of DNA fragmentation factor	0.00237643	0.0117648	Reactome	R-HSA-211227	HIST1H1D; KPNB1	3007; 3837	13	13
Apoptosis induced DNA fragmentation	0.00237643	0.0117648	Reactome	R-HSA-140342	HIST1H1D; KPNB1	3007; 3837	13	13
Valproic acid pathway	0.00237643	0.0117648	Wikipathways	WP3871	IVD; HADHA	3030; 3712	13	13
Initiation of Nuclear Envelope Reformation	0.00237643	0.0117648	Reactome	R-HSA-2995383	PPP2R1A; TMPO	5518; 7112	13	13
Nuclear Envelope Reassembly	0.00237643	0.0117648	Reactome	R-HSA-2995410	PPP2R1A; TMPO	5518; 7112	13	13
Chk1/Chk2(Cds1) mediated inactivation of Cyclin B:Cdk1 complex	0.00237643	0.0117648	Reactome	R-HSA-75035	YWHAQ; YWHAE	10971; 7531	13	13
Signaling by VEGF	0.00247661	0.0121112	Reactome	R-HSA-194138	ITPR3; BAIAP2; AHCYL1; KRAS	3845; 10768; 3710; 10458	100	100
Endocytosis - Homo sapiens (human)	0.00257381	0.0124268	KEGG	path:hsa04144	RAB5A; CLTC; ARPC3; DNM1; EHD3; VPS35	30845; 1213; 1759; 5868; 10094; 55737	244	244
Signaling by Receptor Tyrosine Kinases	0.00260311	0.0124268	Reactome	R-HSA-9006934	PPP2R1A; AHCYL1; DNM1; CLTC; BAIAP2; ITPR3; ATP6V1C1; KRAS	528; 3710; 1213; 1759; 3845; 5518; 10458; 10768	422	422
Retrograde neurotrophin signalling	0.00276235	0.0128803	Reactome	R-HSA-177504	DNM1; CLTC	1759; 1213	14	14
Gap junction trafficking and regulation	0.00276235	0.0128803	Reactome	R-HSA-157858	DNM1; CLTC	1759; 1213	14	14
Signaling by Rho GTPases	0.00288031	0.0132759	Reactome	R-HSA-194315	PPP2R1A; DYNLL2; DYNC1I1; YWHAQ; ARPC3; CFL1; BAIAP2; YWHAE	1780; 10094; 140735; 10971; 5518; 10458; 7531; 1072	434	429
Ion homeostasis	0.00316905	0.0141493	Reactome	R-HSA-5578775	ATP1A3; AHCYL1; ITPR3	10768; 478; 3710	52	52
gamma-aminobutyric acid receptor life cycle pathway	0.00317566	0.0141493	BioCarta	gabapathway	DNM1; UBA1	7317; 1759	15	15
Activation of BAD and translocation to mitochondria	0.00317566	0.0141493	Reactome	R-HSA-111447	YWHAQ; YWHAE	10971; 7531	15	15
Pyruvate metabolism and Citric Acid (TCA) cycle	0.00352814	0.0153781	Reactome	R-HSA-71406	CS; SDHB; MPC1	6390; 1431; 51660	54	54
RAC1 signaling pathway	0.00352814	0.0153781	PID	rac1_pathway	ARPC3; BAIAP2; CFL1	10094; 10458; 1072	54	54
Complex I biogenesis	0.00371663	0.0160255	Reactome	R-HSA-6799198	NDUFS8; NDUFA10; NDUFA13	4728; 51079; 4705	55	55
Role of Calcineurin-dependent NFAT signaling in lymphocytes	0.00391117	0.0166849	PID	nfat_3pathway	KPNB1; YWHAQ; YWHAE	7531; 3837; 10971	56	56
Mitotic Prometaphase	0.00396347	0.01673	Reactome	R-HSA-68877	DYNC1I1; PPP2R1A; TUBB4A; YWHAE; DYNLL2	140735; 1780; 5518; 7531; 10382	185	185
Doxorubicin Metabolism Pathway	0.00408321	0.0168801	SMPDB	SMP00650	AKR1A1; CBR1	873; 10327	17	17
TCA Cycle	0.00408321	0.0168801	Wikipathways	WP78	CS; SDHB	1431; 6390	17	17
Cilium Assembly	0.00414856	0.0169752	Reactome	R-HSA-5617833	PPP2R1A; TUBB4A; DYNLRB1; YWHAE; DYNLL2	140735; 5518; 83658; 7531; 10382	187	187
Iron uptake and transport	0.00431861	0.0174926	Reactome	R-HSA-917937	NEDD8; ATP6V1C1; GLRX3	528; 4738; 10539	58	58
TCA cycle	0.00457681	0.018353	HumanCyc	PWY66-398	CS; SDHB	1431; 6390	18	18
Oocyte meiosis - Homo sapiens (human)	0.00535181	0.0212483	KEGG	path:hsa04114	PPP2R1A; ITPR3; YWHAQ; YWHAE	3710; 10971; 7531; 5518	124	124
Viral carcinogenesis - Homo sapiens (human)	0.00562154	0.0221004	KEGG	path:hsa05203	KRAS; DDB1; YWHAQ; YWHAE; ACTN4	81; 1642; 10971; 3845; 7531	201	201
mTOR signaling pathway	0.00569179	0.0221593	PID	mtor_4pathway	KRAS; YWHAQ; YWHAE	7531; 10971; 3845	65	64
p38 signaling mediated by MAPKAP kinases	0.00621332	0.0239571	PID	p38_mk2pathway	YWHAQ; YWHAE	10971; 7531	21	21
FGF	0.0064657	0.0245218	INOH	None	KRAS; YWHAQ; YWHAE	7531; 3845; 10971	67	67
Regulation of actin cytoskeleton - Homo sapiens (human)	0.00648206	0.0245218	KEGG	path:hsa04810	ARPC3; BAIAP2; KRAS; CFL1; ACTN4	1072; 81; 10458; 3845; 10094	208	208
Lysine degradation	0.00680971	0.0250522	INOH	None	CS; HADHA	3030; 1431	22	22
Citric acid cycle (TCA cycle)	0.00680971	0.0250522	Reactome	R-HSA-71403	CS; SDHB	6390; 1431	22	22
Doxorubicin Pathway, Pharmacokinetics	0.00680971	0.0250522	PharmGKB	PA165292177	AKR1A1; CBR1	10327; 873	22	22
Loss of Nlp from mitotic centrosomes	0.00701482	0.0253418	Reactome	R-HSA-380259	PPP2R1A; TUBB4A; YWHAE	7531; 5518; 10382	69	69
Loss of proteins required for interphase microtubule organization from the centrosome	0.00701482	0.0253418	Reactome	R-HSA-380284	PPP2R1A; TUBB4A; YWHAE	7531; 5518; 10382	69	69
Regulation of insulin secretion	0.00729945	0.0261347	Reactome	R-HSA-422356	AHCYL1; GNAI2; ITPR3	2771; 10768; 3710	70	70
Post-chaperonin tubulin folding pathway	0.00743105	0.0263704	Reactome	R-HSA-389977	TUBB4A; TUBB3	10381; 10382	23	23
G2/M Transition	0.00758317	0.026469	Reactome	R-HSA-69275	PPP2R1A; TUBB4A; YWHAE; RBBP4	5928; 5518; 7531; 10382	137	137
CDC42 signaling events	0.00759086	0.026469	PID	cdc42_pathway	ARPC3; BAIAP2; CFL1	10094; 10458; 1072	71	71
Clathrin-mediated endocytosis	0.00777661	0.0264987	Reactome	R-HSA-8856828	ARPC3; RAB5A; DNM1; CLTC	1759; 5868; 10094; 1213	138	138
AURKA Activation by TPX2	0.00788907	0.0264987	Reactome	R-HSA-8854518	PPP2R1A; TUBB4A; YWHAE	7531; 5518; 10382	72	72
Mitotic G2-G2/M phases	0.00797328	0.0264987	Reactome	R-HSA-453274	PPP2R1A; TUBB4A; YWHAE; RBBP4	5928; 5518; 7531; 10382	139	139
Mitotic Anaphase	0.00797328	0.0264987	Reactome	R-HSA-68882	DYNC1I1; PPP2R1A; TMPO; DYNLL2	140735; 1780; 7112; 5518	139	139
Glutamate Neurotransmitter Release Cycle	0.00807704	0.0264987	Reactome	R-HSA-210500	STXBP1; SLC1A3	6507; 6812	24	24
Fas	0.00807704	0.0264987	INOH	None	YWHAQ; YWHAE	7531; 10971	24	24
Doxorubicin Pathway (Cardiomyocyte Cell), Pharmacodynamics	0.00807704	0.0264987	PharmGKB	PA165292164	AKR1A1; CBR1	10327; 873	24	24
Mitotic Metaphase and Anaphase	0.0081732	0.0264987	Reactome	R-HSA-2555396	DYNC1I1; PPP2R1A; TMPO; DYNLL2	140735; 1780; 7112; 5518	140	140
Parkin-Ubiquitin Proteasomal System pathway	0.00819412	0.0264987	Wikipathways	WP2359	TUBB4A; TUBB3; UBA1	10382; 10381; 7317	73	73
Bacterial invasion of epithelial cells - Homo sapiens (human)	0.00850606	0.0272874	KEGG	path:hsa05100	ARPC3; DNM1; CLTC	1213; 1759; 10094	74	74
RAF activation	0.00874739	0.0278389	Reactome	R-HSA-5673000	PPP2R1A; KRAS	5518; 3845	25	25
Gastric acid secretion - Homo sapiens (human)	0.0088249	0.0278644	KEGG	path:hsa04971	ATP1A3; GNAI2; ITPR3	2771; 478; 3710	75	75
Formation of tubulin folding intermediates by CCT/TriC	0.00944182	0.0295794	Reactome	R-HSA-389960	TUBB4A; TUBB3	10381; 10382	26	26
Cardiac muscle contraction - Homo sapiens (human)	0.00982321	0.0305357	KEGG	path:hsa04260	ATP1A3; UQCRH; UQCRQ	478; 27089; 7388	78	78

## Sheet: cerebellum phosphoproteins
Cerebellum
Analysis of all dysregulated phosphoproteins (p < 0.05)
pathway	p-value	q-value	source	external_id	members_input_overlap	members_input_overlap_geneids	size	effective_size
Apoptotic execution phase	5.2027e-06	0.000879257	Reactome	R-HSA-75153	TJP2; HIST1H1D; ACIN1; PLEC; HIST1H1A	9414; 3007; 3024; 5339; 22985	52	52
Neurotransmitter release cycle	0.000109584	0.00617323	Reactome	R-HSA-112310	SLC32A1; SYN1; RIMS1; SLC1A3	6507; 22999; 6853; 140679	51	51
Synaptic Vesicle Pathway	0.000109584	0.00617323	Wikipathways	WP2267	SLC32A1; SLC1A3; RIMS1; SYN1	6853; 140679; 22999; 6507	51	51
Transport of inorganic cations/anions and amino acids/oligopeptides	0.00015845	0.0066945	Reactome	R-HSA-425393	SLC12A5; SLC4A4; SLC32A1; SLC7A10; SLC1A3	140679; 8671; 56301; 6507; 57468	105	105
Apoptosis	0.000273462	0.00865384	Reactome	R-HSA-109581	HIST1H1D; TJP2; ACIN1; PLEC; HIST1H1A	3007; 22985; 9414; 3024; 5339	118	118
Programmed Cell Death	0.000307237	0.00865384	Reactome	R-HSA-5357801	HIST1H1D; TJP2; ACIN1; PLEC; HIST1H1A	3007; 22985; 9414; 3024; 5339	121	121
Neuronal System	0.000398359	0.00961751	Reactome	R-HSA-112316	KCNC1; SLC32A1; SHANK2; BRAF; SYN1; RIMS1; SHANK1; SLC1A3	22999; 22941; 6507; 673; 50944; 3746; 140679; 6853	368	367
Apoptotic cleavage of cellular proteins	0.000834209	0.0176227	Reactome	R-HSA-111465	TJP2; ACIN1; PLEC	9414; 5339; 22985	38	38
Regulation of Microtubule Cytoskeleton	0.0014599	0.0214404	Wikipathways	WP2038	MAP1B; PAK1; PTPRA	5058; 5786; 4131	46	46
EGFR1	0.00156718	0.0214404	NetPath	Pathway_EGFR1	TJP2; MINK1; GIT1; PLEC; TOM1L2; PTPRA; PAK1; BRAF	5786; 5058; 673; 5339; 9414; 146691; 50488; 28964	455	453
Axon guidance	0.00170585	0.0214404	Reactome	R-HSA-422475	DPYSL4; DPYSL3; NCAM1; ABLIM1; GIT1; PTPRA; PAK1	3983; 5786; 10570; 5058; 4684; 1809; 28964	357	356
Cell-type Dependent Selectivity of CCK2R Signaling	0.00177613	0.0214404	Wikipathways	WP3679	DAGLA; ITPR1	747; 3708	13	13
Activation of DNA fragmentation factor	0.00177613	0.0214404	Reactome	R-HSA-211227	HIST1H1D; HIST1H1A	3024; 3007	13	13
Apoptosis induced DNA fragmentation	0.00177613	0.0214404	Reactome	R-HSA-140342	HIST1H1D; HIST1H1A	3024; 3007	13	13
Amino acid and oligopeptide SLC transporters	0.00208156	0.0234523	Reactome	R-HSA-425374	SLC32A1; SLC7A10; SLC1A3	56301; 6507; 140679	52	52
Glutamatergic synapse - Homo sapiens (human)	0.00232542	0.0245622	KEGG	path:hsa04724	ITPR1; SHANK2; SHANK1; SLC1A3	3708; 50944; 6507; 22941	114	114
Interactome of polycomb repressive complex 2 (PRC2)	0.00270679	0.0254138	Wikipathways	WP2916	BCLAF1; THRAP3	9967; 9774	16	16
CRMPs in Sema3A signaling	0.00270679	0.0254138	Reactome	R-HSA-399956	DPYSL4; DPYSL3	10570; 1809	16	16
Formation of Senescence-Associated Heterochromatin Foci (SAHF)	0.00305805	0.0272006	Reactome	R-HSA-2559584	HIST1H1D; HIST1H1A	3024; 3007	17	17
Serotonin Neurotransmitter Release Cycle	0.00342949	0.0280755	Reactome	R-HSA-181429	RIMS1; SYN1	6853; 22999	18	18
Semaphorin interactions	0.00376427	0.0280755	Reactome	R-HSA-373755	DPYSL4; DPYSL3; PAK1	1809; 10570; 5058	64	64
Ephrin signaling	0.00382092	0.0280755	Reactome	R-HSA-3928664	GIT1; PAK1	28964; 5058	19	19
GABA synthesis, release, reuptake and degradation	0.00382092	0.0280755	Reactome	R-HSA-888590	SLC32A1; RIMS1	140679; 22999	19	19
Transmission across Chemical Synapses	0.00463999	0.0326732	Reactome	R-HSA-112315	SYN1; SLC32A1; SLC1A3; RIMS1; BRAF	22999; 673; 140679; 6507; 6853	224	223
Signal transduction by L1	0.00511312	0.0345647	Reactome	R-HSA-445144	NCAM1; PAK1	4684; 5058	22	22
Dopamine Neurotransmitter Release Cycle	0.00558251	0.0362863	Reactome	R-HSA-212676	RIMS1; SYN1	22999; 6853	23	23
Retrograde endocannabinoid signaling - Homo sapiens (human)	0.0059115	0.0366422	KEGG	path:hsa04723	DAGLA; SLC32A1; ITPR1; RIMS1	3708; 747; 140679; 22999	148	148
Glutamate Neurotransmitter Release Cycle	0.0060709	0.0366422	Reactome	R-HSA-210500	RIMS1; SLC1A3	6507; 22999	24	24
SLC-mediated transmembrane transport	0.00675685	0.0393761	Reactome	R-HSA-425407	SLC12A5; SLC4A4; SLC32A1; SLC7A10; SLC1A3	140679; 8671; 56301; 6507; 57468	245	244
Effects of PIP2 hydrolysis	0.00764822	0.043085	Reactome	R-HSA-114508	DAGLA; ITPR1	747; 3708	27	27
GPCR GroupI metabotropic glutamate receptor	0.00821074	0.043363	INOH	None	ITPR1; BRAF	673; 3708	28	28
DNA Damage/Telomere Stress Induced Senescence	0.00821074	0.043363	Reactome	R-HSA-2559586	HIST1H1D; HIST1H1A	3007; 3024	28	28
MAPK Cascade	0.00879133	0.0450222	Wikipathways	WP422	MAP2; BRAF	673; 4133	29	29

## Sheet: cortex total proteins
Cerebral cortex
Analysis of all dysregulated proteins (p < 0.05)
pathway	p-value	q-value	source	external_id	members_input_overlap	members_input_overlap_geneids	size	effective_size
Oxidative phosphorylation - Homo sapiens (human)	2.28606e-07	7.67526e-05	KEGG	path:hsa00190	NDUFA4; MT-CO3; NDUFB6; CYC1; NDUFC2; NDUFS4; ATP6V1G2; ATP6V1B2; UQCRB; ATP6V0D1	1537; 526; 534; 4697; 4712; 4718; 4724; 7381; 9114; 4514	133	133
Alzheimer,s disease - Homo sapiens (human)	2.71211e-07	7.67526e-05	KEGG	path:hsa05010	PLCB1; NDUFA4; MT-CO3; PPP3R1; NDUFB6; CYC1; NDUFC2; GSK3B; NDUFS4; CAPN2; UQCRB	1537; 4697; 4712; 4718; 4724; 23236; 7381; 824; 2932; 5534; 4514	171	171
Gene and protein expression by JAK-STAT signaling after Interleukin-12 stimulation	5.97197e-07	0.000112671	Wikipathways	WP4100	LMNB1; SOD2; TALDO1; RPLP0; TCP1; PITPNA	6648; 4001; 6950; 6175; 6888; 5306	36	36
Parkinson,s disease - Homo sapiens (human)	3.93536e-06	0.000556854	KEGG	path:hsa05012	NDUFA4; MT-CO3; NDUFB6; CYC1; NDUFC2; UQCRB; NDUFS4; UBA1; GNAI2	1537; 4697; 4712; 4718; 4724; 7317; 2771; 7381; 4514	142	142
Non-alcoholic fatty liver disease (NAFLD) - Homo sapiens (human)	5.84105e-06	0.000645279	KEGG	path:hsa04932	NDUFA4; MT-CO3; RAC1; NDUFB6; CYC1; NDUFC2; GSK3B; NDUFS4; UQCRB	1537; 4697; 4712; 4718; 4724; 7381; 5879; 2932; 4514	149	149
Huntington,s disease - Homo sapiens (human)	6.84041e-06	0.000645279	KEGG	path:hsa05016	PLCB1; NDUFA4; MT-CO3; SOD2; AP2S1; NDUFB6; CYC1; NDUFC2; NDUFS4; UQCRB	1537; 4697; 4712; 4718; 4724; 1175; 23236; 7381; 4514; 6648	193	193
L13a-mediated translational silencing of Ceruloplasmin expression	1.14695e-05	0.000927393	Reactome	R-HSA-156827	RPS13; RPS27; RPS10; PABPC1; RPLP0; EIF3F; RPS5; RPL13	6137; 26986; 8665; 6232; 6204; 6207; 6193; 6175	125	123
Metabolism	1.31744e-05	0.000932091	Reactome	R-HSA-1430728	RPS13; MT-CO3; ALAD; PI4KA; PLCB1; NDUFB6; RPLP0; NDUFA4; RPS5; RPS10; OXCT1; GNAI2; RAN; UQCRB; TALDO1; MARCKS; SYNJ1; FASN; RPS27; NDUFC2; KPNB1; GNB2; PRKAR1B; RPL13; PFKL; CSPG5; PPP2CA; CYC1; CYB5A; PSAT1; SLC3A2; ITPA; NDUFS4; HSP90AA1; GCSH	2194; 2653; 4724; 5297; 4514; 6193; 5575; 5901; 1528; 6232; 8867; 10675; 6137; 2771; 1537; 4718; 210; 23236; 6204; 6888; 3320; 3837; 5019; 6207; 6175; 4697; 2783; 4082; 4712; 5515; 5211; 6520; 3704; 7381; 29968	1966	1954
Integration of energy metabolism	1.71622e-05	0.000935863	Reactome	R-HSA-163685	PLCB1; TALDO1; PPP2CA; GNB2; MARCKS; PRKAR1B; GNAI2	2783; 23236; 5515; 4082; 6888; 2771; 5575	94	94
Cap-dependent Translation Initiation	1.81882e-05	0.000935863	Reactome	R-HSA-72737	RPS13; RPS27; RPS10; PABPC1; RPLP0; EIF3F; RPS5; RPL13	6137; 26986; 8665; 6232; 6204; 6207; 6193; 6175	133	131
Eukaryotic Translation Initiation	1.81882e-05	0.000935863	Reactome	R-HSA-72613	RPS13; RPS27; RPS10; PABPC1; RPLP0; EIF3F; RPS5; RPL13	6137; 26986; 8665; 6232; 6204; 6207; 6193; 6175	133	131
Translation initiation complex formation	2.25404e-05	0.00103962	Reactome	R-HSA-72649	RPS13; RPS27; RPS10; PABPC1; EIF3F; RPS5	6232; 6207; 8665; 26986; 6193; 6204	68	66
Activation of the mRNA upon binding of the cap-binding complex and eIFs, and subsequent binding to 43S	2.45836e-05	0.00103962	Reactome	R-HSA-72662	RPS13; RPS27; RPS10; PABPC1; EIF3F; RPS5	6232; 6207; 8665; 26986; 6193; 6204	69	67
Respiratory electron transport	2.5715e-05	0.00103962	Reactome	R-HSA-611105	NDUFA4; MT-CO3; NDUFB6; CYC1; NDUFC2; NDUFS4; UQCRB	4724; 4718; 4514; 7381; 1537; 4697; 4712	100	100
Glial Cell Differentiation	3.47902e-05	0.00117471	Wikipathways	WP2276	PLP1; MBP; GAP43	2596; 5354; 4155	8	8
Eukaryotic Translation Elongation	3.52829e-05	0.00117471	Reactome	R-HSA-156842	RPS13; RPS27; RPS10; EEF1D; RPLP0; RPS5; RPL13	6137; 6232; 6204; 1936; 6207; 6193; 6175	106	105
Nonsense Mediated Decay (NMD) independent of the Exon Junction Complex (EJC)	3.52829e-05	0.00117471	Reactome	R-HSA-975956	RPS13; RPS27; RPS10; PABPC1; RPLP0; RPS5; RPL13	6137; 26986; 6232; 6204; 6207; 6193; 6175	106	105
Formation of a pool of free 40S subunits	5.65498e-05	0.00177818	Reactome	R-HSA-72689	RPS13; RPS27; RPS10; RPLP0; EIF3F; RPS5; RPL13	6137; 8665; 6232; 6204; 6207; 6193; 6175	115	113
Formation of tubulin folding intermediates by CCT/TriC	7.00488e-05	0.00186365	Reactome	R-HSA-389960	TCP1; CCT8; TUBB4A; TUBB3	10694; 10381; 10382; 6950	26	26
Nonsense Mediated Decay (NMD) enhanced by the Exon Junction Complex (EJC)	7.05788e-05	0.00186365	Reactome	R-HSA-975957	RPS13; RPS27; RPS10; PABPC1; RPLP0; RPS5; RPL13	6137; 26986; 6232; 6204; 6207; 6193; 6175	118	117
Nonsense-Mediated Decay (NMD)	7.05788e-05	0.00186365	Reactome	R-HSA-927802	RPS13; RPS27; RPS10; PABPC1; RPLP0; RPS5; RPL13	6137; 26986; 6232; 6204; 6207; 6193; 6175	118	117
Opioid Signalling	7.24389e-05	0.00186365	Reactome	R-HSA-111885	PLCB1; PPP3R1; PPP2CA; GNB2; PRKAR1B; GNAI2	5575; 2771; 2783; 5515; 23236; 5534	82	81
COPI-mediated anterograde transport	8.30703e-05	0.00203025	Reactome	R-HSA-6807878	COPZ1; DYNC1LI2; RAB1B; ARF5; USO1; ACTR1A	81876; 381; 1783; 8615; 22818; 10121	83	83
Vesicle-mediated transport	8.84647e-05	0.00203025	Reactome	R-HSA-5653656	COPZ1; GJA1; AP2S1; DYNC1LI2; ARPC3; RAB1B; ARF5; ARPC4; GDI2; RAB11B; SYNJ1; ACTR1A; USO1; HSP90AA1; YWHAG; PAFAH1B2	5049; 81876; 10094; 22818; 2697; 10121; 3320; 381; 8867; 1783; 8615; 2665; 1175; 9230; 7532; 10093	620	620
Prefoldin mediated transfer of substrate to CCT/TriC	9.46589e-05	0.00203025	Reactome	R-HSA-389957	TCP1; CCT8; TUBB4A; TUBB3	10694; 10381; 10382; 6950	28	28
Respiratory electron transport, ATP synthesis by chemiosmotic coupling, and heat production by uncoupling proteins.	9.68492e-05	0.00203025	Reactome	R-HSA-163200	NDUFC2; MT-CO3; NDUFB6; CYC1; NDUFA4; NDUFS4; UQCRB	4724; 4718; 1537; 4514; 7381; 4697; 4712	123	123
SRP-dependent cotranslational protein targeting to membrane	9.68492e-05	0.00203025	Reactome	R-HSA-1799339	RPS13; RPS27; RPN2; RPS10; RPLP0; RPS5; RPL13	6137; 6232; 6185; 6204; 6207; 6193; 6175	124	123
GTP hydrolysis and joining of the 60S ribosomal subunit	0.000101915	0.00206014	Reactome	R-HSA-72706	RPS13; RPS27; RPS10; RPLP0; EIF3F; RPS5; RPL13	6137; 8665; 6232; 6204; 6207; 6193; 6175	126	124
Cytoplasmic Ribosomal Proteins	0.000115147	0.00224736	Wikipathways	WP477	RPS13; RPS27; RPS10; RPLP0; RPS5; RPL13	6193; 6175; 6204; 6207; 6137; 6232	88	88
how does salmonella hijack a cell	0.000133244	0.00251387	BioCarta	salmonellapathway	ARPC3; RAC1; ARPC4	10094; 10093; 5879	12	12
Dopaminergic synapse - Homo sapiens (human)	0.000143752	0.00260549	KEGG	path:hsa04728	PLCB1; PPP2CA; KIF5C; CAMK2B; GSK3B; GNB2; GNAI2	23236; 2783; 2771; 3800; 816; 2932; 5515	131	131
Corticotropin-releasing hormone signaling pathway	0.000147307	0.00260549	Wikipathways	WP2355	GJA1; TRIM28; GSK3B; HSP90AA1; GNB2; GNAI2	3320; 2771; 2783; 2932; 10155; 2697	92	92
Membrane Trafficking	0.000151981	0.0026067	Reactome	R-HSA-199991	COPZ1; GJA1; AP2S1; DYNC1LI2; ARPC3; RAB1B; ARF5; ARPC4; RAB11B; SYNJ1; ACTR1A; GDI2; USO1; YWHAG; PAFAH1B2	5049; 81876; 10094; 22818; 2697; 10121; 10093; 381; 8867; 1783; 8615; 2665; 1175; 9230; 7532	582	582
Formation of the ternary complex, and subsequently, the 43S complex	0.000157012	0.00261379	Reactome	R-HSA-72695	RPS13; RPS27; RPS5; RPS10; EIF3F	6232; 6207; 8665; 6193; 6204	61	59
Activation of DNA fragmentation factor	0.00017212	0.00270611	Reactome	R-HSA-211227	HIST1H1D; KPNB1; HIST1H1B	3009; 3007; 3837	13	13
Apoptosis induced DNA fragmentation	0.00017212	0.00270611	Reactome	R-HSA-140342	HIST1H1D; KPNB1; HIST1H1B	3009; 3007; 3837	13	13
Cooperation of Prefoldin and TriC/CCT in actin and tubulin folding	0.000182949	0.00279862	Reactome	R-HSA-389958	TCP1; CCT8; TUBB4A; TUBB3	10694; 10381; 10382; 6950	33	33
Chaperonin-mediated protein folding	0.000197088	0.00293557	Reactome	R-HSA-390466	CCT8; TUBB4A; TUBB3; GNB2; TCP1; GNAI2	10381; 2783; 10694; 2771; 10382; 6950	97	97
Synaptic vesicle cycle - Homo sapiens (human)	0.000214441	0.00311215	KEGG	path:hsa04721	STX1B; ATP6V1B2; ATP6V0D1; ATP6V1G2; AP2S1	526; 534; 1175; 9114; 112755	63	63
Peptide chain elongation	0.000232792	0.003294	Reactome	R-HSA-156902	RPS13; RPS27; RPS10; RPLP0; RPS5; RPL13	6137; 6232; 6204; 6207; 6193; 6175	101	100
Ribosomal scanning and start codon recognition	0.000267072	0.00343884	Reactome	R-HSA-72702	RPS13; RPS27; RPS5; RPS10; EIF3F	6232; 6207; 6193; 8665; 6204	68	66
Electron Transport Chain	0.000273406	0.00343884	Wikipathways	WP111	NDUFA4; MT-CO3; NDUFB6; NDUFC2; NDUFS4; UQCRB	4514; 7381; 4724; 4697; 4712; 4718	103	103
Eukaryotic Translation Termination	0.000273406	0.00343884	Reactome	R-HSA-72764	RPS13; RPS27; RPS10; RPLP0; RPS5; RPL13	6137; 6232; 6204; 6207; 6193; 6175	104	103
Selenocysteine synthesis	0.000273406	0.00343884	Reactome	R-HSA-2408557	RPS13; RPS27; RPS10; RPLP0; RPS5; RPL13	6137; 6232; 6204; 6207; 6193; 6175	104	103
Protein folding	0.000273406	0.00343884	Reactome	R-HSA-391251	CCT8; TUBB4A; TUBB3; GNB2; TCP1; GNAI2	10381; 2783; 10694; 2771; 10382; 6950	103	103
Retrograde endocannabinoid signaling - Homo sapiens (human)	0.000304994	0.00375275	KEGG	path:hsa04723	PLCB1; NDUFA4; NDUFB6; NDUFC2; GNB2; NDUFS4; GNAI2	4697; 4712; 4718; 4724; 23236; 2783; 2771	148	148
ErbB1 downstream signaling	0.000319393	0.00384631	PID	erbb1_downstream_pathway	RAC1; ARPC3; ARPC4; PPP2CA; CAPN2; YWHAG	7532; 824; 10094; 5515; 5879; 10093	107	106
Translation	0.000339845	0.00398032	Reactome	R-HSA-72766	RPS13; RPS27; RPN2; RPS10; PABPC1; EEF1D; RPLP0; EIF3F; RPS5; RPL13	6137; 26986; 6232; 6185; 6204; 1936; 8665; 6207; 6193; 6175	310	307
Phagosome - Homo sapiens (human)	0.000344586	0.00398032	KEGG	path:hsa04145	RAC1; TUBB4A; TUBB3; ATP6V1G2; DYNC1LI2; ATP6V1B2; ATP6V0D1	526; 534; 10381; 10382; 1783; 9114; 5879	152	151
Regulation of insulin secretion	0.000351854	0.00398299	Reactome	R-HSA-422356	PLCB1; MARCKS; GNAI2; PRKAR1B; GNB2	2771; 2783; 4082; 23236; 5575	70	70
Formation of Senescence-Associated Heterochromatin Foci (SAHF)	0.00039898	0.00426081	Reactome	R-HSA-2559584	HIST1H1D; LMNB1; HIST1H1B	3009; 4001; 3007	17	17
role of pi3k subunit p85 in regulation of actin organization and cell migration	0.00039898	0.00426081	BioCarta	cdc42racpathway	ARPC3; RAC1; ARPC4	10094; 10093; 5879	17	17
y branching of actin filaments	0.00039898	0.00426081	BioCarta	actinypathway	ARPC3; RAC1; ARPC4	10094; 10093; 5879	17	17
Cooperation of PDCL (PhLP1) and TRiC/CCT in G-protein beta folding	0.000516068	0.00532961	Reactome	R-HSA-6814122	CCT8; GNAI2; TCP1; GNB2	10694; 2783; 2771; 6950	43	43
Golgi-to-ER retrograde transport	0.000517895	0.00532961	Reactome	R-HSA-8856688	COPZ1; DYNC1LI2; RAB1B; ARF5; ACTR1A; PAFAH1B2	381; 22818; 1783; 5049; 10121; 81876	116	116
Apoptosis	0.000567123	0.00573199	Reactome	R-HSA-109581	LMNB1; PPP3R1; KPNB1; HIST1H1D; YWHAG; HIST1H1B	3007; 4001; 7532; 3837; 5534; 3009	118	118
Integrin-linked kinase signaling	0.000614793	0.00610479	PID	ilk_pathway	HSP90AA1; ACTN1; RAC1; GSK3B	3320; 2932; 87; 5879	45	45
Programmed Cell Death	0.000647702	0.00632068	Reactome	R-HSA-5357801	LMNB1; PPP3R1; KPNB1; HIST1H1D; YWHAG; HIST1H1B	3007; 4001; 7532; 3837; 5534; 3009	121	121
M Phase	0.000704369	0.00675716	Reactome	R-HSA-68886	RPS27; LMNB1; ACTR1A; PPP2CA; TUBB4A; RAB1B; USO1; DYNC1LI2; HSP90AA1; YWHAG	4001; 6232; 5515; 1783; 8615; 10382; 10121; 81876; 7532; 3320	338	337
Transmission across Chemical Synapses	0.000726086	0.00684941	Reactome	R-HSA-112315	PLCB1; AP2S1; ARL6IP5; CAMK2B; GNB2; TSPAN7; GNAI2; GAD1	10550; 7102; 2783; 2571; 23236; 1175; 816; 2771	224	223
phosphoinositides and their downstream targets	0.000760829	0.0070595	BioCarta	ptdinspathway	RAC1; PFKL; GSK3B	2932; 5879; 5211	21	21
The citric acid (TCA) cycle and respiratory electron transport	0.000777735	0.00709997	Reactome	R-HSA-1428517	NDUFC2; MT-CO3; NDUFB6; CYC1; NDUFA4; NDUFS4; UQCRB	4724; 4718; 1537; 4514; 7381; 4712; 4697	173	173
PDGFR-beta signaling pathway	0.00080144	0.00720024	PID	pdgfrbpathway	RAC1; ARPC3; SLC9A3R1; ARPC4; PPP2CA; YWHAG	10094; 5515; 5879; 7532; 9368; 10093	126	126
Selenoamino acid metabolism	0.000870272	0.00769647	Reactome	R-HSA-2408522	RPS13; RPS27; RPS10; RPLP0; RPS5; RPL13	6137; 6232; 6204; 6207; 6193; 6175	129	128
Salmonella infection - Homo sapiens (human)	0.000906915	0.00788203	KEGG	path:hsa05132	ARPC3; PFN2; RAC1; DYNC1LI2; ARPC4	5217; 1783; 10093; 10094; 5879	86	86
Translation Factors	0.000919107	0.00788203	Wikipathways	WP107	PABPC1; EEF1D; EIF3F; EIF5A	1984; 26986; 1936; 8665	50	50
Phosphatidylinositol Phosphate Metabolism	0.00100036	0.00825423	SMPDB	SMP00463	PLCB1; SYNJ1; PI4KA	8867; 5297; 23236	23	23
Joubert syndrome	0.00100036	0.00825423	SMPDB	SMP00582	PLCB1; SYNJ1; PI4KA	8867; 5297; 23236	23	23
Gap junction - Homo sapiens (human)	0.00100626	0.00825423	KEGG	path:hsa04540	GJA1; TUBB4A; GNAI2; TUBB3; PLCB1	2697; 10381; 10382; 23236; 2771	88	88
Apoptotic execution phase	0.00106613	0.00862044	Reactome	R-HSA-75153	HIST1H1D; LMNB1; HIST1H1B; KPNB1	4001; 3007; 3837; 3009	52	52
DARPP-32 events	0.00113606	0.00892797	Reactome	R-HSA-180024	PPP2CA; PRKAR1B; PPP3R1	5534; 5515; 5575	25	24
regulation of ck1/cdk5 by type 1 glutamate receptors	0.00113606	0.00892797	BioCarta	ck1pathway	PLCB1; PRKAR1B; CAMK2B	23236; 816; 5575	24	24
Mitotic Prometaphase	0.00115149	0.00892797	Reactome	R-HSA-68877	RPS27; DYNC1LI2; PPP2CA; TUBB4A; ACTR1A; HSP90AA1; YWHAG	6232; 5515; 1783; 7532; 10121; 3320; 10382	185	185
Organelle biogenesis and maintenance	0.00116783	0.00893229	Reactome	R-HSA-1852241	CCT8; EXOC1; SOD2; TUBB4A; TCP1; ACTR1A; HSP90AA1; YWHAG	10694; 55763; 6648; 7532; 10121; 3320; 10382; 6950	240	240
Cilium Assembly	0.00122555	0.00910166	Reactome	R-HSA-5617833	CCT8; EXOC1; TUBB4A; TCP1; ACTR1A; HSP90AA1; YWHAG	10694; 7532; 55763; 10121; 3320; 10382; 6950	187	187
Beta-catenin independent WNT signaling	0.00122893	0.00910166	Reactome	R-HSA-3858494	PLCB1; AP2S1; RAC1; PPP3R1; GNB2	2783; 23236; 1175; 5879; 5534	92	92
ER to Golgi Anterograde Transport	0.00123821	0.00910166	Reactome	R-HSA-199977	COPZ1; DYNC1LI2; RAB1B; ARF5; USO1; ACTR1A	381; 22818; 1783; 8615; 10121; 81876	137	137
Pathogenic Escherichia coli infection - Homo sapiens (human)	0.00131652	0.00955323	KEGG	path:hsa05130	ARPC3; TUBB4A; TUBB3; ARPC4	10093; 10381; 10382; 10094	55	55
Role of Calcineurin-dependent NFAT signaling in lymphocytes	0.00140839	0.00996433	PID	nfat_3pathway	RAN; KPNB1; YWHAG; GSK3B	7532; 5901; 3837; 2932	56	56
Pathogenic Escherichia coli infection	0.00140839	0.00996433	Wikipathways	WP2272	ARPC3; TUBB4A; TUBB3; ARPC4	10382; 10381; 10093; 10094	56	56
Insulin receptor recycling	0.00144103	0.0100694	Reactome	R-HSA-77387	ATP6V0D1; ATP6V1B2; ATP6V1G2	9114; 526; 534	26	26
Metabolism of proteins	0.00149377	0.0103106	Reactome	R-HSA-392499	RPS13; RPN2; RPS10; NRN1; PABPC1; RPLP0; RPS5; EIF3F; RPL13; GNAI2; EIF5A; COPZ1; CCT8; ARF5; RAB11B; RPS27; RAB1B; PDIA3; TUBB3; LY6H; USO1; DYNC1LI2; UBA1; GNB2; EEF1D; CYC1; TCP1; ACTR1A; TUBB4A; HIST1H2AH	51299; 6950; 1936; 6175; 10121; 7317; 6193; 10381; 6232; 6185; 1537; 381; 6207; 4062; 6137; 9230; 10694; 2771; 6204; 2923; 10382; 2783; 81876; 22818; 8665; 1783; 8615; 85235; 1984; 26986	2008	1999
Collecting duct acid secretion - Homo sapiens (human)	0.00161095	0.0109855	KEGG	path:hsa04966	ATP6V1B2; ATP6V0D1; ATP6V1G2	526; 534; 9114	27	27
DNA Damage/Telomere Stress Induced Senescence	0.00179291	0.0120808	Reactome	R-HSA-2559586	HIST1H1D; LMNB1; HIST1H1B	4001; 3007; 3009	28	28
Calcium Regulation in the Cardiac Cell	0.00190143	0.0126613	Wikipathways	WP536	GJA1; CAMK2B; GNB2; PRKAR1B; GNAI2; YWHAG	2771; 2783; 7532; 5575; 816; 2697	149	149
Oxidative phosphorylation	0.0019356	0.0126707	Wikipathways	WP623	NDUFB6; NDUFA4; NDUFS4; NDUFC2	4697; 4724; 4712; 4718	61	61
EGFR1	0.00194762	0.0126707	NetPath	Pathway_EGFR1	GJA1; ACTN1; RPS10; RPS27; CSTB; RPLP0; AP2S1; GSK3B; FLOT1; RAC1; PITPNA	1476; 87; 6204; 2697; 6232; 6175; 5306; 5879; 10211; 1175; 2932	455	453
Neurotransmitter receptors and postsynaptic signal transmission	0.00210285	0.0135251	Reactome	R-HSA-112314	PLCB1; AP2S1; CAMK2B; GNB2; TSPAN7; GNAI2	2783; 23236; 1175; 7102; 816; 2771	153	152
Ribosome - Homo sapiens (human)	0.00217344	0.0136468	KEGG	path:hsa03010	RPS13; RPS27; RPS10; RPLP0; RPS5; RPL13	6175; 6193; 6204; 6207; 6232; 6137	154	153
mcalpain and friends in cell motility	0.0021941	0.0136468	BioCarta	mcalpainpathway	CAPN2; PRKAR1B; RAC1	5879; 824; 5575	30	30
fmlp induced chemokine gene expression in hmc-1 cells	0.0021941	0.0136468	BioCarta	fmlppathway	PLCB1; CAMK2B; RAC1	5879; 23236; 816	30	30
Trafficking of AMPA receptors	0.00241391	0.0139803	Reactome	R-HSA-399719	AP2S1; TSPAN7; CAMK2B	1175; 7102; 816	31	31
Glutamate binding, activation of AMPA receptors and synaptic plasticity	0.00241391	0.0139803	Reactome	R-HSA-399721	AP2S1; TSPAN7; CAMK2B	1175; 7102; 816	31	31
Nongenotropic Androgen signaling	0.00241391	0.0139803	PID	ar_nongenomic_pathway	PLCB1; GNAI2; RAC1	2771; 5879; 23236	31	31
Lissencephaly gene (LIS1) in neuronal migration and development	0.00241391	0.0139803	PID	lis1pathway	MAP1B; PAFAH1B2; RAC1	5879; 4131; 5049	31	31
Regulation of cholesterol biosynthesis by SREBP (SREBF)	0.00241391	0.0139803	Reactome	R-HSA-1655829	RAN; KPNB1; FASN	5901; 3837; 2194	31	31
Transferrin endocytosis and recycling	0.00241391	0.0139803	Reactome	R-HSA-917977	ATP6V0D1; ATP6V1B2; ATP6V1G2	9114; 526; 534	31	31
Renin secretion - Homo sapiens (human)	0.00244532	0.0139803	KEGG	path:hsa04924	PLCB1; CTSB; GNAI2; PPP3R1	1508; 5534; 23236; 2771	65	65
Shigellosis - Homo sapiens (human)	0.00244532	0.0139803	KEGG	path:hsa05131	ARPC3; PFN2; RAC1; ARPC4	5217; 10093; 10094; 5879	65	65
Metabolism of amino acids and derivatives	0.00257701	0.014491	Reactome	R-HSA-71291	RPS13; RPS27; RPS10; SLC3A2; RPLP0; PSAT1; RPS5; RPL13; GCSH	6137; 29968; 6232; 2653; 6204; 6520; 6207; 6193; 6175	338	335
Beta-agonist/Beta-blocker Pathway, Pharmacodynamics	0.00258585	0.014491	PharmGKB	PA2024	PLCB1; SLC9A3R1; GNAI2; GNB2	9368; 23236; 2771; 2783	66	66
ROS, RNS production in phagocytes	0.00264688	0.0146876	Reactome	R-HSA-1222556	ATP6V0D1; ATP6V1G2; ATP6V1B2	9114; 534; 526	32	32
Epithelial cell signaling in Helicobacter pylori infection - Homo sapiens (human)	0.00288337	0.0155961	KEGG	path:hsa05120	ATP6V1B2; ATP6V0D1; ATP6V1G2; RAC1	526; 534; 9114; 5879	68	68
Netrin-mediated signaling events	0.00289328	0.0155961	PID	netrin_pathway	MAP1B; PITPNA; RAC1	5879; 4131; 5306	33	33
Alpha4 beta1 integrin signaling events	0.00289328	0.0155961	PID	integrin_a4b1_pathway	IGSF8; PRKAR1B; RAC1	5879; 93185; 5575	33	33
Cell Cycle, Mitotic	0.00295356	0.0157709	Reactome	R-HSA-69278	RPS27; LMNB1; DYNC1LI2; PPP2CA; TUBB4A; RAB1B; GSK3B; USO1; ACTR1A; HSP90AA1; YWHAG	81876; 6232; 5515; 10121; 3320; 4001; 1783; 8615; 7532; 10382; 2932	479	478
Loss of Nlp from mitotic centrosomes	0.00304057	0.0159348	Reactome	R-HSA-380259	HSP90AA1; TUBB4A; YWHAG; ACTR1A	7532; 3320; 10382; 10121	69	69
Loss of proteins required for interphase microtubule organization from the centrosome	0.00304057	0.0159348	Reactome	R-HSA-380284	HSP90AA1; TUBB4A; YWHAG; ACTR1A	7532; 3320; 10382; 10121	69	69
Cellular responses to stress	0.00307551	0.0159452	Reactome	R-HSA-2262752	LMNB1; SOD2; PRDX3; DNAJB6; CAMK2B; GSK3B; HIST1H1D; HSP90AA1; HIST1H1B	3007; 816; 3320; 4001; 6648; 3009; 2932; 10049; 10935	345	344
COPI-independent Golgi-to-ER retrograde traffic	0.00315334	0.0159452	Reactome	R-HSA-6811436	ACTR1A; DYNC1LI2; PAFAH1B2	1783; 5049; 10121	34	34
IL8- and CXCR2-mediated signaling events	0.00315334	0.0159452	PID	il8cxcr2_pathway	PPP2CA; PLCB1; GNAI2	5515; 23236; 2771	34	34
Wnt Signaling Pathway	0.00315524	0.0159452	Wikipathways	WP428	PLCB1; RAC1; PPP3R1; CAMK2B; GSK3B	816; 2932; 5879; 5534; 23236	114	114
Folding of actin by CCT/TriC	0.00322617	0.0160177	Reactome	R-HSA-390450	TCP1; CCT8	6950; 10694	10	10
Acetylcholine regulates insulin secretion	0.00322617	0.0160177	Reactome	R-HSA-399997	PLCB1; MARCKS	23236; 4082	10	10
Neutrophil degranulation	0.00330015	0.0162425	Reactome	R-HSA-6798695	NDUFC2; ALAD; RAC1; CSTB; CTSB; KPNB1; CCT8; PFKL; GDI2; HSP90AA1; PAFAH1B2	4718; 5049; 1476; 5211; 3320; 5879; 1508; 210; 2665; 10694; 3837	490	485
CDC42 signaling events	0.00337233	0.0163013	PID	cdc42_pathway	ARPC3; RAC1; ARPC4; GSK3B	2932; 5879; 10094; 10093	71	71
Asparagine N-linked glycosylation	0.00341249	0.0163013	Reactome	R-HSA-446203	COPZ1; RPN2; DYNC1LI2; RAB1B; PDIA3; ARF5; USO1; ACTR1A	381; 22818; 6185; 1783; 8615; 10121; 81876; 2923	286	285
EPHB-mediated forward signaling	0.00342731	0.0163013	Reactome	R-HSA-3928662	ARPC3; ARPC4; RAC1	5879; 10094; 10093	35	35
Class I PI3K signaling events mediated by Akt	0.00342731	0.0163013	PID	pi3kciaktpathway	HSP90AA1; YWHAG; GSK3B	7532; 2932; 3320	35	35
Transport to the Golgi and subsequent modification	0.00346174	0.0163279	Reactome	R-HSA-948021	COPZ1; DYNC1LI2; RAB1B; ARF5; USO1; ACTR1A	381; 22818; 1783; 8615; 10121; 81876	168	168
AURKA Activation by TPX2	0.0035471	0.0165922	Reactome	R-HSA-8854518	HSP90AA1; TUBB4A; YWHAG; ACTR1A	7532; 3320; 10382; 10121	72	72
N-cadherin signaling events	0.00371542	0.017097	PID	ncadherinpathway	GJA1; GAP43; RAC1	2596; 5879; 2697	36	36
HSF1-dependent transactivation	0.00371542	0.017097	Reactome	R-HSA-3371571	HSP90AA1; DNAJB6; CAMK2B	10049; 3320; 816	36	36
Thermogenesis - Homo sapiens (human)	0.00384058	0.0174584	KEGG	path:hsa04714	NDUFA4; MT-CO3; NDUFB6; CYC1; NDUFC2; NDUFS4; UQCRB	1537; 4697; 4712; 4718; 4724; 7381; 4514	229	229
Axon guidance	0.00385565	0.0174584	Reactome	R-HSA-422475	AP2S1; GAP43; RAC1; ARPC3; ARPC4; PFN2; HSP90AA1; GSK3B; PITPNA	10094; 2596; 10093; 5306; 5217; 5879; 3320; 1175; 2932	357	356
role of ran in mitotic spindle regulation	0.00392075	0.0176123	BioCarta	ranmspathway	RAN; KPNB1	5901; 3837	11	11
RHO GTPases Activate WASPs and WAVEs	0.00401788	0.0179065	Reactome	R-HSA-5663213	ARPC3; ARPC4; RAC1	5879; 10094; 10093	37	37
RHO GTPases Activate Formins	0.00421819	0.0186523	Reactome	R-HSA-5663220	PPP2CA; RPS27; PFN2; DYNC1LI2; RAC1	5217; 1783; 6232; 5515; 5879	122	122
VEGFA-VEGFR2 Signaling Pathway	0.00452562	0.0198272	Wikipathways	WP3888	GJA1; SOD2; RAC1; GSK3B; CAPN2; HSP90AA1; NDRG1	10397; 3320; 6648; 824; 2932; 5879; 2697	236	236
RHO GTPase Effectors	0.00455394	0.0198272	Reactome	R-HSA-195258	RPS27; RAC1; PPP2CA; ARPC4; ARPC3; PFN2; DYNC1LI2; YWHAG	1783; 5217; 5879; 6232; 5515; 7532; 10094; 10093	300	299
mechanism of protein import into the nucleus	0.00467825	0.020003	BioCarta	npcpathway	RAN; KPNB1	5901; 3837	12	12
Neuronal System	0.00470019	0.020003	Reactome	R-HSA-112316	PLCB1; AP2S1; ARL6IP5; CAMK2B; GNB2; TSPAN7; GNAI2; GAD1; FLOT1	2783; 816; 2571; 23236; 7102; 10211; 10550; 1175; 2771	368	367
Innate Immune System	0.00470035	0.020003	Reactome	R-HSA-168249	NDUFC2; ALAD; PPP3R1; RAC1; ARPC3; CTSB; KPNB1; CCT8; ARPC4; CSTB; PPP2CA; PFKL; ATP6V1G2; GDI2; HSP90AA1; ATP6V0D1; ATP6V1B2; PAFAH1B2	4718; 10094; 5515; 5534; 5211; 9114; 3320; 10093; 526; 5879; 210; 2665; 1508; 10694; 3837; 534; 5049; 1476	1077	1065
Recruitment of NuMA to mitotic centrosomes	0.00494565	0.0208898	Reactome	R-HSA-380320	HSP90AA1; TUBB4A; YWHAG; ACTR1A	3320; 7532; 10382; 10121	79	79
Recruitment of mitotic centrosome proteins and complexes	0.00517161	0.021523	Reactome	R-HSA-380270	HSP90AA1; TUBB4A; YWHAG; ACTR1A	7532; 3320; 10382; 10121	80	80
Centrosome maturation	0.00517161	0.021523	Reactome	R-HSA-380287	HSP90AA1; TUBB4A; YWHAG; ACTR1A	7532; 3320; 10382; 10121	80	80
Inositol phosphate metabolism	0.00537541	0.0220682	INOH	None	PLCB1; SYNJ1; PI4KA	8867; 5297; 23236	41	41
Endocytosis - Homo sapiens (human)	0.00541761	0.0220682	KEGG	path:hsa04144	AP2S1; VPS26B; ARPC3; KIF5C; ARF5; ARPC4; RAB11B	9230; 10093; 1175; 381; 112936; 10094; 3800	244	244
Initiation of Nuclear Envelope Reformation	0.00549755	0.0220682	Reactome	R-HSA-2995383	PPP2CA; LMNB1	4001; 5515	13	13
Nuclear Envelope Reassembly	0.00549755	0.0220682	Reactome	R-HSA-2995410	PPP2CA; LMNB1	4001; 5515	13	13
effects of calcineurin in keratinocyte differentiation	0.00549755	0.0220682	BioCarta	calcineurinpathway	MARCKS; CAMK2B	4082; 816	13	13
Intra-Golgi and retrograde Golgi-to-ER traffic	0.0056744	0.0226177	Reactome	R-HSA-6811442	COPZ1; DYNC1LI2; RAB1B; ARF5; ACTR1A; PAFAH1B2	381; 22818; 1783; 10121; 5049; 81876	186	186
actions of nitric oxide in the heart	0.00575265	0.0227692	BioCarta	no1pathway	HSP90AA1; PRKAR1B; CAMK2B	3320; 816; 5575	42	42
LKB1 signaling events	0.0061454	0.0240645	PID	lkb1_pathway	HSP90AA1; YWHAG; GSK3B	7532; 2932; 3320	43	43
Pentose Phosphate Pathway	0.00637753	0.0240645	SMPDB	SMP00031	PFKL; TALDO1	6888; 5211	14	14
Glucose-6-phosphate dehydrogenase deficiency	0.00637753	0.0240645	SMPDB	SMP00518	PFKL; TALDO1	6888; 5211	14	14
Ribose-5-phosphate isomerase deficiency	0.00637753	0.0240645	SMPDB	SMP00519	PFKL; TALDO1	6888; 5211	14	14
Transaldolase deficiency	0.00637753	0.0240645	SMPDB	SMP00520	PFKL; TALDO1	6888; 5211	14	14
LGI-ADAM interactions	0.00637753	0.0240645	Reactome	R-HSA-5682910	STX1B; LGI1	9211; 112755	14	14
Golgi Cisternae Pericentriolar Stack Reorganization	0.00637753	0.0240645	Reactome	R-HSA-162658	RAB1B; USO1	81876; 8615	14	14
PLC beta mediated events	0.0065538	0.0245659	Reactome	R-HSA-112043	PLCB1; GNAI2; PRKAR1B	2771; 23236; 5575	44	44
G2/M Transition	0.00686267	0.025481	Reactome	R-HSA-69275	PPP2CA; HSP90AA1; TUBB4A; YWHAG; ACTR1A	5515; 7532; 10121; 3320; 10382	137	137
Regulation of PLK1 Activity at G2/M Transition	0.00694933	0.025481	Reactome	R-HSA-2565942	HSP90AA1; TUBB4A; YWHAG; ACTR1A	7532; 10121; 3320; 10382	87	87
Class I PI3K signaling events	0.00697802	0.025481	PID	pi3kcipathway	HSP90AA1; ARF5; RAC1	381; 3320; 5879	45	45
G-protein mediated events	0.00697802	0.025481	Reactome	R-HSA-112040	PLCB1; GNAI2; PRKAR1B	2771; 23236; 5575	45	45
Mitotic G2-G2/M phases	0.00728646	0.0263788	Reactome	R-HSA-453274	PPP2CA; HSP90AA1; TUBB4A; YWHAG; ACTR1A	5515; 7532; 10121; 3320; 10382	139	139
Activation of BAD and translocation to mitochondria	0.00731709	0.0263788	Reactome	R-HSA-111447	YWHAG; PPP3R1	7532; 5534	15	15
Regulation of Microtubule Cytoskeleton	0.00741819	0.026574	Wikipathways	WP2038	MAP1B; RAC1; GSK3B	2932; 4131; 5879	46	46
Host Interactions of HIV factors	0.00752285	0.0267795	Reactome	R-HSA-162909	RAN; AP2S1; KPNB1; RAC1	1175; 3837; 5879; 5901	89	89
Fc gamma R-mediated phagocytosis - Homo sapiens (human)	0.00782096	0.0276667	KEGG	path:hsa04666	ARPC3; MARCKS; ARPC4; RAC1	5879; 10093; 10094; 4082	91	90
Sema3A PAK dependent Axon repulsion	0.00831515	0.0292322	Reactome	R-HSA-399954	HSP90AA1; RAC1	3320; 5879	16	16
Wnt signaling pathway - Homo sapiens (human)	0.00866709	0.0302813	KEGG	path:hsa04310	PLCB1; RAC1; PPP3R1; CAMK2B; GSK3B	2932; 23236; 5879; 816; 5534	146	145
Vibrio cholerae infection - Homo sapiens (human)	0.00934113	0.0315701	KEGG	path:hsa05110	ATP6V1B2; ATP6V0D1; ATP6V1G2	526; 534; 9114	50	50
FoxO family signaling	0.00934113	0.0315701	PID	foxopathway	RAN; SOD2; YWHAG	7532; 5901; 6648	50	50
Trafficking of GluR2-containing AMPA receptors	0.00937064	0.0315701	Reactome	R-HSA-416993	AP2S1; TSPAN7	1175; 7102	17	17
Beta-catenin phosphorylation cascade	0.00937064	0.0315701	Reactome	R-HSA-196299	PPP2CA; GSK3B	2932; 5515	17	17
ucalpain and friends in cell spread	0.00937064	0.0315701	BioCarta	ucalpainpathway	ACTN1; RAC1	5879; 87	17	17
endocytotic role of ndk phosphins and dynamin	0.00937064	0.0315701	BioCarta	ndkdynaminpathway	SYNJ1; CAMK2B	8867; 816	17	17
Cell Cycle	0.00947695	0.0317394	Reactome	R-HSA-1640170	RPS27; LMNB1; DYNC1LI2; PPP2CA; TUBB4A; RAB1B; GSK3B; USO1; ACTR1A; HSP90AA1; YWHAG	81876; 6232; 5515; 10121; 3320; 4001; 1783; 8615; 7532; 10382; 2932	561	560
Circadian entrainment - Homo sapiens (human)	0.00977349	0.032373	KEGG	path:hsa04713	PLCB1; GNAI2; CAMK2B; GNB2	23236; 2783; 2771; 816	96	96
Wnt Signaling Pathway	0.00986303	0.032373	Wikipathways	WP363	GJA1; RAC1; GSK3B	2932; 2697; 5879	51	51
Cargo trafficking to the periciliary membrane	0.00986303	0.032373	Reactome	R-HSA-5620920	CCT8; EXOC1; TCP1	10694; 55763; 6950	51	51
Cellular responses to external stimuli	0.00989494	0.032373	Reactome	R-HSA-8953897	LMNB1; SOD2; PRDX3; DNAJB6; CAMK2B; GSK3B; HIST1H1D; HSP90AA1; HIST1H1B	3007; 816; 3320; 4001; 6648; 3009; 2932; 10049; 10935	414	413

## Sheet: cortex phosphoproteins
Cerebral cortex
Analysis of all dysregulated phosphoproteins (p < 0.05)
pathway	p-value	q-value	source	external_id	members_input_overlap	members_input_overlap_geneids	size	effective_size
Neuronal System	1.99343e-13	1.92366e-10	Reactome	R-HSA-112316	STX1A; KCNC1; SLC32A1; CACNA1E; GLUL; GABBR2; DLG1; DLG2; PPFIA3; KCNMA1; GNG12; DLGAP3; MAPK1; DLGAP4; RIMS1; GNG3; PLCB1; EPB41L3; NLGN2; PRKCA; CAMK2A; PRKCG; KCNB1; SHANK3; SHANK2; SHANK1; APBA1; HCN2; BRAF; SYN2; SLC1A2; SYN1	5578; 22999; 610; 815; 1739; 8541; 55970; 22941; 1740; 22839; 3778; 23236; 673; 50944; 6854; 2785; 58512; 2752; 3746; 140679; 57555; 5582; 6853; 9568; 777; 6506; 320; 5594; 23136; 3745; 6804; 85358	368	367
Transmission across Chemical Synapses	5.188e-09	2.50321e-06	Reactome	R-HSA-112315	DLG1; PLCB1; STX1A; APBA1; PPFIA3; CACNA1E; PRKCA; SLC32A1; CAMK2A; GNG12; GNG3; GLUL; MAPK1; BRAF; GABBR2; SYN1; SYN2; RIMS1; SLC1A2; PRKCG	5578; 22999; 6506; 320; 5594; 23236; 815; 1739; 8541; 2752; 55970; 673; 140679; 5582; 6854; 6853; 6804; 2785; 9568; 777	224	223
Endocytosis - Homo sapiens (human)	2.4079e-08	6.94689e-06	KEGG	path:hsa04144	USP8; SRC; AMPH; IGF2R; EHD3; ARFGEF2; EHD1; EPN2; DNAJC6; KIF5C; SMAP2; SH3GLB2; CHMP6; PSD3; VPS35; KIF5B; EPS15L1; WIPF2; IQSEC2; ASAP1	23096; 6714; 56904; 9829; 50807; 30845; 58513; 10938; 147179; 3799; 273; 79643; 23362; 10564; 64744; 22905; 9101; 3482; 55737; 3800	244	244
Beta-agonist/Beta-blocker Pathway, Pharmacodynamics	2.87954e-08	6.94689e-06	PharmGKB	PA2024	PLCB1; SLC9A6; SRC; PRKCA; SLC9A3R1; PRKCD; PRKCG; MAPK1; GNG3; PDE4A; ITPR1	9368; 5141; 6714; 23236; 5594; 5578; 5580; 5582; 2785; 10479; 3708	66	66
Protein-protein interactions at synapses	6.85922e-08	1.20212e-05	Reactome	R-HSA-6794362	DLG1; STX1A; EPB41L3; DLG2; APBA1; PPFIA3; DLGAP3; DLGAP4; NLGN2; SHANK3; SHANK2; SHANK1	58512; 320; 1739; 8541; 23136; 22941; 1740; 22839; 50944; 57555; 6804; 85358	88	88
Neurexins and neuroligins	7.49297e-08	1.20212e-05	Reactome	R-HSA-6794361	STX1A; EPB41L3; DLG2; NLGN2; DLGAP3; DLGAP4; APBA1; SHANK3; SHANK2; SHANK1	50944; 57555; 58512; 22941; 6804; 85358; 320; 23136; 1740; 22839	57	57
Membrane Trafficking	9.5348e-08	1.20212e-05	Reactome	R-HSA-199991	CTTN; EPS15L1; SPTAN1; SNAP91; PUM1; IGF2R; CHMP6; SPTBN1; ITSN1; RAB3GAP1; REPS2; TBC1D24; PACSIN1; PACSIN3; SRC; PRKAB2; PRKAB1; EPN2; DYNC1LI1; DYNC1LI2; DYNC1H1; GJA1; AMPH; KIF1B; KIF5B; SGIP1; ANK2; STX16; KLC1; MYO5A; DNAJC6	8675; 6453; 9698; 6714; 9185; 5565; 287; 3799; 9892; 79643; 57465; 29763; 2697; 84251; 29993; 4644; 3831; 1783; 2017; 6709; 5564; 3482; 58513; 22930; 6711; 22905; 1778; 23095; 9829; 273; 51143	582	582
Calcium Regulation in the Cardiac Cell	9.96578e-08	1.20212e-05	Wikipathways	WP536	GJA1; RGS14; ITPR1; PRKCA; CACNA1E; GNG12; CAMK2A; PRKCG; PRKCD; RGS6; RGS7; GNG3; ATP2B1; KCNB1; ATP2B2	490; 491; 5582; 6000; 815; 2785; 3745; 5580; 5578; 10636; 9628; 2697; 55970; 777; 3708	149	149
Glutamatergic synapse - Homo sapiens (human)	1.68124e-07	1.67399e-05	KEGG	path:hsa04724	PLCB1; PRKCA; GNG12; MAPK1; GLUL; PRKCG; GNG3; PPP3CA; SLC1A2; ITPR1; SHANK3; SHANK2; SHANK1	3708; 55970; 2752; 23236; 2785; 50944; 6506; 85358; 5530; 22941; 5578; 5582; 5594	114	114
Axon guidance	1.7347e-07	1.67399e-05	Reactome	R-HSA-422475	MYH10; EVL; SPTAN1; SRGAP3; CNTNAP1; NCAM1; SPTBN1; DLG1; RAP1GAP; GAP43; ITSN1; ARHGEF7; CAP1; MAPK1; CRMP1; SRC; DPYSL2; DPYSL3; PRKCA; ABLIM1; SHANK3; ANK2; PAK1	5578; 6453; 1739; 6714; 287; 1808; 51466; 3983; 5909; 5058; 8506; 2596; 4684; 8874; 1809; 6709; 4628; 5594; 6711; 10487; 1400; 9901; 85358	357	356
Opioid Signalling	2.54971e-07	2.23679e-05	Reactome	R-HSA-111885	PLCB1; PPP1R1B; PRKCA; GNG12; PRKCD; PRKCG; MAPK1; GNG3; PDE4A; PPP3CA; ITPR1	5530; 5578; 5582; 5141; 5594; 3708; 2785; 23236; 55970; 5580; 84152	82	81
Synaptic Vesicle Pathway	3.2422e-07	2.48232e-05	Wikipathways	WP2267	STX1A; STX1B; SLC32A1; CPLX2; SYP; DNM1L; SYN2; RIMS1; SYN1	6855; 6854; 6853; 10059; 140679; 22999; 10814; 6804; 112755	51	51
Apoptotic cleavage of cellular proteins	3.56326e-07	2.48232e-05	Reactome	R-HSA-111465	TJP2; ADD1; SPTAN1; PRKCD; CTNNB1; PLEC; MAPT; APC	9414; 6709; 118; 4137; 1499; 324; 5580; 5339	38	38
Vesicle-mediated transport	3.85637e-07	2.48232e-05	Reactome	R-HSA-5653656	CTTN; EPS15L1; SPTAN1; SNAP91; PUM1; IGF2R; CHMP6; SPTBN1; ITSN1; RAB3GAP1; REPS2; TBC1D24; PACSIN1; PACSIN3; SRC; PRKAB2; PRKAB1; EPN2; DYNC1LI1; DYNC1LI2; DYNC1H1; GJA1; AMPH; KIF1B; DNAJC6; SGIP1; ANK2; STX16; KLC1; MYO5A; KIF5B	8675; 9698; 6714; 5565; 287; 9892; 79643; 57465; 6453; 29763; 2697; 84251; 29993; 1778; 9829; 3831; 9185; 1783; 2017; 6709; 5564; 3482; 58513; 4644; 22930; 6711; 22905; 3799; 23095; 273; 51143	620	620
Apoptotic execution phase	3.85853e-07	2.48232e-05	Reactome	R-HSA-75153	TJP2; ADD1; SPTAN1; PRKCD; CTNNB1; PLEC; MAPT; DNM1L; APC	9414; 6709; 4137; 1499; 118; 324; 5580; 5339; 10059	52	52
Brain-Derived Neurotrophic Factor (BDNF) signaling pathway	4.13804e-07	2.49576e-05	Wikipathways	WP2380	DLG1; SRC; DPYSL2; CDKL5; MARCKS; CAMK2A; PRKCD; CTNNB1; BAD; MAPK1; MAPT; APC; NCAM1; SYN1	815; 1499; 6714; 6792; 5594; 4137; 6853; 5580; 572; 1739; 4684; 4082; 324; 1808	144	144
Ca2+ pathway	4.57395e-07	2.59639e-05	Reactome	R-HSA-4086398	PLCB1; PRKCA; CAMK2A; GNG12; CTNNB1; GNG3; PRKG2; PPP3CA; ITPR1	5530; 5578; 1499; 3708; 815; 2785; 23236; 55970; 5593	53	53
GPCR GroupI metabotropic glutamate receptor	5.59022e-07	2.99698e-05	INOH	None	PLCB1; PRKCA; PRKCD; PRKCG; MAPK1; BRAF; ITPR1	673; 5578; 5582; 3708; 5594; 23236; 5580	28	28
CDC42 signaling events	6.39424e-07	3.2476e-05	PID	cdc42_pathway	DLG1; SRC; ARHGEF7; ARHGDIA; CTNNB1; MAPK1; BRAF; MAP2K4; APC; PAK1	673; 6714; 396; 1499; 5594; 6416; 324; 8874; 1739; 5058	71	71
Regulation of Microtubule Cytoskeleton	1.67449e-06	8.07942e-05	Wikipathways	WP2038	SRC; MAP1B; STMN1; PRKCA; MAPT; APC; DPYSL2; PAK1	5058; 1808; 6714; 3925; 324; 5578; 4137; 4131	46	46
VEGF	1.88444e-06	8.65945e-05	INOH	None	SRC; PRKAB2; PRKAB1; PRKCA; MAP2K4; PRKCD; PRKCG; CAMK2A; BAD; MAPK1; BMPR2; BRAF; PRKG2; ITPR1; PAK1	5578; 6416; 5594; 815; 5580; 5593; 6714; 659; 5565; 572; 5058; 673; 5564; 5582; 3708	188	187
L1CAM interactions	2.66797e-06	0.000117027	Reactome	R-HSA-373760	DLG1; SRC; DPYSL2; GAP43; SPTAN1; NCAM1; CNTNAP1; ANK2; MAPK1; PAK1; SPTBN1	5594; 1739; 6711; 6714; 287; 5058; 6709; 8506; 2596; 1808; 4684	103	102
Dopamine Neurotransmitter Release Cycle	2.83956e-06	0.000119138	Reactome	R-HSA-212676	STX1A; APBA1; PPFIA3; SYN2; RIMS1; SYN1	6854; 22999; 6853; 6804; 320; 8541	23	23
Developmental Biology	3.2657e-06	0.000126592	Reactome	R-HSA-1266738	MYH10; STX1A; STX1B; EVL; SPTAN1; SRGAP3; CNTNAP1; PKP4; NCAM1; SPTBN1; DLG1; RAP1GAP; GAP43; ITSN1; ARHGEF7; CAP1; MAPK1; CRMP1; SRC; DPYSL2; DPYSL3; PRKCA; ABLIM1; ADAM22; SHANK3; CTNNA2; CTNNB1; ANK2; PAK1	53616; 5578; 6453; 1739; 6714; 287; 1499; 1808; 51466; 5058; 3983; 5909; 8506; 4684; 8874; 8502; 1496; 1809; 6709; 2596; 4628; 5594; 6711; 10487; 1400; 9901; 112755; 6804; 85358	618	617
EGFR1	3.27958e-06	0.000126592	NetPath	Pathway_EGFR1	CTTN; PRPF4B; BAD; PKP4; MINK1; ARHGEF7; ARHGAP32; REPS2; MAPK1; TOM1L2; SRC; PRKCA; PRKCD; EPN2; ENO1; PLEC; TJP2; GJA1; ZDHHC5; PAK1; PLEKHA5; PLEKHA6; BRAF; ASAP1	5578; 6714; 22874; 9185; 8899; 5580; 2697; 54477; 5058; 673; 50807; 2023; 9743; 8874; 5339; 2017; 572; 9414; 25921; 8502; 146691; 5594; 50488; 22905	455	453
Neurotransmitter release cycle	3.77482e-06	0.000140104	Reactome	R-HSA-112310	STX1A; APBA1; PPFIA3; SLC32A1; SYN2; RIMS1; SLC1A2; SYN1	22999; 6853; 140679; 6506; 6854; 6804; 320; 8541	51	51
Signaling by Rho GTPases	4.36315e-06	0.000155942	Reactome	R-HSA-194315	MYH10; CTTN; EVL; NDEL1; SRGAP3; CTNNB1; KLC1; ITSN1; ARHGEF7; ARHGEF2; ARHGAP21; TIAM2; MAPK1; ARHGDIA; SRC; NCKIPSD; DYNC1LI1; DYNC1LI2; DYNC1H1; KIF5B; ARHGAP32; WIPF2; PAK1	6453; 6714; 3799; 51466; 1499; 81565; 5058; 3831; 51517; 9743; 1778; 8874; 9181; 147179; 1783; 57584; 2017; 5594; 4628; 396; 9901; 26230; 51143	434	429
GABAergic synapse - Homo sapiens (human)	4.755e-06	0.000163878	KEGG	path:hsa04727	SRC; PRKCA; SLC32A1; GNG12; PLCL1; SLC12A5; GLUL; PRKCG; GNG3; GABBR2	6714; 57468; 55970; 2752; 5334; 2785; 9568; 140679; 5578; 5582	88	88
Beta-catenin independent WNT signaling	7.12323e-06	0.000237032	Reactome	R-HSA-3858494	PLCB1; PRKCA; CAMK2A; GNG12; CTNNB1; PRKCG; PRKG2; PPP3CA; ITPR1; GNG3	5578; 23236; 815; 5593; 55970; 5530; 5582; 1499; 3708; 2785	92	92
IL-7 signaling	7.71732e-06	0.00024824	INOH	None	SRC; PRKAB2; PRKAB1; PRKCA; MAP2K4; PRKCD; PRKCG; CAMK2A; BAD; MAPK1; BMPR2; BRAF; PRKG2; PAK1	5578; 6416; 815; 5580; 5593; 6714; 659; 5565; 572; 5058; 673; 5564; 5582; 5594	185	184
EPO signaling	8.21436e-06	0.000255705	INOH	None	SRC; PRKAB2; PRKAB1; PRKCA; MAP2K4; PRKCD; PRKCG; CAMK2A; BAD; MAPK1; BMPR2; BRAF; PRKG2; PAK1	5578; 6416; 815; 5580; 5593; 6714; 659; 5565; 572; 5058; 673; 5564; 5582; 5594	186	185
Clathrin-mediated endocytosis	9.03706e-06	0.000269543	Reactome	R-HSA-8856828	AMPH; CTTN; ITSN1; DNAJC6; REPS2; SNAP91; SGIP1; EPS15L1; IGF2R; EPN2; PACSIN1; PACSIN3	6453; 84251; 22905; 9185; 2017; 273; 9892; 29763; 3482; 58513; 29993; 9829	138	138
EGF-EGFR Signaling Pathway	9.21754e-06	0.000269543	Wikipathways	WP437	USP8; SRC; STMN1; GJA1; PRKCA; PRKCD; CAMK2A; MAPK1; BRAF; EPS15L1; REPS2; ASAP1; PAK1	3925; 5580; 815; 673; 6714; 5594; 50807; 5578; 2697; 9101; 9185; 5058; 58513	162	162
MAPK Signaling Pathway	1.28268e-05	0.000364053	Wikipathways	WP382	PPP3CA; STMN1; NF1; PRKCA; RRAS2; PRKCD; PRKCG; CACNA1E; MAPK1; GNG12; MAPT; MAP2K4; FGF13; FGF12; PAK1; BRAF	3925; 55970; 5582; 673; 5594; 4137; 2257; 2258; 5580; 5578; 22800; 5058; 4763; 6416; 777; 5530	246	246
Serotonin Neurotransmitter Release Cycle	1.42891e-05	0.000393971	Reactome	R-HSA-181429	STX1A; RIMS1; SYN2; PPFIA3; SYN1	6804; 6854; 6853; 8541; 22999	18	18
Association Between Physico-Chemical Features and Toxicity Associated Pathways	2.39724e-05	0.000642595	Wikipathways	WP3680	SRC; NEFM; NEFH; CTNNB1; MAPK1; MAP2K4; APC; PAK1	6416; 1499; 4741; 4744; 324; 6714; 5058; 5594	65	65
ErbB signaling pathway - Homo sapiens (human)	2.54856e-05	0.000664693	KEGG	path:hsa04012	SRC; PRKCA; CAMK2A; PRKCG; BAD; MAPK1; BRAF; MAP2K4; PAK1	673; 815; 6714; 572; 5058; 5578; 5582; 5594; 6416	85	85
Dopaminergic synapse - Homo sapiens (human)	2.97547e-05	0.000742641	KEGG	path:hsa04728	PLCB1; PPP1R1B; PRKCA; KIF5B; KIF5C; CAMK2A; GNG12; PRKCG; GNG3; PPP3CA; ITPR1	3708; 55970; 84152; 23236; 2785; 3799; 3800; 815; 5530; 5578; 5582	131	131
Long-term potentiation - Homo sapiens (human)	3.00135e-05	0.000742641	KEGG	path:hsa04720	PLCB1; PRKCA; CAMK2A; PRKCG; MAPK1; BRAF; PPP3CA; ITPR1	5530; 815; 5578; 23236; 5594; 673; 5582; 3708	67	67
Fc gamma R-mediated phagocytosis - Homo sapiens (human)	4.03671e-05	0.000973857	KEGG	path:hsa04666	MARCKSL1; MARCKS; AMPH; PRKCA; PRKCD; PRKCG; PAK1; MAPK1; ASAP1	65108; 50807; 273; 5058; 5578; 5580; 5582; 5594; 4082	91	90
N-cadherin signaling events	4.48422e-05	0.00105543	PID	ncadherinpathway	DAGLA; GJA1; CTTN; GAP43; KIF5B; CTNNB1	747; 1499; 2596; 2017; 3799; 2697	36	36
Caspase-mediated cleavage of cytoskeletal proteins	4.93822e-05	0.00113461	Reactome	R-HSA-264870	SPTAN1; PLEC; MAPT; ADD1	6709; 5339; 118; 4137	12	12
Intracellular Signalling Through Adenosine Receptor A2a and Adenosine	6.16315e-05	0.00135169	SMPDB	SMP00320	ARHGEF7; GNG12; BAD; MAPK1; BRAF; PAK1	55970; 673; 5594; 8874; 5058; 572	38	38
Intracellular Signalling Through Adenosine Receptor A2b and Adenosine	6.16315e-05	0.00135169	SMPDB	SMP00321	ARHGEF7; GNG12; BAD; MAPK1; BRAF; PAK1	55970; 673; 5594; 8874; 5058; 572	38	38
Apoptosis	6.34323e-05	0.00136027	Reactome	R-HSA-109581	TJP2; ADD1; SPTAN1; PRKCD; CTNNB1; BAD; PLEC; MAPT; DNM1L; APC	5580; 4137; 324; 9414; 6709; 1499; 572; 10059; 118; 5339	118	118
Circadian entrainment - Homo sapiens (human)	6.7352e-05	0.00141293	KEGG	path:hsa04713	PLCB1; PRKCA; CAMK2A; GNG12; PRKCG; GNG3; PRKG2; MAPK1; ITPR1	3708; 55970; 23236; 2785; 815; 5578; 5582; 5593; 5594	96	96
Programmed Cell Death	7.84887e-05	0.00161152	Reactome	R-HSA-5357801	TJP2; ADD1; SPTAN1; PRKCD; CTNNB1; BAD; PLEC; MAPT; DNM1L; APC	5580; 4137; 324; 9414; 6709; 1499; 572; 10059; 118; 5339	121	121
links between pyk2 and map kinases	9.72641e-05	0.00195541	BioCarta	pyk2pathway	PRKCA; SRC; MAPK1; PAK1; MAP2K4	5578; 6714; 6416; 5594; 5058	26	26
Splicing factor NOVA regulated synaptic proteins	0.00011013	0.00209084	Wikipathways	WP4148	EPB41L3; RAP1GAP; KCNMA1; MAP4; ATP2B1; GABBR2	3778; 490; 9568; 5909; 23136; 4134	42	42
PDGFR-beta signaling pathway	0.000110317	0.00209084	PID	pdgfrbpathway	SRC; CTTN; PRKCA; SLC9A3R1; MAP2K4; PRKCD; MAPK1; BRAF; ARHGDIA; PAK1	5578; 5594; 5580; 6714; 2017; 5058; 673; 9368; 396; 6416	126	126
Long-term depression - Homo sapiens (human)	0.0001105	0.00209084	KEGG	path:hsa04730	PLCB1; PRKCA; PRKCG; MAPK1; BRAF; PRKG2; ITPR1	23236; 673; 5578; 5582; 5593; 5594; 3708	60	60
Angiogenesis overview	0.000122893	0.00228061	Wikipathways	WP1993	SRC; PRKCA; BAD; MAPK1; MAP2K4; APC; PAK1	572; 6416; 324; 6714; 5594; 5578; 5058	61	61
Signaling events mediated by focal adhesion kinase	0.000136391	0.00246165	PID	fak_pathway	SRC; ARHGEF7; PAK1; MAPK1; BRAF; MAP2K4; ASAP1	673; 6714; 6416; 50807; 8874; 5594; 5058	62	62
Myometrial Relaxation and Contraction Pathways	0.00013775	0.00246165	Wikipathways	WP289	GJA1; RGS14; ITPR1; PRKCA; PRKCD; PRKCG; CAMK2A; RGS6; RGS7; GNG3; GNG12	5582; 6000; 815; 2785; 5580; 5578; 10636; 9628; 2697; 55970; 3708	155	155
Signaling Pathways in Glioblastoma	0.000140986	0.00247367	Wikipathways	WP2261	SRC; PRKCA; PRKCD; PRKCG; MAPK1; BRAF; NF1; MAP2K4	4763; 5582; 5580; 6416; 6714; 5578; 5594; 673	83	83
PLC beta mediated events	0.000143717	0.00247655	Reactome	R-HSA-112043	PLCB1; PRKCA; PRKCD; PRKCG; MAPK1; ITPR1	5578; 5582; 3708; 5594; 23236; 5580	44	44
G-protein mediated events	0.000163302	0.00274555	Reactome	R-HSA-112040	PLCB1; PRKCA; PRKCD; PRKCG; MAPK1; ITPR1	5578; 5582; 3708; 5594; 23236; 5580	45	45
MAPK Cascade	0.000167863	0.00274555	Wikipathways	WP422	MAP2; MAPK1; MBP; BRAF; MAP2K4	6416; 673; 5594; 4155; 4133	29	29
Lipid Metabolism Pathway	0.000167863	0.00274555	Wikipathways	WP3965	ACLY; PDHA1; PRKAB2; ACSBG1; PRKAB1	23205; 5564; 47; 5160; 5565	29	29
fmlp induced chemokine gene expression in hmc-1 cells	0.000198437	0.00319152	BioCarta	fmlppathway	PRKCA; PPP3CA; MAPK1; PAK1; PLCB1	5530; 5578; 5594; 23236; 5058	30	30
Gap junction - Homo sapiens (human)	0.000212344	0.00335922	KEGG	path:hsa04540	SRC; GJA1; PLCB1; PRKCA; PRKCG; MAPK1; PRKG2; ITPR1	6714; 3708; 2697; 23236; 5578; 5582; 5593; 5594	88	88
Salivary secretion - Homo sapiens (human)	0.00024814	0.00386217	KEGG	path:hsa04970	PLCB1; ATP2B2; PRKCA; KCNMA1; PRKCG; PRKG2; ATP2B1; ITPR1	3708; 3778; 23236; 5578; 5582; 5593; 490; 491	90	90
Corticotropin-releasing hormone signaling pathway	0.000288732	0.00428656	Wikipathways	WP2355	GJA1; TRIM28; PRKCA; PRKCD; CAMK2A; CTNNB1; MAPK1; BRAF	5580; 815; 673; 1499; 5594; 5578; 10155; 2697	92	92
G Protein Signaling Pathways	0.000288732	0.00428656	Wikipathways	WP35	PRKCA; PRKCD; GNG12; PRKCG; PPP3CA; PDE4A; ITPR1; GNG3	5582; 5580; 5141; 2785; 5578; 55970; 3708; 5530	92	92
GnRH signaling pathway - Homo sapiens (human)	0.000288732	0.00428656	KEGG	path:hsa04912	SRC; PLCB1; PRKCA; CAMK2A; PRKCD; MAPK1; MAP2K4; ITPR1	6714; 3708; 23236; 6416; 815; 5578; 5580; 5594	92	92
Regulation of insulin secretion	0.000293512	0.0042915	Reactome	R-HSA-422356	PLCB1; PRKCA; CACNA1E; GNG12; MARCKS; GNG3; ITPR1	5578; 3708; 2785; 4082; 23236; 55970; 777	70	70
cAMP signaling pathway - Homo sapiens (human)	0.000303626	0.00437312	KEGG	path:hsa04024	RRAS2; HCN2; CAMK2A; MAPK1; BAD; PPP1R1B; BRAF; ATP2B1; PDE4A; GABBR2; ATP2B2; PAK1	5141; 572; 610; 673; 84152; 22800; 815; 9568; 5058; 5594; 490; 491	198	198
Tight junction - Homo sapiens (human)	0.000308951	0.00438438	KEGG	path:hsa04530	MYH10; SRC; DLG2; PRKAB2; DLG1; SLC9A3R1; PRKAB1; ARHGEF2; TJP2; CTTN; SYNPO	4628; 6714; 9368; 9414; 1739; 1740; 5565; 11346; 2017; 5564; 9181	170	170
Netrin-mediated signaling events	0.000315957	0.00441882	PID	netrin_pathway	SRC; MAP1B; MAPK1; CAMK2A; PAK1	6714; 4131; 5594; 815; 5058	33	33
Alpha6Beta4Integrin	0.000320588	0.00441954	NetPath	Pathway_Alpha6Beta4Integrin	SRC; PRKCA; PRKCD; BAD; MAPK1; PLEC; PAK1	6714; 5578; 5339; 5594; 5580; 572; 5058	71	71
Wnt Signaling Pathway	0.00032935	0.00447638	Wikipathways	WP363	GJA1; PRKCA; PRKCG; CTNNB1; MAPK1; APC	324; 5582; 2697; 1499; 5594; 5578	51	51
Integration of energy metabolism	0.000334595	0.00448451	Reactome	R-HSA-163685	PLCB1; PRKAB2; PRKCA; CACNA1E; GNG12; MARCKS; GNG3; ITPR1	5578; 23236; 4082; 5565; 55970; 3708; 2785; 777	94	94
Proteoglycans in cancer - Homo sapiens (human)	0.000348294	0.00455575	KEGG	path:hsa05205	SRC; CTTN; PRKCA; RRAS2; CAMK2A; PRKCG; CTNNB1; ANK2; MAPK1; BRAF; ITPR1; PAK1	6714; 3708; 673; 22800; 287; 1499; 815; 5058; 5578; 5582; 5594; 2017	201	201
VEGFR2 mediated cell proliferation	0.000349353	0.00455575	Reactome	R-HSA-5218921	PRKCA; SRC; ITPR1; PRKCD	6714; 5580; 5578; 3708	19	19
Pancreatic secretion - Homo sapiens (human)	0.000386233	0.00484046	KEGG	path:hsa04972	PLCB1; ATP2B2; PRKCA; KCNMA1; PRKCG; SLC4A4; ATP2B1; ITPR1	3708; 3778; 23236; 5578; 5582; 8671; 490; 491	96	96
Aldosterone synthesis and secretion - Homo sapiens (human)	0.000386233	0.00484046	KEGG	path:hsa04925	DAGLA; PLCB1; ATP2B2; PRKCA; CAMK2A; PRKCG; ATP2B1; ITPR1	3708; 23236; 747; 815; 5578; 5582; 490; 491	96	96
p75 NTR receptor-mediated signalling	0.000386233	0.00484046	Reactome	R-HSA-193704	HDAC2; RTN4; ARHGEF7; ARHGEF2; TIAM2; ITSN1; BAD; ARHGDIA	57142; 6453; 572; 396; 26230; 3066; 8874; 9181	99	96
Retrograde endocannabinoid signaling - Homo sapiens (human)	0.000410179	0.00505758	KEGG	path:hsa04723	DAGLA; PLCB1; PRKCA; SLC32A1; GNG12; PRKCG; GNG3; MAPK1; ITPR1; RIMS1	3708; 55970; 23236; 2785; 747; 140679; 5578; 5582; 22999; 5594	148	148
Fibroblast growth factor-1	0.00041404	0.00505758	NetPath	Pathway_Fibroblast__growth__factor-1	SRC; CTTN; PKP4; PRKCD; CTNNB1; MAPK1; TOM1L2	146691; 5594; 6714; 1499; 8502; 2017; 5580	74	74
angiotensin ii mediated activation of jnk pathway via pyk2 dependent signaling	0.000419424	0.0050593	BioCarta	at1rpathway	PRKCA; SRC; MAPK1; PAK1; MAP2K4	5578; 6714; 6416; 5594; 5058	35	35
RHO GTPase Effectors	0.000432448	0.005152	Reactome	R-HSA-195258	MYH10; SRC; DYNC1H1; CTTN; EVL; NCKIPSD; KIF5B; NDEL1; CTNNB1; MAPK1; DYNC1LI1; DYNC1LI2; KLC1; WIPF2; PAK1	1783; 147179; 5594; 4628; 6714; 2017; 5058; 3799; 3831; 51517; 51143; 81565; 1778; 51466; 1499	300	299
Regulation of Actin Cytoskeleton	0.000480912	0.00565951	Wikipathways	WP51	MYH10; ARHGEF7; RRAS2; GNG12; MAPK1; BRAF; APC; FGF13; FGF12; PAK1	673; 5594; 8874; 2258; 2257; 4628; 22800; 55970; 5058; 324	151	151
Oxytocin signaling pathway - Homo sapiens (human)	0.000506628	0.00582019	KEGG	path:hsa04921	PLCB1; PRKAB2; PRKAB1; PRKCA; CAMK2A; SRC; MAPK1; PRKCG; PPP3CA; ITPR1	3708; 23236; 815; 6714; 5530; 5564; 5565; 5578; 5582; 5594	153	152
Neurotransmitter receptors and postsynaptic signal transmission	0.000506628	0.00582019	Reactome	R-HSA-112314	DLG1; PLCB1; PRKCA; CAMK2A; GNG12; GNG3; MAPK1; BRAF; GABBR2; PRKCG	5578; 673; 5594; 23236; 815; 1739; 55970; 5582; 2785; 9568	153	152
TCR	0.000570941	0.00648186	NetPath	Pathway_TCR	CTNNB1; EVL; DPYSL2; SRC; ARHGEF7; PRPF4B; PRKCD; PKP4; MAPK1; ACLY; ITPR1; PAK1; ARHGEF2	8502; 5594; 8899; 5580; 5058; 47; 1499; 1808; 3708; 51466; 6714; 8874; 9181	244	243
Endometrial cancer - Homo sapiens (human)	0.000665038	0.00745497	KEGG	path:hsa05213	CTNNB1; BAD; MAPK1; BRAF; APC; CTNNA2	324; 673; 1499; 572; 1496; 5594	58	58
Acetylcholine regulates insulin secretion	0.000672106	0.00745497	Reactome	R-HSA-399997	PRKCA; PLCB1; MARCKS	23236; 4082; 5578	10	10
Internalization of ErbB1	0.000700694	0.00768374	PID	erbb1_internalization_pathway	USP8; SRC; AMPH; ARHGEF7; ITSN1	9101; 273; 6714; 6453; 8874	39	39
Signaling events mediated by Hepatocyte Growth Factor Receptor (c-Met)	0.000717609	0.00778081	PID	met_pathway	SRC; CTNNB1; BAD; MAPK1; MAP2K4; APC; PAK1	1499; 6416; 6714; 5594; 324; 572; 5058	82	81
VEGF signaling pathway - Homo sapiens (human)	0.000729102	0.00781759	KEGG	path:hsa04370	SRC; PRKCA; PRKCG; BAD; MAPK1; PPP3CA	5530; 6714; 572; 5578; 5582; 5594	59	59
cGMP-PKG signaling pathway - Homo sapiens (human)	0.00087294	0.00924521	KEGG	path:hsa04022	PLCB1; ATP2B2; KCNMA1; BAD; MAPK1; PRKG2; ATP2B1; PPP3CA; VDAC1; ITPR1	572; 3708; 3778; 23236; 7416; 5530; 5593; 5594; 490; 491	163	163
Miscellaneous transport and binding events	0.000890989	0.00924521	Reactome	R-HSA-5223345	ADD3; ADD2; ADD1; DMTN	120; 119; 118; 2039	24	24
Glutamate Neurotransmitter Release Cycle	0.000890989	0.00924521	Reactome	R-HSA-210500	STX1A; RIMS1; SLC1A2; PPFIA3	22999; 6506; 6804; 8541	24	24
Insulin secretion - Homo sapiens (human)	0.000957359	0.0098282	KEGG	path:hsa04911	STX1A; PLCB1; PRKCA; CAMK2A; PRKCG; KCNMA1; PCLO	6804; 23236; 815; 27445; 3778; 5578; 5582	85	85
c-src mediated regulation of Cx43 function and closure of gap junctions	0.00100047	0.00995313	Reactome	R-HSA-191647	SRC; GJA1	6714; 2697	3	3
Regulation of gap junction activity	0.00100047	0.00995313	Reactome	R-HSA-191650	SRC; GJA1	6714; 2697	3	3
Toxicity of botulinum toxin type C (BoNT/C)	0.00100047	0.00995313	Reactome	R-HSA-5250971	STX1A; STX1B	6804; 112755	3	3
Endometrial cancer	0.00103435	0.0101851	Wikipathways	WP4155	CTNNB1; BAD; MAPK1; BRAF; APC; CTNNA2	572; 324; 673; 1496; 1499; 5594	63	63
Serotonergic synapse - Homo sapiens (human)	0.0010773	0.0103959	KEGG	path:hsa04726	PLCB1; PRKCA; GNG12; PRKCG; BRAF; MAPK1; ITPR1; GNG3	3708; 673; 55970; 23236; 2785; 5578; 5582; 5594	113	112
Cholinergic synapse - Homo sapiens (human)	0.0010773	0.0103959	KEGG	path:hsa04725	PLCB1; PRKCA; CAMK2A; GNG12; PRKCG; GNG3; MAPK1; ITPR1	3708; 55970; 23236; 2785; 815; 5578; 5582; 5594	112	112
PAR1-mediated thrombin signaling events	0.00110359	0.0105442	PID	thrombin_par1_pathway	PRKCA; PLCB1; PRKCD; PRKCG; ARHGDIA	5578; 5582; 396; 23236; 5580	44	43
Endothelins	0.00112407	0.0106346	PID	endothelinpathway	SRC; PLCB1; PRKCA; PRKCD; PRKCG; MAPK1	5578; 5582; 6714; 5594; 23236; 5580	64	64
Platelet homeostasis	0.00125613	0.0117686	Reactome	R-HSA-418346	ATP2B2; KCNMA1; GNG12; GNG3; PRKG2; ATP2B1; ITPR1	5593; 55970; 491; 490; 3708; 2785; 3778	89	89
MAPK family signaling cascades	0.00133134	0.0123533	Reactome	R-HSA-5683057	SRC; SPTAN1; CAMK2A; NCAM1; SYNGAP1; PEA15; MAPK1; BRAF; NF1; SEPT7; PAK1; SPTBN1	815; 8831; 6711; 989; 6714; 5058; 673; 6709; 8682; 5594; 4684; 4763	235	234
Thyroid hormone signaling pathway - Homo sapiens (human)	0.00135192	0.0124248	KEGG	path:hsa04919	SRC; HDAC2; PLCB1; PRKCA; PRKCG; CTNNB1; BAD; MAPK1	6714; 572; 23236; 1499; 5578; 5582; 5594; 3066	116	116
Spinal Cord Injury	0.00142859	0.0127825	Wikipathways	WP2431	GJA1; GAP43; RTN4; PTPRZ1; PRKCA; MAPK1; PPP3CA; MBP	57142; 5594; 5578; 2596; 2697; 5803; 5530; 4155	117	117
Rac1-Pak1-p38-MMP-2 pathway	0.00142934	0.0127825	Wikipathways	WP3303	SRC; STMN1; CTNNB1; BAD; MAPK1; PAK1	3925; 572; 5058; 1499; 6714; 5594	67	67
Morphine addiction - Homo sapiens (human)	0.00143058	0.0127825	KEGG	path:hsa05032	PRKCA; SLC32A1; GNG12; PRKCG; GNG3; PDE4A; GABBR2	5141; 55970; 2785; 9568; 140679; 5578; 5582	91	91
Axon guidance - Homo sapiens (human)	0.0014964	0.0129559	KEGG	path:hsa04360	SRC; DPYSL2; PRKCA; CAMK2A; SRGAP3; MAPK1; ABLIM1; PPP3CA; BMPR2; PAK1	6714; 1808; 659; 9901; 815; 3983; 5530; 5058; 5578; 5594	175	175
Proton Pump Inhibitor Pathway, Pharmacodynamics	0.00150281	0.0129559	PharmGKB	PA152530845	PLCH2; PLCB1; PRKCA; PRKCG; PLCL1	5334; 9651; 23236; 5578; 5582	46	46
Cell-type Dependent Selectivity of CCK2R Signaling	0.00153765	0.0129559	Wikipathways	WP3679	DAGLA; PLCB1; ITPR1	747; 3708; 23236	13	13
Taxane Pathway, Pharmacokinetics	0.00153765	0.0129559	PharmGKB	PA154426155	MAP2; MAPT; MAP4	4133; 4134; 4137	13	13
effects of calcineurin in keratinocyte differentiation	0.00153765	0.0129559	BioCarta	calcineurinpathway	PRKCA; PPP3CA; MARCKS	5530; 4082; 5578	13	13
Signaling events mediated by VEGFR1 and VEGFR2	0.00154396	0.0129559	PID	vegfr1_2_pathway	SRC; PRKCA; PRKCD; CTNNB1; MAPK1; BRAF	673; 5578; 6714; 1499; 5594; 5580	68	68
Amphetamine addiction - Homo sapiens (human)	0.00154396	0.0129559	KEGG	path:hsa05031	STX1A; PPP1R1B; PRKCA; CAMK2A; PRKCG; PPP3CA	5530; 815; 84152; 5578; 5582; 6804	68	68
Ca-dependent events	0.00162066	0.0134822	Reactome	R-HSA-111996	PRKCA; MAPK1; PRKCD; PRKCG	5578; 5582; 5594; 5580	28	28
G alpha (z) signalling events	0.00165686	0.0136656	Reactome	R-HSA-418597	PRKCA; GNG12; GNG3; PRKCG; PRKCD	5578; 5582; 2785; 55970; 5580	47	47
Vascular smooth muscle contraction - Homo sapiens (human)	0.00177051	0.0143801	KEGG	path:hsa04270	PLCB1; PRKCA; PRKCD; PRKCG; KCNMA1; MAPK1; BRAF; ITPR1	3708; 673; 3778; 23236; 5578; 5580; 5582; 5594	121	121
JAK STAT pathway and regulation	0.0017733	0.0143801	INOH	None	SRC; PRKAB2; PRKAB1; PRKCA; MAP2K4; CAMK2A; PRKCG; PRKCD; MAPK1; BMPR2; BRAF; PRKG2; PSMC3; PAK1	5702; 5594; 815; 5580; 5593; 6416; 659; 5565; 5578; 5058; 673; 5564; 5582; 6714	310	309
agrin in postsynaptic differentiation	0.0018222	0.0145591	BioCarta	agrpathway	SRC; MAPK1; CTTN; PAK1; ARHGEF7	6714; 5594; 2017; 8874; 5058	48	48
Signaling by WNT	0.00182555	0.0145591	Reactome	R-HSA-195721	USP8; PLCB1; VPS35; APC; PRKCA; CAMK2A; GNG12; CTNNB1; PRKCG; PRKG2; PPP3CA; ITPR1; GNG3	23236; 5578; 5593; 55970; 9101; 5530; 5582; 1499; 3708; 2785; 324; 55737; 815	278	276
Calcium signaling pathway - Homo sapiens (human)	0.00192244	0.0150241	KEGG	path:hsa04020	PLCB1; ATP2B2; PRKCA; CACNA1E; PRKCG; CAMK2A; ATP2B1; PPP3CA; VDAC1; ITPR1	3708; 23236; 7416; 777; 815; 5530; 5578; 5582; 490; 491	182	181
Ras signaling in the CD4+ TCR pathway	0.00193056	0.0150241	PID	tcrraspathway	PRKCA; MAPK1; BRAF	5594; 673; 5578	14	14
LGI-ADAM interactions	0.00193056	0.0150241	Reactome	R-HSA-5682910	STX1A; STX1B; ADAM22	6804; 112755; 53616	14	14
Astrocytic Glutamate-Glutamine Uptake And Metabolism	0.00197662	0.0151384	Reactome	R-HSA-210455	GLUL; SLC1A2	2752; 6506	4	4
Neurotransmitter uptake and metabolism In glial cells	0.00197662	0.0151384	Reactome	R-HSA-112313	GLUL; SLC1A2	2752; 6506	4	4
Inflammatory mediator regulation of TRP channels - Homo sapiens (human)	0.00206932	0.0157236	KEGG	path:hsa04750	SRC; PLCB1; PRKCA; PRKCD; PRKCG; CAMK2A; ITPR1	6714; 3708; 23236; 815; 5578; 5580; 5582	97	97
Regulation of CDC42 activity	0.00210767	0.0157667	PID	cdc42_reg_pathway	ITSN1; APC; ARHGEF7; ARHGDIA	396; 6453; 324; 8874	30	30
Activation of kainate receptors upon glutamate binding	0.00210767	0.0157667	Reactome	R-HSA-451326	DLG1; PLCB1; GNG3; GNG12	2785; 23236; 55970; 1739	30	30
Ras Signaling	0.00216952	0.0161045	Wikipathways	WP4223	PRKCA; RRAS2; PRKCG; SYNGAP1; BAD; MAPK1; GNG3; NF1; GNG12; PAK1	5582; 5594; 2785; 5578; 572; 22800; 8831; 4763; 55970; 5058	184	184
miR-targeted genes in leukocytes - TarBase	0.00219159	0.0161442	Wikipathways	WP2003	TUSC2; RTN4; CAP1; CTNNB1; MATR3; ARHGDIA; CSRP1; AP3D1; IGF2R	1465; 3482; 1499; 9782; 8943; 11334; 57142; 396; 10487	154	154
Cargo recognition for clathrin-mediated endocytosis	0.00232509	0.0169978	Reactome	R-HSA-8856825	IGF2R; ITSN1; EPN2; SGIP1; SNAP91; EPS15L1; REPS2	6453; 22905; 9185; 9892; 84251; 3482; 58513	99	99
Trafficking of AMPA receptors	0.00238539	0.0170895	Reactome	R-HSA-399719	PRKCA; DLG1; CAMK2A; PRKCG	5578; 5582; 815; 1739	31	31
Glutamate binding, activation of AMPA receptors and synaptic plasticity	0.00238539	0.0170895	Reactome	R-HSA-399721	PRKCA; DLG1; CAMK2A; PRKCG	5578; 5582; 815; 1739	31	31
Amyotrophic lateral sclerosis (ALS) - Homo sapiens (human)	0.00239076	0.0170895	KEGG	path:hsa05014	NEFM; PPP3CA; BAD; NEFH; SLC1A2	4741; 4744; 5530; 6506; 572	51	51
Potassium Channels	0.00246179	0.0173403	Reactome	R-HSA-1296071	KCNC1; HCN2; KCNMA1; GNG12; GNG3; KCNB1; GABBR2	610; 55970; 3745; 3746; 2785; 9568; 3778	100	100
HIF-1 signaling pathway - Homo sapiens (human)	0.00246179	0.0173403	KEGG	path:hsa04066	PDHA1; PRKCA; CAMK2A; PRKCG; ENO1; MAPK1; PGK1	5160; 5230; 815; 5578; 5582; 5594; 2023	100	100
DAG and IP3 signaling	0.00268728	0.0186563	Reactome	R-HSA-1489509	PRKCA; ITPR1; PRKCD; PRKCG	5578; 5582; 3708; 5580	32	32
Thrombin signalling through proteinase activated receptors (PARs)	0.00268728	0.0186563	Reactome	R-HSA-456926	SRC; MAPK1; GNG3; GNG12	6714; 5594; 2785; 55970	32	32
keratinocyte differentiation	0.00283514	0.0194235	BioCarta	keratinocytepathway	PRKCA; MAPK1; PRKCD; PRKCG; MAP2K4	5578; 5582; 6416; 5594; 5580	53	53
Insulin Signaling	0.00283804	0.0194235	Wikipathways	WP481	MINK1; EHD1; PRKCA; KIF5B; PRKCD; CAP1; MAPK1; MAP2K4; SORBS1	50488; 3799; 10580; 5594; 5580; 5578; 6416; 10938; 10487	160	160
CRMPs in Sema3A signaling	0.00289043	0.0194959	Reactome	R-HSA-399956	CRMP1; DPYSL2; DPYSL3	1400; 1808; 1809	16	16
cadmium induces dna synthesis and proliferation in macrophages	0.00289043	0.0194959	BioCarta	cdmacpathway	PRKCA; PLCB1; MAPK1	23236; 5594; 5578	16	16
Glucagon signaling pathway - Homo sapiens (human)	0.00290923	0.0194959	KEGG	path:hsa04922	PLCB1; PDHA1; PRKAB2; PRKAB1; CAMK2A; PPP3CA; ITPR1	5160; 3708; 23236; 815; 5530; 5564; 5565	103	103
bioactive peptide induced signaling pathway	0.00301436	0.0197881	BioCarta	biopeptidespathway	PRKCA; MAPK1; CAMK2A; MAPT	5578; 4137; 5594; 815	33	33
Alpha 6 Beta 4 signaling pathway	0.00301436	0.0197881	Wikipathways	WP244	PRKCA; SRC; MAPK1; PRKCD	5580; 6714; 5594; 5578	33	33
miR-targeted genes in adipocytes - TarBase	0.00301436	0.0197881	Wikipathways	WP2001	CSRP1; IGF2R; SRSF9; CAP1	8683; 1465; 10487; 3482	33	33
C-type lectin receptor signaling pathway - Homo sapiens (human)	0.00307143	0.0200266	KEGG	path:hsa04625	SRC; RRAS2; PRKCD; MAPK1; PPP3CA; ITPR1; PAK1	6714; 3708; 22800; 5530; 5058; 5580; 5594	104	104
RAF/MAP kinase cascade	0.00318357	0.0206184	Reactome	R-HSA-5673001	SRC; SPTAN1; CAMK2A; SYNGAP1; PEA15; MAPK1; BRAF; NF1; NCAM1; SPTBN1	5594; 8831; 6711; 6714; 815; 673; 6709; 8682; 4684; 4763	195	194
Transport of inorganic cations/anions and amino acids/oligopeptides	0.00324046	0.0206618	Reactome	R-HSA-425393	SLC9A6; AHCYL2; SLC32A1; SLC7A10; SLC12A5; SLC4A4; SLC1A2	140679; 6506; 8671; 23382; 56301; 57468; 10479	105	105
Disinhibition of SNARE formation	0.00325438	0.0206618	Reactome	R-HSA-114516	PRKCA; PRKCG	5578; 5582	5	5
MAPK signaling pathway - Homo sapiens (human)	0.0032545	0.0206618	KEGG	path:hsa04010	STMN1; MAPT; PRKCA; RRAS2; CACNA1E; GNG12; MAPK1; PRKCG; BRAF; NF1; MAP2K4; PPP3CA; PAK1	4137; 22800; 4763; 673; 55970; 6416; 777; 3925; 5530; 5058; 5578; 5582; 5594	295	295
ErbB Signaling Pathway	0.00333638	0.0210432	Wikipathways	WP673	PRKCA; SRC; BAD; MAPK1; CAMK2A	572; 815; 6714; 5578; 5594	55	55
COPI-independent Golgi-to-ER retrograde traffic	0.00336762	0.0211023	Reactome	R-HSA-6811436	RAB3GAP1; DYNC1LI1; DYNC1LI2; DYNC1H1	1783; 1778; 51143; 22930	34	34
ErbB1 downstream signaling	0.0034165	0.0211475	PID	erbb1_downstream_pathway	SRC; PRKCA; PRKCD; BAD; MAPK1; BRAF; MAP2K4	5578; 5594; 5580; 6714; 572; 673; 6416	107	106
Regulation of Wnt-B-catenin Signaling by Small Molecule Compounds	0.00346249	0.0211475	Wikipathways	WP3664	CTNNB1; APC; DKK3	324; 1499; 27122	17	17
aspirin blocks signaling pathway involved in platelet activation	0.00346249	0.0211475	BioCarta	sppapathway	PRKCA; PLCB1; MAPK1	5594; 23236; 5578	17	17
Acetylcholine Neurotransmitter Release Cycle	0.00346249	0.0211475	Reactome	R-HSA-264642	STX1A; PPFIA3; RIMS1	6804; 8541; 22999	17	17
MET in type 1 papillary renal cell carcinoma	0.00360955	0.0216349	Wikipathways	WP4205	SRC; BAD; MAPK1; PAK1; BRAF	572; 5058; 673; 6714; 5594	56	56
Thromboxane A2 receptor signaling	0.00360955	0.0216349	PID	txa2pathway	PRKCA; SRC; SLC9A3R1; PRKCD; PRKCG	5578; 5582; 6714; 9368; 5580	57	56
FGF signaling pathway	0.00360955	0.0216349	PID	fgf_pathway	SRC; MAPK1; CTTN; CAMK2A; NCAM1	6714; 5594; 2017; 815; 4684	56	56
Amyotrophic lateral sclerosis (ALS)	0.00374803	0.0221892	Wikipathways	WP2447	NEFM; PPP3CA; BAD; NEFH	4741; 4744; 572; 5530	35	35
RET signaling	0.00374803	0.0221892	Reactome	R-HSA-8853659	PRKCA; SRC; SHANK3; RAP1GAP	5578; 5909; 6714; 85358	35	35
Apelin signaling pathway - Homo sapiens (human)	0.00383051	0.0225393	KEGG	path:hsa04371	PLCB1; PRKAB2; PRKAB1; RRAS2; GNG12; MAPK1; GNG3; ITPR1	3708; 55970; 23236; 2785; 22800; 5564; 5565; 5594	137	137
MAPK1/MAPK3 signaling	0.00395366	0.0231229	Reactome	R-HSA-5684996	SRC; SPTAN1; CAMK2A; SYNGAP1; PEA15; MAPK1; BRAF; NF1; NCAM1; SPTBN1	5594; 8831; 6711; 6714; 815; 673; 6709; 8682; 4684; 4763	201	200
Death Receptor Signalling	0.00400333	0.0232724	Reactome	R-HSA-73887	HDAC2; RTN4; ARHGEF7; ARHGEF2; TIAM2; ITSN1; BAD; ARHGDIA	57142; 6453; 572; 396; 26230; 3066; 8874; 9181	141	138
cGMP effects	0.00409903	0.023545	Reactome	R-HSA-418457	ITPR1; KCNMA1; PRKG2	5593; 3708; 3778	18	18
Norepinephrine Neurotransmitter Release Cycle	0.00409903	0.023545	Reactome	R-HSA-181430	STX1A; PPFIA3; RIMS1	6804; 8541; 22999	18	18
E-cadherin signaling in the nascent adherens junction	0.00415655	0.0235945	PID	ecadherin_nascentaj_pathway	CTNNB1; SRC; CTTN; DLG1	6714; 1499; 2017; 1739	36	36
Trk receptor signaling mediated by PI3K and PLC-gamma	0.00415655	0.0235945	PID	pi3kplctrkpathway	SRC; BAD; PRKCD; CAMK2A	6714; 5580; 572; 815	36	36
NCAM signaling for neurite out-growth	0.00420345	0.0237212	Reactome	R-HSA-375165	SRC; MAPK1; NCAM1; SPTBN1; SPTAN1	6714; 6709; 5594; 4684; 6711	58	58
COPI-mediated anterograde transport	0.00423948	0.0237854	Reactome	R-HSA-6807878	SPTAN1; ANK2; DYNC1LI1; DYNC1LI2; DYNC1H1; SPTBN1	1783; 6709; 1778; 6711; 51143; 287	83	83
Rho GTPase cycle	0.00436699	0.0243592	Reactome	R-HSA-194840	TIAM2; ITSN1; ARHGEF7; ARHGEF2; ARHGAP21; SRGAP3; ARHGAP32; ARHGDIA	9743; 6453; 57584; 396; 9901; 8874; 26230; 9181	144	140
Kit receptor signaling pathway	0.00452515	0.0249529	Wikipathways	WP304	PRKCA; SRC; BAD; MAPK1; MAPT	572; 6714; 5594; 5578; 4137	59	59
NRAGE signals death through JNK	0.00452515	0.0249529	Reactome	R-HSA-193648	ITSN1; ARHGEF7; TIAM2; ARHGEF2; BAD	6453; 26230; 8874; 572; 9181	61	59
Ephrin signaling	0.00480209	0.026144	Reactome	R-HSA-3928664	SRC; PAK1; ARHGEF7	6714; 5058; 8874	19	19
GABA synthesis, release, reuptake and degradation	0.00480209	0.026144	Reactome	R-HSA-888590	STX1A; SLC32A1; RIMS1	6804; 140679; 22999	19	19
Negative feedback regulation of MAPK pathway	0.00482241	0.026144	Reactome	R-HSA-5674499	MAPK1; BRAF	5594; 673	6	6
Rap1 signaling pathway - Homo sapiens (human)	0.00486438	0.0262242	KEGG	path:hsa04015	SRC; RGS14; RAP1GAP; PLCB1; PRKCA; TLN2; PRKCG; CTNNB1; MAPK1; BRAF	6714; 5909; 673; 23236; 83660; 10636; 5578; 5582; 5594; 1499	206	206
Salmonella infection - Homo sapiens (human)	0.00504626	0.0269862	KEGG	path:hsa05132	MYH10; MAPK1; DYNC1LI1; DYNC1LI2; DYNC1H1; KLC1	4628; 1778; 1783; 51143; 3831; 5594	86	86
Regulation of RAC1 activity	0.00506166	0.0269862	PID	rac1_reg_pathway	ARHGEF7; TIAM2; ARHGEF2; ARHGDIA	396; 26230; 8874; 9181	39	38
Wnt Signaling Pathway	0.00509995	0.0270409	Wikipathways	WP428	PLCB1; PRKCA; CAMK2A; PRKCG; CTNNB1; APC; PPP3CA	5582; 1499; 5530; 23236; 5578; 815; 324	114	114
VEGF Signaling Pathway	0.00522047	0.0275287	PharmGKB	PA2032	PRKCA; MAPK1; PRKCD; PRKCG; MAP2K4	6416; 5578; 5580; 5582; 5594	61	61
G alpha (12/13) signalling events	0.00533866	0.027999	Reactome	R-HSA-416482	ITSN1; ARHGEF7; ARHGEF2; GNG12; TIAM2; GNG3	6453; 55970; 8874; 2785; 26230; 9181	89	87
Ghrelin	0.00556006	0.028609	NetPath	Pathway_Ghrelin	PRKCA; SRC; MAPK1; PRKCD	5578; 6714; 5594; 5580	39	39
Signaling events regulated by Ret tyrosine kinase	0.00556006	0.028609	PID	ret_pathway	PRKCA; SRC; MAPK1; SHANK3	5578; 6714; 85358; 5594	39	39
EPHB forward signaling	0.00556006	0.028609	PID	ephbfwdpathway	ITSN1; SRC; MAPK1; PAK1	6714; 6453; 5594; 5058	39	39
G beta:gamma signalling through PLC beta	0.00557356	0.028609	Reactome	R-HSA-418217	PLCB1; GNG3; GNG12	2785; 23236; 55970	20	20
Golgi-to-ER retrograde transport	0.00560423	0.0286142	Reactome	R-HSA-8856688	KIF1B; RAB3GAP1; KIF5B; DYNC1LI1; DYNC1LI2; DYNC1H1; KLC1	22930; 3831; 23095; 1783; 3799; 1778; 51143	116	116
Hemostasis	0.00585782	0.0297516	Reactome	R-HSA-109582	HDAC2; EHD3; EHD1; KCNMA1; AHSG; ITPR1; CAP1; GNG12; MAPK1; PRKG2; DAGLA; SRC; PRKCA; PRKCD; PRKCG; ATP2B1; ATP2B2; KIF1B; KIF5B; SLC7A10; GNG3; KLC1	5578; 747; 6714; 55970; 3799; 56301; 3708; 3778; 10938; 5593; 30845; 491; 197; 2785; 5580; 3831; 5582; 5594; 23095; 10487; 490; 3066	668	667
MECP2 and Associated Rett Syndrome	0.00598822	0.030097	Wikipathways	WP3584	CSRP1; GPRIN1; MBP; CAMK2A; NF1	1465; 815; 4155; 114787; 4763	63	63
Synaptic vesicle cycle - Homo sapiens (human)	0.00598822	0.030097	KEGG	path:hsa04721	STX1A; CPLX2; SLC32A1; STX1B; RIMS1	140679; 22999; 6804; 10814; 112755	63	63
CLEC7A (Dectin-1) signaling	0.00609018	0.030294	Reactome	R-HSA-5607764	PPP3CA; ITPR1; PRKCD; SRC	5530; 6714; 3708; 5580	40	40
ErbB2/ErbB3 signaling events	0.00609018	0.030294	PID	erbb2erbb3pathway	USP8; SRC; BAD; MAPK1	9101; 6714; 5594; 572	40	40
Semaphorin interactions	0.00640043	0.0312657	Reactome	R-HSA-373755	CRMP1; MYH10; DPYSL2; DPYSL3; PAK1	1400; 1809; 1808; 4628; 5058	64	64
RHO GTPases activate PAKs	0.00641515	0.0312657	Reactome	R-HSA-5627123	MYH10; CTTN; PAK1	2017; 4628; 5058	21	21
Presynaptic function of Kainate receptors	0.00641515	0.0312657	Reactome	R-HSA-500657	PLCB1; GNG3; GNG12	2785; 23236; 55970	21	21
NGF	0.00641515	0.0312657	INOH	None	MAPK1; BRAF; PRKCD	5594; 673; 5580	21	21
Common Pathways Underlying Drug Addiction	0.00665289	0.0319405	Wikipathways	WP2636	PRKCA; MAPK1; CAMK2A; PRKCG	815; 5582; 5594; 5578	41	41
Gastrin	0.00665289	0.0319405	NetPath	Pathway_Gastrin	PRKCA; CTNNB1; MAPK1; PRKCD	5594; 5578; 5580; 1499	41	41
Syndecan-2-mediated signaling events	0.00665289	0.0319405	PID	syndecan_2_pathway	SRC; MAPK1; PRKCD; NF1	6714; 5594; 5580; 4763	41	41
Renin secretion - Homo sapiens (human)	0.00683216	0.0326388	KEGG	path:hsa04924	PPP3CA; PRKG2; KCNMA1; ITPR1; PLCB1	5530; 3778; 23236; 5593; 3708	65	65
G alpha (i) signalling events	0.00693998	0.0329905	Reactome	R-HSA-418594	PLCB1; RGS14; PPP1R1B; PRKCA; RGS7; PRKCD; GNG12; MAPK1; RGS6; PRKCG; GNG3; PPP3CA; PDE4A; GABBR2; ITPR1	5578; 55970; 3708; 23236; 9628; 5141; 2785; 5580; 5530; 5582; 9568; 6000; 5594; 84152; 10636	399	398
VEGFA-VEGFR2 Pathway	0.00698986	0.0330648	Reactome	R-HSA-4420097	SRC; PRKCA; PRKCD; CTNNB1; ITPR1; PAK1	5578; 5580; 6714; 5058; 1499; 3708	92	92
Non-small cell lung cancer - Homo sapiens (human)	0.00728387	0.0339562	KEGG	path:hsa05223	PRKCA; BAD; MAPK1; BRAF; PRKCG	673; 572; 5578; 5582; 5594	66	66
Signaling by ROBO receptors	0.00728387	0.0339562	Reactome	R-HSA-376176	PRKCA; EVL; CAP1; SRGAP3; PAK1	5578; 9901; 10487; 51466; 5058	66	66
Human Thyroid Stimulating Hormone (TSH) signaling pathway	0.00728387	0.0339562	Wikipathways	WP2032	PLCB1; RAP1GAP; MAPK1; BRAF; SRC	23236; 673; 6714; 5909; 5594	66	66
Signal transduction by L1	0.00732838	0.0339995	Reactome	R-HSA-445144	MAPK1; NCAM1; PAK1	5594; 4684; 5058	22	22
Intra-Golgi and retrograde Golgi-to-ER traffic	0.00755405	0.0348788	Reactome	R-HSA-6811442	KIF1B; RAB3GAP1; KIF5B; DYNC1H1; DYNC1LI1; DYNC1LI2; STX16; KLC1; IGF2R	8675; 22930; 1783; 23095; 3831; 3799; 3482; 51143; 1778	186	186
Cushing,s syndrome - Homo sapiens (human)	0.00767224	0.0352558	KEGG	path:hsa04934	USP8; PLCB1; CAMK2A; CTNNB1; MAPK1; BRAF; APC; ITPR1	3708; 23236; 673; 1499; 815; 9101; 324; 5594	154	154
IL-6 signaling pathway	0.00787929	0.0356972	Wikipathways	WP364	BAD; MAPK1; PRKCD; MAP2K4	572; 5580; 6416; 5594	43	43
LKB1 signaling events	0.00787929	0.0356972	PID	lkb1_pathway	MAP2; BRSK2; MAPT; BRSK1	4133; 4137; 9024; 84446	43	43
Cooperation of PDCL (PhLP1) and TRiC/CCT in G-protein beta folding	0.00787929	0.0356972	Reactome	R-HSA-6814122	RGS6; RGS7; GNG3; GNG12	6000; 2785; 9628; 55970	43	43
Wnt	0.00824903	0.0371464	NetPath	Pathway_Wnt	PRKCA; CTNNB1; PRKCD; PRKCG; APC	5578; 5582; 1499; 324; 5580	69	68
ccr3 signaling in eosinophils	0.00831465	0.0371464	BioCarta	ccr3pathway	PRKCA; PLCB1; MAPK1	5578; 5594; 23236	23	23
how progesterone initiates the oocyte maturation	0.00831465	0.0371464	BioCarta	mprpathway	SRC; MAPK1; CAP1	5594; 6714; 10487	23	23
Vasopressin-regulated water reabsorption - Homo sapiens (human)	0.00854455	0.0379977	KEGG	path:hsa04962	DYNC1H1; DYNC1LI1; DYNC1LI2; ARHGDIA	396; 1778; 51143; 1783	44	44
Axonal growth inhibition (RHOA activation)	0.00878547	0.0381701	Reactome	R-HSA-193634	RTN4; ARHGDIA	396; 57142	9	8
Glial Cell Differentiation	0.00878547	0.0381701	Wikipathways	WP2276	MBP; GAP43	2596; 4155	8	8
HuR (ELAVL1) binds and stabilizes mRNA	0.00878547	0.0381701	Reactome	R-HSA-450520	PRKCA; PRKCD	5580; 5578	8	8
cbl mediated ligand-induced downregulation of egf receptors pathway	0.00878547	0.0381701	BioCarta	cblpathway	PRKCA; SRC	6714; 5578	8	8
Oxidative Stress Induced Senescence	0.00878547	0.0381701	Wikipathways	WP3404	MINK1; TNIK	50488; 23043	8	8
Platelet activation, signaling and aggregation	0.00882067	0.0381701	Reactome	R-HSA-76002	DAGLA; SRC; PRKCA; PRKCD; GNG12; CAP1; MAPK1; GNG3; ITPR1; AHSG; PRKCG	747; 5594; 5578; 5580; 6714; 2785; 10487; 55970; 5582; 197; 3708	260	260
Chaperonin-mediated protein folding	0.00898279	0.0386982	Reactome	R-HSA-390466	NOP56; GNG12; RGS6; RGS7; GNG3; ARFGEF2	6000; 55970; 10564; 10528; 2785; 9628	97	97
glycolysis	0.00937517	0.0398548	HumanCyc	PWY66-400	ENO1; ALDOC; PGK1	2023; 230; 5230	25	24
DARPP-32 events	0.00937517	0.0398548	Reactome	R-HSA-180024	PPP3CA; PPP1R1B; PDE4A	5530; 5141; 84152	25	24
regulation of ck1/cdk5 by type 1 glutamate receptors	0.00937517	0.0398548	BioCarta	ck1pathway	PPP3CA; PPP1R1B; PLCB1	5530; 23236; 84152	24	24
Glioma - Homo sapiens (human)	0.00985776	0.0417225	KEGG	path:hsa05214	PRKCA; MAPK1; CAMK2A; PRKCG; BRAF	815; 673; 5578; 5582; 5594	71	71

## Sheet: cerebellum total proteins (top)
Cerebellum
Analysis of top dysregulated proteins (p < 0.05, log2-fold change >1.0)
pathway	p-value	q-value	source	external_id	members_input_overlap	members_input_overlap_geneids	size	effective_size
PDGFR-beta signaling pathway	4.6e-05	0.00382184	PID	pdgfrbpathway	BAIAP2; ACTN4; RAB5A; KRAS	3845; 81; 5868; 10458	126	126
VEGFR2 mediated cell proliferation	0.000426305	0.00931358	Reactome	R-HSA-5218921	ITPR3; KRAS	3710; 3845	19	19
VEGFA-VEGFR2 Pathway	0.000428088	0.00931358	Reactome	R-HSA-4420097	ITPR3; BAIAP2; KRAS	3845; 3710; 10458	92	92
Signaling by VEGF	0.000546612	0.00931358	Reactome	R-HSA-194138	ITPR3; BAIAP2; KRAS	3845; 3710; 10458	100	100
ErbB1 downstream signaling	0.000648059	0.00931358	PID	erbb1_downstream_pathway	BAIAP2; RAB5A; KRAS	3845; 5868; 10458	107	106
EGFR1	0.000673271	0.00931358	NetPath	Pathway_EGFR1	BAIAP2; KRAS; VIM; RAB5A; ACTN4	81; 7431; 3845; 5868; 10458	455	453
Striated Muscle Contraction	0.00172016	0.0152388	Wikipathways	WP383	VIM; ACTN4	81; 7431	38	38
Internalization of ErbB1	0.00181136	0.0152388	PID	erbb1_internalization_pathway	RAB5A; KRAS	5868; 3845	39	39
CD4 T cell receptor signaling-ERK cascade	0.00209851	0.0152388	INOH	None	ITPR3; KRAS	3710; 3845	42	42
Cellular senescence - Homo sapiens (human)	0.00212656	0.0152388	KEGG	path:hsa04218	ITPR3; RBBP4; KRAS	3845; 3710; 5928	160	160
Metabolism	0.00217791	0.0152388	Reactome	R-HSA-1430728	BCAN; IVD; RAB5A; MPC1; CBR1; SMS; UQCRQ; UQCRH; ITPR3	51660; 873; 6611; 63827; 27089; 5868; 3712; 3710; 7388	1966	1954
EGF-EGFR Signaling Pathway	0.0022032	0.0152388	Wikipathways	WP437	NEDD8; RAB5A; KRAS	3845; 4738; 5868	162	162
Alzheimer,s disease - Homo sapiens (human)	0.00256938	0.0157437	KEGG	path:hsa05010	ITPR3; UQCRH; UQCRQ	3710; 7388; 27089	171	171
The citric acid (TCA) cycle and respiratory electron transport	0.00265557	0.0157437	Reactome	R-HSA-1428517	UQCRQ; UQCRH; MPC1	51660; 27089; 7388	173	173
Viral carcinogenesis - Homo sapiens (human)	0.00405441	0.0217869	KEGG	path:hsa05203	KRAS; DDB1; ACTN4	81; 1642; 3845	201	201
Long-term depression - Homo sapiens (human)	0.00423845	0.0217869	KEGG	path:hsa04730	ITPR3; KRAS	3845; 3710	60	60
Regulation of actin cytoskeleton - Homo sapiens (human)	0.00446237	0.0217869	KEGG	path:hsa04810	BAIAP2; KRAS; ACTN4	81; 10458; 3845	208	208
Long-term potentiation - Homo sapiens (human)	0.00525825	0.0229703	KEGG	path:hsa04720	ITPR3; KRAS	3845; 3710	67	67
Signaling by TGF-beta Receptor Complex	0.00525825	0.0229703	Reactome	R-HSA-170834	NEDD8; USP9X	4738; 8239	67	67
Thermogenesis - Homo sapiens (human)	0.00583326	0.0234412	KEGG	path:hsa04714	KRAS; UQCRH; UQCRQ	27089; 3845; 7388	229	229
Adherens junction - Homo sapiens (human)	0.00604902	0.0234412	KEGG	path:hsa04520	BAIAP2; ACTN4	81; 10458	72	72
Primary Focal Segmental Glomerulosclerosis FSGS	0.00621332	0.0234412	Wikipathways	WP2572	VIM; ACTN4	81; 7431	73	73
Cardiac muscle contraction - Homo sapiens (human)	0.00706523	0.0254963	KEGG	path:hsa04260	UQCRH; UQCRQ	27089; 7388	78	78
C-type lectin receptors (CLRs)	0.0079672	0.0275532	Reactome	R-HSA-5621481	ITPR3; KRAS	3845; 3710	83	83
Gap junction - Homo sapiens (human)	0.00891845	0.0296092	KEGG	path:hsa04540	ITPR3; KRAS	3710; 3845	88	88
GnRH signaling pathway - Homo sapiens (human)	0.0097144	0.0310114	KEGG	path:hsa04912	ITPR3; KRAS	3710; 3845	92	92

## Sheet: cerebellum phosphoproteins(top)
Cerebellum
Analysis of top dysregulated phosphoproteins (p < 0.05, log2-fold change >1.0)
pathway	p-value	q-value	source	external_id	members_input_overlap	members_input_overlap_geneids	size	effective_size
Netrin-1 signaling	0.000640258	0.00384155	Reactome	R-HSA-373752	ABLIM1; PAK1	3983; 5058	41	41

## Sheet: cortex total proteins (top)
Cerebral cortex
Analysis of top dysregulated proteins (p < 0.05, log2-fold change >1.0)
pathway	p-value	q-value	source	external_id	members_input_overlap	members_input_overlap_geneids	size	effective_size
Translation Factors	9.65e-06	0.000646656	Wikipathways	WP107	PABPC1; EEF1D; EIF3F; EIF5A	1984; 26986; 1936; 8665	50	50
Translation initiation complex formation	0.000749442	0.0174896	Reactome	R-HSA-72649	PABPC1; RPS10; EIF3F	8665; 26986; 6204	68	66
Activation of the mRNA upon binding of the cap-binding complex and eIFs, and subsequent binding to 43S	0.000783115	0.0174896	Reactome	R-HSA-72662	PABPC1; RPS10; EIF3F	8665; 26986; 6204	69	67
Alzheimer,s disease - Homo sapiens (human)	0.00114173	0.0191239	KEGG	path:hsa05010	NDUFB6; NDUFC2; MT-CO3; CAPN2	4712; 4718; 824; 4514	171	171
COPI-mediated anterograde transport	0.00145801	0.0195373	Reactome	R-HSA-6807878	RAB1B; DYNC1LI2; ARF5	81876; 381; 1783	83	83
Respiratory electron transport	0.00248624	0.0258822	Reactome	R-HSA-611105	NDUFB6; NDUFC2; MT-CO3	4718; 4514; 4712	100	100
Electron Transport Chain	0.00270411	0.0258822	Wikipathways	WP111	NDUFB6; NDUFC2; MT-CO3	4514; 4712; 4718	103	103
Golgi-to-ER retrograde transport	0.00378322	0.0285733	Reactome	R-HSA-8856688	RAB1B; DYNC1LI2; ARF5	381; 1783; 81876	116	116
Respiratory electron transport, ATP synthesis by chemiosmotic coupling, and heat production by uncoupling proteins.	0.00445883	0.0285733	Reactome	R-HSA-163200	NDUFB6; NDUFC2; MT-CO3	4718; 4514; 4712	123	123
L13a-mediated translational silencing of Ceruloplasmin expression	0.00445883	0.0285733	Reactome	R-HSA-156827	PABPC1; RPS10; EIF3F	26986; 8665; 6204	125	123
Cap-dependent Translation Initiation	0.00531549	0.0285733	Reactome	R-HSA-72737	PABPC1; RPS10; EIF3F	26986; 8665; 6204	133	131
Eukaryotic Translation Initiation	0.00531549	0.0285733	Reactome	R-HSA-72613	PABPC1; RPS10; EIF3F	26986; 8665; 6204	133	131
Oxidative phosphorylation - Homo sapiens (human)	0.00554407	0.0285733	KEGG	path:hsa00190	NDUFB6; NDUFC2; MT-CO3	4712; 4718; 4514	133	133
ER to Golgi Anterograde Transport	0.00601882	0.0288043	Reactome	R-HSA-199977	RAB1B; DYNC1LI2; ARF5	381; 1783; 81876	137	137
Parkinson,s disease - Homo sapiens (human)	0.00664565	0.0296839	KEGG	path:hsa05012	NDUFB6; NDUFC2; MT-CO3	4712; 4718; 4514	142	142
Non-alcoholic fatty liver disease (NAFLD) - Homo sapiens (human)	0.00758661	0.0317689	KEGG	path:hsa04932	NDUFB6; NDUFC2; MT-CO3	4712; 4718; 4514	149	149
Translation	0.00928127	0.0362039	Reactome	R-HSA-72766	PABPC1; EEF1D; RPS10; EIF3F	26986; 6204; 1936; 8665	310	307
Complex I biogenesis	0.00974534	0.0362039	Reactome	R-HSA-6799198	NDUFB6; NDUFC2	4718; 4712	55	55

## Sheet: cortex phosphoproteins (top)
Cerebral cortex
Analysis of top dysregulated phosphoproteins (p < 0.05, log2-fold change >1.0)
pathway	p-value	q-value	source	external_id	members_input_overlap	members_input_overlap_geneids	size	effective_size
Neuronal System	6.87e-11	3.96e-08	Reactome	R-HSA-112316	STX1A; KCNC1; SLC32A1; CACNA1E; GABBR2; DLG1; DLG2; PPFIA3; KCNMA1; DLGAP3; RIMS1; GNG3; PLCB1; EPB41L3; PRKCG; KCNB1; SHANK2; SHANK1; APBA1; BRAF; SYN2; SLC1A2; SYN1	22999; 1739; 8541; 22941; 1740; 3778; 23236; 673; 50944; 6854; 2785; 58512; 3746; 140679; 5582; 6853; 9568; 777; 6506; 320; 23136; 3745; 6804	368	367
Transmission across Chemical Synapses	6.95e-08	2e-05	Reactome	R-HSA-112315	DLG1; PLCB1; STX1A; APBA1; PPFIA3; SLC32A1; CACNA1E; PRKCG; GNG3; BRAF; GABBR2; SYN2; RIMS1; SLC1A2; SYN1	22999; 6506; 320; 23236; 1739; 8541; 673; 140679; 5582; 6854; 6853; 6804; 2785; 9568; 777	224	223
Synaptic Vesicle Pathway	1.44e-07	2.08e-05	Wikipathways	WP2267	STX1A; SLC32A1; CPLX2; SYP; DNM1L; SYN2; RIMS1; SYN1	6855; 6854; 6853; 10059; 140679; 22999; 10814; 6804	51	51
Neurotransmitter release cycle	1.44e-07	2.08e-05	Reactome	R-HSA-112310	STX1A; APBA1; PPFIA3; SLC32A1; SYN2; RIMS1; SLC1A2; SYN1	22999; 6853; 140679; 6506; 6854; 6804; 320; 8541	51	51
Dopamine Neurotransmitter Release Cycle	2.27e-07	2.41e-05	Reactome	R-HSA-212676	STX1A; APBA1; PPFIA3; SYN2; RIMS1; SYN1	6854; 22999; 6853; 6804; 320; 8541	23	23
Axon guidance	2.5e-07	2.41e-05	Reactome	R-HSA-422475	DLG1; SRC; DPYSL2; RAP1GAP; GAP43; ITSN1; ARHGEF7; CAP1; MYH10; NCAM1; CNTNAP1; ANK2; ABLIM1; SPTAN1; CRMP1; PAK1; SPTBN1; DPYSL3	6453; 1739; 6714; 287; 1808; 3983; 5909; 5058; 8506; 2596; 4684; 8874; 1809; 6709; 4628; 6711; 10487; 1400	357	356
L1CAM interactions	3.72e-07	3.07e-05	Reactome	R-HSA-373760	DLG1; SRC; DPYSL2; GAP43; SPTAN1; NCAM1; CNTNAP1; ANK2; PAK1; SPTBN1	1739; 6711; 6714; 287; 5058; 6709; 8506; 2596; 1808; 4684	103	102
Protein-protein interactions at synapses	1.01e-06	7.32e-05	Reactome	R-HSA-6794362	DLG1; STX1A; EPB41L3; DLG2; APBA1; PPFIA3; DLGAP3; SHANK2; SHANK1	58512; 320; 1739; 8541; 23136; 22941; 1740; 50944; 6804	88	88
Calcium Regulation in the Cardiac Cell	1.68e-06	0.000100141	Wikipathways	WP536	GJA1; RGS14; ITPR1; CACNA1E; PRKCG; RGS6; RGS7; GNG3; ATP2B1; KCNB1; ATP2B2	490; 491; 5582; 6000; 2785; 3745; 10636; 9628; 2697; 777; 3708	149	149
Serotonin Neurotransmitter Release Cycle	1.74e-06	0.000100141	Reactome	R-HSA-181429	STX1A; RIMS1; SYN2; PPFIA3; SYN1	6804; 6854; 6853; 8541; 22999	18	18
Apoptotic execution phase	2.61e-06	0.000136769	Reactome	R-HSA-75153	TJP2; ADD1; SPTAN1; CTNNB1; PLEC; MAPT; DNM1L	9414; 6709; 4137; 1499; 118; 5339; 10059	52	52
N-cadherin signaling events	3.85e-06	0.000185203	PID	ncadherinpathway	DAGLA; GJA1; CTTN; GAP43; KIF5B; CTNNB1	747; 1499; 2596; 2017; 3799; 2697	36	36
Neurexins and neuroligins	4.9e-06	0.000217546	Reactome	R-HSA-6794361	STX1A; EPB41L3; DLG2; APBA1; DLGAP3; SHANK2; SHANK1	50944; 58512; 22941; 6804; 320; 23136; 1740	57	57
Apoptotic cleavage of cellular proteins	5.35e-06	0.0002206	Reactome	R-HSA-111465	TJP2; ADD1; SPTAN1; CTNNB1; PLEC; MAPT	9414; 6709; 118; 4137; 1499; 5339	38	38
Endocytosis - Homo sapiens (human)	7.26e-06	0.000279346	KEGG	path:hsa04144	USP8; SRC; AMPH; ARFGEF2; KIF5B; KIF5C; EPN2; CHMP6; PSD3; EPS15L1; WIPF2; IQSEC2; ASAP1	23096; 6714; 50807; 58513; 147179; 3799; 273; 79643; 23362; 10564; 22905; 9101; 3800	244	244
Caspase-mediated cleavage of cytoskeletal proteins	9.05e-06	0.000326436	Reactome	R-HSA-264870	SPTAN1; PLEC; MAPT; ADD1	6709; 5339; 118; 4137	12	12
Splicing factor NOVA regulated synaptic proteins	9.78e-06	0.000331858	Wikipathways	WP4148	EPB41L3; RAP1GAP; KCNMA1; MAP4; ATP2B1; GABBR2	3778; 490; 9568; 5909; 23136; 4134	42	42
Beta-agonist/Beta-blocker Pathway, Pharmacodynamics	1.32e-05	0.000423001	PharmGKB	PA2024	PLCB1; SRC; SLC9A3R1; PRKCG; GNG3; PDE4A; ITPR1	9368; 5141; 6714; 23236; 5582; 2785; 3708	66	66
Membrane Trafficking	2.02e-05	0.000612819	Reactome	R-HSA-199991	SRC; AMPH; CTTN; EPN2; EPS15L1; GJA1; ITSN1; SPTAN1; KIF5B; TBC1D24; RAB3GAP1; REPS2; ANK2; DYNC1LI2; STX16; KLC1; SGIP1; PACSIN1; CHMP6; SPTBN1	8675; 6453; 6714; 9185; 287; 3799; 79643; 57465; 2697; 84251; 29993; 3831; 1783; 2017; 6709; 58513; 22930; 6711; 22905; 273	582	582
EGFR1	2.95e-05	0.000852074	NetPath	Pathway_EGFR1	TJP2; SRC; CTTN; ZDHHC5; GJA1; ARHGEF7; MINK1; ARHGAP32; REPS2; ENO1; PLEKHA6; PLEC; BRAF; ASAP1; EPN2; PAK1; TOM1L2	6714; 22874; 9185; 2697; 5058; 673; 50807; 2023; 9743; 8874; 5339; 2017; 9414; 25921; 146691; 50488; 22905	455	453
Developmental Biology	4.62e-05	0.00126998	Reactome	R-HSA-1266738	DLG1; SRC; CNTNAP1; DPYSL2; RAP1GAP; GAP43; ITSN1; ARHGEF7; CAP1; MYH10; NCAM1; CTNNB1; ANK2; ABLIM1; STX1A; SPTAN1; CRMP1; PAK1; SPTBN1; DPYSL3	6453; 1739; 6714; 287; 1499; 1808; 5058; 3983; 5909; 8506; 4684; 8874; 1809; 6709; 2596; 4628; 6711; 10487; 1400; 6804	618	617
Vesicle-mediated transport	4.95e-05	0.00127258	Reactome	R-HSA-5653656	SRC; AMPH; CTTN; EPN2; EPS15L1; GJA1; ITSN1; SPTAN1; KIF5B; STX16; RAB3GAP1; SGIP1; ANK2; DYNC1LI2; TBC1D24; KLC1; REPS2; PACSIN1; CHMP6; SPTBN1	8675; 6714; 287; 79643; 57465; 6453; 2697; 84251; 29993; 3831; 9185; 1783; 2017; 6709; 58513; 22930; 6711; 22905; 3799; 273	620	620
Opioid Signalling	5.07e-05	0.00127258	Reactome	R-HSA-111885	PLCB1; PPP1R1B; PRKCG; GNG3; PDE4A; PPP3CA; ITPR1	5530; 5582; 5141; 3708; 2785; 23236; 84152	82	81
Glutamatergic synapse - Homo sapiens (human)	6.59e-05	0.00158532	KEGG	path:hsa04724	PLCB1; SHANK1; PRKCG; GNG3; PPP3CA; ITPR1; SHANK2; SLC1A2	3708; 23236; 2785; 50944; 6506; 5530; 22941; 5582	114	114
Internalization of ErbB1	9.52e-05	0.00219807	PID	erbb1_internalization_pathway	USP8; SRC; AMPH; ARHGEF7; ITSN1	9101; 273; 6714; 6453; 8874	39	39
Pancreatic secretion - Homo sapiens (human)	0.000149745	0.00332319	KEGG	path:hsa04972	PLCB1; ATP2B2; KCNMA1; PRKCG; SLC4A4; ATP2B1; ITPR1	3708; 3778; 23236; 5582; 8671; 490; 491	96	96
Glutamate Neurotransmitter Release Cycle	0.00017374	0.00359998	Reactome	R-HSA-210500	STX1A; RIMS1; SLC1A2; PPFIA3	22999; 6506; 6804; 8541	24	24
Dopaminergic synapse - Homo sapiens (human)	0.000174696	0.00359998	KEGG	path:hsa04728	PLCB1; PPP1R1B; KIF5B; KIF5C; PRKCG; GNG3; PPP3CA; ITPR1	3708; 84152; 23236; 2785; 3799; 3800; 5530; 5582	131	131
CDC42 signaling events	0.000200709	0.00399342	PID	cdc42_pathway	DLG1; SRC; ARHGEF7; CTNNB1; BRAF; PAK1	673; 6714; 1499; 8874; 1739; 5058	71	71
Regulation of Microtubule Cytoskeleton	0.000211978	0.00407705	Wikipathways	WP2038	SRC; MAP1B; DPYSL2; PAK1; MAPT	5058; 1808; 6714; 4137; 4131	46	46
Clathrin-mediated endocytosis	0.000249748	0.00464853	Reactome	R-HSA-8856828	AMPH; CTTN; ITSN1; REPS2; SGIP1; EPS15L1; EPN2; PACSIN1	6453; 84251; 22905; 9185; 2017; 273; 58513; 29993	138	138
GPCR GroupI metabotropic glutamate receptor	0.000322549	0.00581597	INOH	None	PLCB1; ITPR1; BRAF; PRKCG	673; 5582; 3708; 23236	28	28
Brain-Derived Neurotrophic Factor (BDNF) signaling pathway	0.000333441	0.00583017	Wikipathways	WP2380	DLG1; SRC; DPYSL2; CTNNB1; MARCKS; MAPT; NCAM1; SYN1	1499; 6714; 4137; 6853; 1739; 4684; 4082; 1808	144	144
Ca2+ pathway	0.000414937	0.00667854	Reactome	R-HSA-4086398	CTNNB1; PPP3CA; ITPR1; GNG3; PLCB1	5530; 1499; 3708; 2785; 23236	53	53
c-src mediated regulation of Cx43 function and closure of gap junctions	0.000423294	0.00667854	Reactome	R-HSA-191647	SRC; GJA1	6714; 2697	3	3
Regulation of gap junction activity	0.000423294	0.00667854	Reactome	R-HSA-191650	SRC; GJA1	6714; 2697	3	3
Cell-type Dependent Selectivity of CCK2R Signaling	0.000439835	0.00667854	Wikipathways	WP3679	DAGLA; PLCB1; ITPR1	747; 3708; 23236	13	13
Taxane Pathway, Pharmacokinetics	0.000439835	0.00667854	PharmGKB	PA154426155	MAP2; MAPT; MAP4	4133; 4134; 4137	13	13
Apoptosis	0.000532276	0.00787495	Reactome	R-HSA-109581	TJP2; ADD1; SPTAN1; CTNNB1; PLEC; MAPT; DNM1L	4137; 9414; 6709; 1499; 10059; 118; 5339	118	118
Programmed Cell Death	0.000618758	0.00883325	Reactome	R-HSA-5357801	TJP2; ADD1; SPTAN1; CTNNB1; PLEC; MAPT; DNM1L	4137; 9414; 6709; 1499; 10059; 118; 5339	121	121
Signaling by Rho GTPases	0.000634391	0.00883325	Reactome	R-HSA-194315	MYH10; SRC; CTTN; NCKIPSD; ITSN1; ARHGEF7; KIF5B; TIAM2; CTNNB1; ARHGAP32; DYNC1LI2; WIPF2; KLC1; PAK1	6453; 6714; 3799; 1499; 5058; 3831; 51517; 9743; 8874; 147179; 1783; 2017; 4628; 26230	434	429
GABAergic synapse - Homo sapiens (human)	0.000642975	0.00883325	KEGG	path:hsa04727	SRC; SLC32A1; PRKCG; SLC12A5; GNG3; GABBR2	6714; 57468; 2785; 9568; 140679; 5582	88	88
Proteoglycans in cancer - Homo sapiens (human)	0.000695367	0.00916182	KEGG	path:hsa05205	SRC; CTTN; RRAS2; PRKCG; CTNNB1; ANK2; BRAF; ITPR1; PAK1	6714; 3708; 673; 22800; 287; 1499; 5058; 5582; 2017	201	201
Salivary secretion - Homo sapiens (human)	0.000724395	0.00916182	KEGG	path:hsa04970	PLCB1; ITPR1; KCNMA1; PRKCG; ATP2B1; ATP2B2	3708; 3778; 23236; 5582; 490; 491	90	90
Fc gamma R-mediated phagocytosis - Homo sapiens (human)	0.000724395	0.00916182	KEGG	path:hsa04666	MARCKSL1; AMPH; PRKCG; PAK1; MARCKS; ASAP1	65108; 50807; 273; 5058; 5582; 4082	91	90
EGF-EGFR Signaling Pathway	0.000730405	0.00916182	Wikipathways	WP437	USP8; SRC; GJA1; REPS2; BRAF; EPS15L1; ASAP1; PAK1	673; 6714; 50807; 2697; 9101; 9185; 5058; 58513	162	162
Beta-catenin independent WNT signaling	0.000813574	0.00994224	Reactome	R-HSA-3858494	PLCB1; PRKCG; CTNNB1; GNG3; PPP3CA; ITPR1	23236; 5530; 5582; 1499; 3708; 2785	92	92
CRMPs in Sema3A signaling	0.000838809	0.00994224	Reactome	R-HSA-399956	CRMP1; DPYSL2; DPYSL3	1400; 1808; 1809	16	16
Signaling events mediated by focal adhesion kinase	0.000858361	0.00994224	PID	fak_pathway	SRC; PAK1; BRAF; ARHGEF7; ASAP1	673; 6714; 50807; 8874; 5058	62	62
E-cadherin signaling in the nascent adherens junction	0.000861545	0.00994224	PID	ecadherin_nascentaj_pathway	CTNNB1; SRC; CTTN; DLG1	6714; 1499; 2017; 1739	36	36
Semaphorin interactions	0.000992202	0.0108687	Reactome	R-HSA-373755	CRMP1; MYH10; DPYSL2; DPYSL3; PAK1	1400; 1809; 1808; 4628; 5058	64	64
Tight junction - Homo sapiens (human)	0.000999746	0.0108687	KEGG	path:hsa04530	MYH10; SRC; DLG2; SYNPO; DLG1; SLC9A3R1; TJP2; CTTN	4628; 6714; 9368; 9414; 1739; 1740; 11346; 2017	170	170
Acetylcholine Neurotransmitter Release Cycle	0.00100965	0.0108687	Reactome	R-HSA-264642	STX1A; PPFIA3; RIMS1	6804; 8541; 22999	17	17
Aldosterone synthesis and secretion - Homo sapiens (human)	0.00101718	0.0108687	KEGG	path:hsa04925	DAGLA; PLCB1; ITPR1; PRKCG; ATP2B1; ATP2B2	3708; 23236; 747; 5582; 490; 491	96	96
Association Between Physico-Chemical Features and Toxicity Associated Pathways	0.00106465	0.0111692	Wikipathways	WP3680	CTNNB1; NEFM; PAK1; NEFH; SRC	1499; 4741; 4744; 6714; 5058	65	65
Norepinephrine Neurotransmitter Release Cycle	0.001201	0.0123624	Reactome	R-HSA-181430	STX1A; PPFIA3; RIMS1	6804; 8541; 22999	18	18
Long-term potentiation - Homo sapiens (human)	0.00122124	0.0123624	KEGG	path:hsa04720	PPP3CA; ITPR1; BRAF; PRKCG; PLCB1	5530; 23236; 673; 5582; 3708	67	67
Ephrin signaling	0.00141374	0.0138259	Reactome	R-HSA-3928664	SRC; PAK1; ARHGEF7	6714; 5058; 8874	19	19
GABA synthesis, release, reuptake and degradation	0.00141374	0.0138259	Reactome	R-HSA-888590	STX1A; SLC32A1; RIMS1	6804; 140679; 22999	19	19
Regulation of insulin secretion	0.00148722	0.0141339	Reactome	R-HSA-422356	MARCKS; CACNA1E; ITPR1; GNG3; PLCB1	3708; 2785; 4082; 23236; 777	70	70
Calcium signaling pathway - Homo sapiens (human)	0.00149423	0.0141339	KEGG	path:hsa04020	PLCB1; ATP2B2; CACNA1E; PRKCG; ATP2B1; PPP3CA; VDAC1; ITPR1	3708; 23236; 7416; 777; 5530; 5582; 490; 491	182	181
Transport of inorganic cations/anions and amino acids/oligopeptides	0.00161736	0.0150519	Reactome	R-HSA-425393	AHCYL2; SLC32A1; SLC7A10; SLC12A5; SLC4A4; SLC1A2	140679; 6506; 8671; 23382; 56301; 57468	105	105
EPH-Ephrin signaling	0.00190529	0.0171904	Reactome	R-HSA-2682334	MYH10; SRC; PAK1; ARHGEF7; ITSN1	6714; 4628; 6453; 8874; 5058	74	74
RHO GTPases activate PAKs	0.00190673	0.0171904	Reactome	R-HSA-5627123	MYH10; CTTN; PAK1	2017; 4628; 5058	21	21
Retrograde endocannabinoid signaling - Homo sapiens (human)	0.00200428	0.0177918	KEGG	path:hsa04723	DAGLA; PLCB1; SLC32A1; PRKCG; GNG3; ITPR1; RIMS1	3708; 23236; 2785; 747; 140679; 5582; 22999	148	148
agrin in postsynaptic differentiation	0.00254701	0.0222417	BioCarta	agrpathway	SRC; CTTN; PAK1; ARHGEF7	6714; 2017; 8874; 5058	48	48
Myometrial Relaxation and Contraction Pathways	0.00260186	0.0222417	Wikipathways	WP289	GJA1; RGS14; PRKCG; RGS6; RGS7; GNG3; ITPR1	5582; 6000; 2785; 10636; 9628; 2697; 3708	155	155
cAMP signaling pathway - Homo sapiens (human)	0.0026212	0.0222417	KEGG	path:hsa04024	PPP1R1B; RRAS2; BRAF; ATP2B1; PDE4A; GABBR2; ATP2B2; PAK1	5141; 673; 84152; 22800; 9568; 5058; 490; 491	198	198
DARPP-32 events	0.00282651	0.0232985	Reactome	R-HSA-180024	PPP3CA; PPP1R1B; PDE4A	5530; 5141; 84152	25	24
regulation of ck1/cdk5 by type 1 glutamate receptors	0.00282651	0.0232985	BioCarta	ck1pathway	PPP3CA; PPP1R1B; PLCB1	5530; 23236; 84152	24	24
Amyotrophic lateral sclerosis (ALS) - Homo sapiens (human)	0.00318188	0.0255343	KEGG	path:hsa05014	NEFM; PPP3CA; NEFH; SLC1A2	4741; 4744; 5530; 6506	51	51
RHO GTPase Effectors	0.00318626	0.0255343	Reactome	R-HSA-195258	MYH10; SRC; CTTN; NCKIPSD; KIF5B; CTNNB1; DYNC1LI2; KLC1; WIPF2; PAK1	1783; 147179; 4628; 6714; 2017; 5058; 3799; 3831; 51517; 1499	300	299
cGMP-PKG signaling pathway - Homo sapiens (human)	0.00344321	0.0272156	KEGG	path:hsa04022	PLCB1; ATP2B2; KCNMA1; ATP2B1; PPP3CA; VDAC1; ITPR1	3708; 3778; 23236; 7416; 5530; 490; 491	163	163
Insulin secretion - Homo sapiens (human)	0.00349367	0.0272412	KEGG	path:hsa04911	STX1A; PLCB1; PCLO; KCNMA1; PRKCG	6804; 23236; 27445; 3778; 5582	85	85
Oxidative Stress Induced Senescence	0.00379806	0.0292198	Wikipathways	WP3404	MINK1; TNIK	50488; 23043	8	8
Gap junction - Homo sapiens (human)	0.00405524	0.0307878	KEGG	path:hsa04540	SRC; PLCB1; ITPR1; PRKCG; GJA1	6714; 3708; 2697; 23236; 5582	88	88
Platelet homeostasis	0.00425599	0.0318923	Reactome	R-HSA-418346	ATP2B1; ATP2B2; GNG3; ITPR1; KCNMA1	491; 490; 3708; 2785; 3778	89	89
Platelet calcium homeostasis	0.00441792	0.0326813	Reactome	R-HSA-418360	ATP2B1; ATP2B2; ITPR1	491; 490; 3708	28	28
Morphine addiction - Homo sapiens (human)	0.0046786	0.0336633	KEGG	path:hsa05032	SLC32A1; PDE4A; GABBR2; GNG3; PRKCG	5141; 2785; 9568; 140679; 5582	91	91
Transfer of Acetyl Groups into Mitochondria	0.00484499	0.0336633	SMPDB	SMP00466	ACLY; PDHA1	47; 5160	9	9
Effects of Botulinum toxin	0.00484499	0.0336633	PID	botulinumtoxinpathway	STX1A; RIMS1	6804; 22999	9	9
Interaction between L1 and Ankyrins	0.0048849	0.0336633	Reactome	R-HSA-445095	SPTAN1; ANK2; SPTBN1	6709; 6711; 287	29	29
Lipid Metabolism Pathway	0.0048849	0.0336633	Wikipathways	WP3965	ACLY; PDHA1; ACSBG1	23205; 47; 5160	29	29
G Protein Signaling Pathways	0.00490072	0.0336633	Wikipathways	WP35	PDE4A; ITPR1; GNG3; PRKCG; PPP3CA	5582; 5141; 2785; 3708; 5530	92	92
NCAM signaling for neurite out-growth	0.00506498	0.0343823	Reactome	R-HSA-375165	SRC; NCAM1; SPTBN1; SPTAN1	6714; 6709; 4684; 6711	58	58
Integration of energy metabolism	0.00536728	0.0352795	Reactome	R-HSA-163685	PLCB1; MARCKS; GNG3; ITPR1; CACNA1E	23236; 4082; 3708; 2785; 777	94	94
Activation of kainate receptors upon glutamate binding	0.00538059	0.0352795	Reactome	R-HSA-451326	DLG1; PLCB1; GNG3	2785; 23236; 1739	30	30
fmlp induced chemokine gene expression in hmc-1 cells	0.00538059	0.0352795	BioCarta	fmlppathway	PPP3CA; PAK1; PLCB1	5530; 23236; 5058	30	30
Long-term depression - Homo sapiens (human)	0.00571544	0.037054	KEGG	path:hsa04730	PLCB1; ITPR1; BRAF; PRKCG	23236; 673; 5582; 3708	60	60
Bicarbonate transporters	0.00600887	0.0381002	Reactome	R-HSA-425381	SLC4A4; AHCYL2	8671; 23382	10	10
Acetylcholine regulates insulin secretion	0.00600887	0.0381002	Reactome	R-HSA-399997	PLCB1; MARCKS	23236; 4082	10	10
Monoamine Transport	0.00645987	0.0405146	Wikipathways	WP727	STX1A; AMPH; SYN1	6853; 273; 6804	32	32
Cargo recognition for clathrin-mediated endocytosis	0.00666974	0.041381	Reactome	R-HSA-8856825	ITSN1; SGIP1; REPS2; EPS15L1; EPN2	6453; 22905; 9185; 84251; 58513	99	99
Synaptic vesicle cycle - Homo sapiens (human)	0.00679199	0.0416913	KEGG	path:hsa04721	STX1A; CPLX2; SLC32A1; RIMS1	140679; 22999; 6804; 10814	63	63
Potassium Channels	0.00695457	0.0420447	Reactome	R-HSA-1296071	KCNMA1; KCNB1; KCNC1; GABBR2; GNG3	3745; 3746; 2785; 9568; 3778	100	100
Netrin-mediated signaling events	0.00704432	0.0420447	PID	netrin_pathway	SRC; MAP1B; PAK1	6714; 4131; 5058	33	33
MAPK family signaling cascades	0.00712737	0.0420447	Reactome	R-HSA-5683057	SRC; SPTAN1; NCAM1; SYNGAP1; BRAF; SEPT7; PAK1; SPTBN1	8831; 6711; 989; 6714; 5058; 673; 6709; 4684	235	234
Apoptotic cleavage of cell adhesion proteins	0.00728678	0.0420447	Reactome	R-HSA-351906	CTNNB1; TJP2	1499; 9414	11	11
RHO GTPases activate KTN1	0.00728678	0.0420447	Reactome	R-HSA-5625970	KLC1; KIF5B	3831; 3799	11	11
CLEC7A (Dectin-1) induces NFAT activation	0.00728678	0.0420447	Reactome	R-HSA-5607763	PPP3CA; ITPR1	5530; 3708	11	11
Renin secretion - Homo sapiens (human)	0.00757956	0.0433011	KEGG	path:hsa04924	PPP3CA; ITPR1; KCNMA1; PLCB1	5530; 3778; 23236; 3708	65	65
Human Thyroid Stimulating Hormone (TSH) signaling pathway	0.00799496	0.0452264	Wikipathways	WP2032	PLCB1; RAP1GAP; BRAF; SRC	23236; 673; 6714; 5909	66	66
C-type lectin receptor signaling pathway - Homo sapiens (human)	0.00817921	0.0453885	KEGG	path:hsa04625	SRC; ITPR1; RRAS2; PAK1; PPP3CA	6714; 3708; 22800; 5530; 5058	104	104
Amyotrophic lateral sclerosis (ALS)	0.00830474	0.0453885	Wikipathways	WP2447	NEFM; PPP3CA; NEFH	4741; 4744; 5530	35	35
EPHB-mediated forward signaling	0.00830474	0.0453885	Reactome	R-HSA-3928662	ITSN1; SRC; PAK1	6714; 6453; 5058	35	35
G alpha (i) signalling events	0.00833827	0.0453885	Reactome	R-HSA-418594	PLCB1; RGS14; PPP1R1B; PRKCG; RGS6; RGS7; GNG3; PDE4A; PPP3CA; GABBR2; ITPR1	3708; 23236; 9628; 5141; 2785; 5530; 5582; 9568; 6000; 84152; 10636	399	398
Reduction of cytosolic Ca++ levels	0.00867588	0.0467849	Reactome	R-HSA-418359	ATP2B1; ATP2B2	490; 491	12	12
Amphetamine addiction - Homo sapiens (human)	0.00887	0.0473888	KEGG	path:hsa05031	STX1A; PPP3CA; PPP1R1B; PRKCG	5530; 84152; 5582; 6804	68	68
MAPK Signaling Pathway	0.00949616	0.0502265	Wikipathways	WP382	RRAS2; CACNA1E; PRKCG; BRAF; MAPT; PPP3CA; FGF12; PAK1	5582; 673; 4137; 2257; 22800; 5058; 777; 5530	246	246
Regulation of Actin Cytoskeleton	0.00957524	0.0502265	Wikipathways	WP51	MYH10; ARHGEF7; RRAS2; BRAF; FGF12; PAK1	673; 8874; 2257; 4628; 22800; 5058	151	151
Neurotransmitter receptors and postsynaptic signal transmission	0.00987295	0.0513216	Reactome	R-HSA-112314	DLG1; PLCB1; PRKCG; BRAF; GABBR2; GNG3	673; 23236; 1739; 5582; 2785; 9568	153	152
