# Supplementary material for: Altered Levels of Proteins and Phosphoproteins, in the Absence of Early Causative Transcriptional Changes, Shape the Molecular Pathogenesis in the Brain of Young Presymptomatic Ki91 SCA3/MJD Mouse
Source: Mol Neurobiol. 2019 Jun 14;56(12):8168–202. doi: 10.1007/s12035-019-01643-4 (PMC6834541; doi:10.1007/s12035-019-01643-4)
Supplement: Supplementary file 7 — The summary of analysis of GO terms containing all and top dysregulated proteins and phosphoproteins from cerebellum and cerebral cortex performed in Consensus Path Database. (XLSX 136 kb) [file 12035_2019_1643_MOESM7_ESM.xlsx]

## Sheet: cerebellum total proteins
Cerebellum
Analysis of all dysregulated proteins (p < 0.05)
term_name	p-value	q-value	term_goid	term_category	term_level	members_input_overlap	members_input_overlap_geneids	size	effective_size
carboxylic acid metabolic process	3.30098e-06	0.000696506	GO:0019752	b	5	873; 1213; 1431; 1610; 2110; 2653; 3030; 3712; 6390; 6507; 6611; 10327; 10768; 80150; 51660; 63827	IVD; BCAN; HADHA; AHCYL1; MPC1; SMS; DAO; CBR1; ETFDH; AKR1A1; CLTC; SLC1A3; CS; ASRGL1; SDHB; GCSH	1053	1050
microtubule	5.15679e-06	0.000134077	GO:0005874	c	5	1213; 1759; 1780; 1808; 22924; 10381; 10382; 10458; 83658; 140735	DPYSL2; DYNLL2; DYNC1I1; TUBB4A; TUBB3; DNM1; CLTC; BAIAP2; DYNLRB1; MAPRE3	408	408
pyrophosphatase activity	1.26019e-05	0.000283714	GO:0016462	m	5	478; 528; 1655; 1759; 1780; 2771; 3845; 5868; 5928; 10381; 10382; 83658; 23020; 140735	SNRNP200; RAB5A; DYNLL2; DYNC1I1; TUBB4A; TUBB3; RBBP4; DDX5; ATP1A3; DNM1; ATP6V1C1; DYNLRB1; GNAI2; KRAS	908	905
dopamine receptor binding	2.18242e-05	0.000283714	GO:0050780	m	5	478; 1759; 55737	DNM1; VPS35; ATP1A3	14	14
cellular protein-containing complex assembly	3.26467e-05	0.00219899	GO:0034622	b	5	1213; 1642; 1759; 3007; 4705; 4728; 5910; 5928; 6426; 6812; 10094; 10382; 10458; 51079; 23020	SNRNP200; SRSF1; ARPC3; NDUFA13; TUBB4A; BAIAP2; RBBP4; STXBP1; NDUFS8; NDUFA10; CLTC; RAP1GDS1; HIST1H1D; DNM1; DDB1	1126	1121
transcytosis	3.33823e-05	0.00219899	GO:0045056	b	5	1213; 5868; 55737	VPS35; RAB5A; CLTC	16	16
ATP synthesis coupled electron transport	4.1687e-05	0.00219899	GO:0042773	b	5	4705; 4728; 7388; 51079; 27089	NDUFS8; UQCRQ; NDUFA10; UQCRH; NDUFA13	96	96
anterograde trans-synaptic signaling	7.03846e-05	0.00252934	GO:0098916	b	5	1759; 2771; 3710; 3845; 5868; 6507; 6812; 6855; 7143; 8927; 10458	RAB5A; TNR; STXBP1; BSN; SYP; DNM1; BAIAP2; ITPR3; SLC1A3; GNAI2; KRAS	672	670
protein localization to membrane	7.30439e-05	0.00252934	GO:0072657	b	5	1213; 6181; 23136; 6812; 7531; 10971; 51079; 55737; 140735; 30845	EPB41L3; VPS35; DYNLL2; RPLP2; YWHAQ; STXBP1; CLTC; NDUFA13; EHD3; YWHAE	557	556
heart contraction	9.04944e-05	0.00252934	GO:0060047	b	5	478; 3710; 6426; 7531; 10539; 10768; 30845	SRSF1; AHCYL1; GLRX3; ATP1A3; EHD3; ITPR3; YWHAE	264	264
carboxylic acid catabolic process	0.000101717	0.00252934	GO:0046395	b	5	1610; 2110; 2653; 3030; 3712; 10327; 80150	IVD; HADHA; DAO; ETFDH; AKR1A1; ASRGL1; GCSH	269	269
cell morphogenesis involved in differentiation	0.000107887	0.00252934	GO:0000904	b	5	81; 1072; 1808; 3845; 4744; 6507; 6812; 7143; 8239; 10381; 10458	DPYSL2; ACTN4; TNR; NEFH; TUBB3; STXBP1; USP9X; CFL1; BAIAP2; KRAS; SLC1A3	704	703
apoptotic mitochondrial changes	0.000125427	0.00264651	GO:0008637	b	5	7531; 10971; 55737; 140735; 26355	DYNLL2; YWHAQ; VPS35; FAM162A; YWHAE	121	121
regulation of long-term neuronal synaptic plasticity	0.000150581	0.00288841	GO:0048169	b	5	3845; 5868; 6855	SYP; RAB5A; KRAS	26	26
neuron projection organization	0.000210463	0.00370065	GO:0106027	b	5	478; 1072; 10458; 55737	BAIAP2; VPS35; ATP1A3; CFL1	74	73
regulation of organelle organization	0.000432371	0.00701771	GO:0033043	b	5	1072; 1213; 5868; 6812; 7531; 10094; 10155; 10382; 10458; 10971; 55737; 140735; 26355; 30845	FAM162A; RAB5A; CFL1; EHD3; DYNLL2; ARPC3; TUBB4A; YWHAQ; STXBP1; VPS35; CLTC; BAIAP2; TRIM28; YWHAE	1262	1260
serine family amino acid metabolic process	0.000549593	0.00828315	GO:0009069	b	5	1610; 2653; 10768	DAO; AHCYL1; GCSH	40	40
microtubule cytoskeleton	0.000630418	0.00753482	GO:0015630	c	5	1213; 1759; 1780; 1808; 2771; 5518; 7531; 22924; 10381; 10382; 10458; 83658; 140735	PPP2R1A; DPYSL2; DYNLL2; DYNC1I1; TUBB4A; TUBB3; DNM1; CLTC; BAIAP2; DYNLRB1; GNAI2; MAPRE3; YWHAE	1158	1155
regulation of synaptic vesicle cycle	0.000680593	0.00957367	GO:0098693	b	5	1759; 5868; 6812	STXBP1; RAB5A; DNM1	43	43
microtubule binding	0.000749787	0.00431585	GO:0008017	m	5	1759; 1780; 1808; 4744; 5536; 22924	DPYSL2; DYNC1I1; PPP5C; NEFH; DNM1; MAPRE3	271	270
purine ribonucleoside binding	0.000795785	0.00431585	GO:0032550	m	5	1759; 2771; 3845; 5868; 10381; 10382; 30845	RAB5A; TUBB4A; TUBB3; DNM1; EHD3; GNAI2; KRAS	380	378
alpha-amino acid catabolic process	0.000809596	0.010572	GO:1901606	b	5	1610; 2653; 3712; 80150	IVD; ASRGL1; DAO; GCSH	104	104
NADH dehydrogenase (quinone) activity	0.000829971	0.00431585	GO:0050136	m	5	4705; 4728; 51079	NDUFS8; NDUFA10; NDUFA13	46	46
regulation of microtubule motor activity	0.000851775	0.010572	GO:2000574	b	5	1780; 140735	DYNC1I1; DYNLL2	11	11
pigment granule	0.000869402	0.00753482	GO:0048770	c	5	1213; 5868; 7531; 23193	GANAB; RAB5A; CLTC; YWHAE	106	106
regulation of blood circulation	0.000905521	0.0106147	GO:1903522	b	5	478; 3710; 7531; 10539; 10768; 30845	AHCYL1; GLRX3; ATP1A3; EHD3; ITPR3; YWHAE	280	280
dopamine biosynthetic process	0.00101948	0.0109775	GO:0042416	b	5	1610; 55737	DAO; VPS35	12	12
positive regulation of cell communication	0.00104052	0.0109775	GO:0010647	b	5	81; 1655; 2771; 3710; 3845; 5518; 5536; 6507; 6812; 7143; 7531; 10458; 10971; 55737; 140735; 26355	PPP2R1A; YWHAQ; VPS35; YWHAE; ACTN4; FAM162A; PPP5C; TNR; STXBP1; DDX5; BAIAP2; DYNLL2; ITPR3; SLC1A3; GNAI2; KRAS	1708	1707
guanyl nucleotide binding	0.00105881	0.00458819	GO:0019001	m	5	1759; 2771; 3845; 5868; 10381; 10382; 30845	RAB5A; TUBB4A; TUBB3; DNM1; EHD3; GNAI2; KRAS	399	397
viral genome replication	0.00113999	0.0112385	GO:0019079	b	5	1642; 1655; 5868; 10155	TRIM28; DDX5; DDB1; RAB5A	114	114
mitochondrial electron transport, NADH to ubiquinone	0.00118767	0.0112385	GO:0006120	b	5	4705; 4728; 51079	NDUFS8; NDUFA10; NDUFA13	52	52
neuron projection development	0.00122505	0.0112385	GO:0031175	b	5	1072; 1808; 3845; 4744; 23136; 6812; 7143; 7431; 8239; 10381; 10458	EPB41L3; DPYSL2; TNR; TUBB3; NEFH; VIM; STXBP1; USP9X; CFL1; BAIAP2; KRAS	938	937
aspartate family amino acid metabolic process	0.00155005	0.0130601	GO:0009066	b	5	6611; 10768; 80150	AHCYL1; ASRGL1; SMS	57	57
generation of neurons	0.00158186	0.0130601	GO:0048699	b	5	1072; 1808; 3845; 4744; 6507; 23136; 6812; 7143; 7431; 7531; 8239; 10381; 10458; 27089	EPB41L3; DPYSL2; YWHAE; TNR; UQCRQ; TUBB3; NEFH; VIM; STXBP1; USP9X; CFL1; BAIAP2; KRAS; SLC1A3	1442	1439
mitochondrial electron transport, ubiquinol to cytochrome c	0.0016093	0.0130601	GO:0006122	b	5	7388; 27089	UQCRH; UQCRQ	15	15
vesicle-mediated transport in synapse	0.00235958	0.0184397	GO:0099003	b	5	1759; 5868; 6812; 6855	STXBP1; RAB5A; SYP; DNM1	140	139
transport along microtubule	0.00261475	0.019704	GO:0010970	b	5	1780; 4744; 83658; 140735	DYNC1I1; DYNLRB1; NEFH; DYNLL2	143	143
methionine metabolic process	0.00287454	0.0208949	GO:0006555	b	5	6611; 10768	AHCYL1; SMS	20	20
glutamine family amino acid metabolic process	0.00302651	0.0208949	GO:0009064	b	5	1610; 6507; 80150	ASRGL1; DAO; SLC1A3	72	72
fatty acid beta-oxidation	0.0031472	0.0208949	GO:0006635	b	5	2110; 3030; 3712	IVD; HADHA; ETFDH	73	73
catecholamine biosynthetic process	0.00316889	0.0208949	GO:0042423	b	5	1610; 55737	DAO; VPS35	21	21
regulation of apoptotic signaling pathway	0.00408537	0.0261216	GO:2001233	b	5	5518; 7531; 10971; 51079; 140735; 26355	PPP2R1A; FAM162A; DYNLL2; YWHAQ; NDUFA13; YWHAE	378	378
protein localization to cell periphery	0.00444059	0.0270099	GO:1990778	b	5	1213; 23136; 6812; 55737; 30845	STXBP1; EHD3; EPB41L3; VPS35; CLTC	268	268
regulation of synaptic vesicle exocytosis	0.00448032	0.0270099	GO:2000300	b	5	5868; 6812	STXBP1; RAB5A	25	25
aerobic respiration	0.00467222	0.0273844	GO:0009060	b	5	1431; 6390; 7388	CS; SDHB; UQCRH	84	84
cilium assembly	0.00487026	0.0277736	GO:0060271	b	5	5518; 7531; 10382; 83658; 140735; 30845	PPP2R1A; EHD3; DYNLL2; TUBB4A; DYNLRB1; YWHAE	394	392
endocytic vesicle	0.00617394	0.0315231	GO:0030139	c	5	1213; 5868; 6812; 7431; 30845	STXBP1; EHD3; RAB5A; CLTC; VIM	290	290
receptor internalization	0.00638786	0.0354694	GO:0031623	b	5	1213; 1759; 5868	RAB5A; DNM1; CLTC	94	94
astrocyte development	0.00683755	0.0369929	GO:0014002	b	5	3845; 7431	VIM; KRAS	31	31
cell cortex	0.00690823	0.0315231	GO:0005938	c	5	81; 120; 1072; 8927; 10539	BSN; GLRX3; ADD3; CFL1; ACTN4	298	298
antigen processing and presentation of exogenous peptide antigen via MHC class II	0.00716595	0.0374374	GO:0019886	b	5	1213; 1780; 140735	DYNC1I1; CLTC; DYNLL2	98	98
ATP hydrolysis coupled transmembrane transport	0.00727456	0.0374374	GO:0090662	b	5	478; 528	ATP6V1C1; ATP1A3	32	32
euchromatin	0.00727456	0.0315231	GO:0000791	c	5	3007; 10155	HIST1H1D; TRIM28	32	32
regulation of viral process	0.00810418	0.040166	GO:0050792	b	5	1072; 1642; 1655; 10155	DDX5; DDB1; TRIM28; CFL1	197	197
citrate metabolic process	0.00818549	0.040166	GO:0006101	b	5	1431; 6390	CS; SDHB	34	34
plasma membrane bounded cell projection assembly	0.00856108	0.0401996	GO:0120031	b	5	5518; 5868; 7531; 10382; 83658; 140735; 30845	PPP2R1A; RAB5A; DYNLL2; TUBB4A; EHD3; DYNLRB1; YWHAE	582	580
cortical cytoskeleton	0.00888462	0.033	GO:0030863	c	5	81; 1072; 8927	BSN; CFL1; ACTN4	106	106
viral life cycle	0.00889389	0.0401996	GO:0019058	b	5	1642; 1655; 3837; 5868; 10155	TRIM28; DDX5; DDB1; RAB5A; KPNB1	317	317
positive regulation of cellular component organization	0.00911216	0.0401996	GO:0051130	b	5	81; 1072; 1642; 7531; 10094; 10155; 10458; 10971; 55737; 140735; 26355	TRIM28; FAM162A; ACTN4; ARPC3; YWHAQ; VPS35; CFL1; DYNLL2; BAIAP2; DDB1; YWHAE	1221	1220
viral release from host cell	0.00914492	0.0401996	GO:0019076	b	5	1642; 10155	DDB1; TRIM28	36	36
exit from host cell	0.00914492	0.0401996	GO:0035891	b	5	1642; 10155	DDB1; TRIM28	36	36
fatty acid catabolic process	0.00982678	0.0416666	GO:0009062	b	5	2110; 3030; 3712	IVD; HADHA; ETFDH	110	110
peptide transport	0.00992492	0.0416666	GO:0015833	b	5	81; 528; 1213; 3710; 3837; 5868; 6181; 6426; 6812; 7531; 10768; 10971; 51079; 55737; 30845	SRSF1; RAB5A; EHD3; ACTN4; RPLP2; KPNB1; YWHAQ; AHCYL1; STXBP1; VPS35; CLTC; NDUFA13; ITPR3; ATP6V1C1; YWHAE	1957	1953

## Sheet: cerebellum phosphoproteins
Cerebellum
Analysis of all dysregulated phosphoproteins (p < 0.05)
term_name	p-value	q-value	term_goid	term_category	term_level	members_input_overlap	members_input_overlap_geneids	size	effective_size
neuron projection development	1.29585e-09	2.76015e-07	GO:0031175	b	5	673; 1501; 1809; 4130; 4131; 4133; 4684; 5058; 5786; 10160; 10570; 10938; 114787; 50488; 22941; 50944; 22999; 57468; 57142	MAP1A; MAP1B; RIMS1; DPYSL3; EHD1; FARP1; RTN4; SHANK2; GPRIN1; DPYSL4; PAK1; MAP2; MINK1; BRAF; PTPRA; SLC12A5; NCAM1; SHANK1; CTNND2	938	937
generation of neurons	9.21803e-09	9.8172e-07	GO:0048699	b	5	673; 747; 1501; 1809; 4130; 4131; 4133; 4684; 5058; 5786; 6507; 22933; 10160; 10570; 10938; 114787; 50488; 22941; 50944; 22999; 57468; 57142	EHD1; SIRT2; GPRIN1; DPYSL4; MAP2; CTNND2; NCAM1; MINK1; SLC12A5; RIMS1; DAGLA; MAP1A; MAP1B; DPYSL3; FARP1; RTN4; SHANK2; SHANK1; BRAF; PTPRA; PAK1; SLC1A3	1442	1439
cell morphogenesis involved in differentiation	3.39243e-07	2.40862e-05	GO:0000904	b	5	673; 1501; 4130; 4131; 4133; 4684; 5058; 5786; 6507; 10160; 50488; 22941; 50944; 57142	MAP1A; MAP1B; FARP1; RTN4; SHANK2; PAK1; MAP2; MINK1; BRAF; PTPRA; SLC1A3; NCAM1; SHANK1; CTNND2	704	703
regulation of synaptic vesicle exocytosis	2.28366e-06	0.000100355	GO:2000300	b	5	673; 5413; 6853; 22999	SEPT5; RIMS1; BRAF; SYN1	25	25
positive regulation of cellular component organization	2.35576e-06	0.000100355	GO:0051130	b	5	673; 1809; 3024; 4131; 4926; 5058; 22933; 9646; 9774; 10155; 10938; 11135; 84251; 22941; 50944; 22999; 57142	SIRT2; MAP1B; TRIM28; DPYSL3; EHD1; NUMA1; RTN4; CDC42EP1; BCLAF1; HIST1H1A; CTR9; BRAF; SHANK2; RIMS1; SGIP1; PAK1; SHANK1	1221	1220
regulation of synaptic vesicle cycle	2.11566e-05	0.000737582	GO:0098693	b	5	673; 5413; 6853; 22999	SEPT5; RIMS1; BRAF; SYN1	43	43
regulation of cell projection organization	2.42398e-05	0.000737582	GO:0031344	b	5	673; 1809; 4131; 4133; 5058; 11135; 22941; 50944; 22999; 57142; 26051	MAP1B; RIMS1; DPYSL3; RTN4; CDC42EP1; SHANK2; MAP2; BRAF; PPP1R16B; PAK1; SHANK1	632	630
regulation of supramolecular fiber organization	3.86011e-05	0.00100636	GO:1902903	b	5	673; 4130; 4131; 4133; 4926; 5058; 11135; 50944	MAP1A; MAP1B; NUMA1; CDC42EP1; MAP2; BRAF; PAK1; SHANK1	334	334
anterograde trans-synaptic signaling	4.25224e-05	0.00100636	GO:0098916	b	5	673; 5413; 6507; 6853; 8927; 50488; 22941; 140679; 50944; 22999; 57468	MINK1; SLC32A1; RIMS1; SLC12A5; BSN; BRAF; SEPT5; SLC1A3; SHANK2; SHANK1; SYN1	672	670
regulation of microtubule cytoskeleton organization	4.7319e-05	0.0010079	GO:0070507	b	5	4130; 4131; 4133; 4869; 4926; 5058	MAP1A; MAP1B; NUMA1; MAP2; NPM1; PAK1	171	171
regulation of genetic imprinting	8.50152e-05	0.0016462	GO:2000653	b	5	9646; 10155	CTR9; TRIM28	4	4
regulation of intracellular transport	0.000128896	0.00216606	GO:0032386	b	5	673; 4131; 4926; 5058; 5413; 6853; 10938; 22999	MAP1B; EHD1; NUMA1; RIMS1; BRAF; SEPT5; PAK1; SYN1	398	397
positive regulation of cell differentiation	0.000132201	0.00216606	GO:0045597	b	5	673; 1809; 4131; 4926; 5058; 22933; 10938; 22941; 50944; 22985; 22999; 57142	SIRT2; MAP1B; RIMS1; DPYSL3; EHD1; NUMA1; RTN4; ACIN1; SHANK2; BRAF; PAK1; SHANK1	899	897
cell cortex	0.000136678	0.00313489	GO:0005938	c	5	120; 4926; 5413; 5414; 8927; 57553; 22999	ADD3; NUMA1; BSN; MICAL3; SEPT5; SEPT4; RIMS1	298	298
protein complex oligomerization	0.000177189	0.0026958	GO:0051259	b	5	673; 1809; 3746; 4869; 5414; 8359; 10155; 10938; 115207	KCTD12; HIST1H4A; TRIM28; KCNC1; EHD1; BRAF; SEPT4; NPM1; DPYSL3	531	531
euchromatin	0.000241145	0.00313489	GO:0000791	c	5	3007; 3024; 10155	HIST1H1D; TRIM28; HIST1H1A	32	32
cellular protein-containing complex assembly	0.000277135	0.00393199	GO:0034622	b	5	3007; 3024; 4133; 4869; 4926; 5058; 5413; 5414; 22933; 8359; 8683; 11135; 57142	SIRT2; HIST1H4A; NUMA1; RTN4; CDC42EP1; SRSF9; HIST1H1A; MAP2; SEPT5; HIST1H1D; SEPT4; NPM1; PAK1	1126	1121
postsynaptic specialization assembly	0.000295361	0.00393199	GO:0098698	b	5	22941; 50944	SHANK2; SHANK1	7	7
small GTPase binding	0.000319236	0.00861938	GO:0031267	m	5	673; 4684; 5058; 5786; 10160; 10938; 11135; 22999; 28964	RIMS1; EHD1; FARP1; CDC42EP1; NCAM1; BRAF; PTPRA; PAK1; GIT1	576	575
regulation of cell development	0.000334391	0.00418973	GO:0060284	b	5	673; 1809; 4131; 4133; 5058; 22933; 9414; 22941; 50944; 22999; 57142	TJP2; SIRT2; MAP1B; RIMS1; DPYSL3; RTN4; SHANK2; MAP2; BRAF; PAK1; SHANK1	851	847
positive regulation of neuron projection regeneration	0.000392846	0.00464867	GO:0070572	b	5	673; 57142	RTN4; BRAF	8	8
regulation of neurotransmitter transport	0.000433778	0.00486288	GO:0051588	b	5	673; 5413; 6853; 22999	SEPT5; RIMS1; BRAF; SYN1	93	93
positive regulation of nervous system development	0.000538663	0.00550898	GO:0051962	b	5	673; 1809; 4131; 5058; 22941; 50944; 22999; 57142	MAP1B; RIMS1; DPYSL3; RTN4; SHANK2; BRAF; PAK1; SHANK1	493	491
regulation of glutamate receptor signaling pathway	0.000543139	0.00550898	GO:1900449	b	5	50488; 22941; 50944	MINK1; SHANK2; SHANK1	42	42
transport vesicle	0.000623119	0.00540037	GO:0030133	c	5	1809; 3708; 5413; 6853; 81615; 140679; 57221	DPYSL3; SLC32A1; TMEM163; ARFGEF3; SEPT5; ITPR1; SYN1	383	383
solute:cation symporter activity	0.000686263	0.00926454	GO:0015294	m	5	6507; 8671; 140679; 57468	SLC12A5; SLC4A4; SLC32A1; SLC1A3	105	105
regulation of organelle organization	0.000840323	0.00813585	GO:0033043	b	5	673; 4130; 4131; 4133; 4869; 4926; 5058; 22933; 9646; 10155; 11135; 146691; 50944	MAP1A; MAP1B; TRIM28; NUMA1; CDC42EP1; MAP2; CTR9; BRAF; SIRT2; NPM1; PAK1; SHANK1; TOM1L2	1262	1260
dendritic spine morphogenesis	0.000907351	0.00840286	GO:0060997	b	5	1501; 22941; 50944	CTNND2; SHANK1; SHANK2	51	50
regulation of nervous system development	0.00103243	0.00916284	GO:0051960	b	5	673; 1809; 4131; 4133; 5058; 22933; 22941; 50944; 22999; 57142	SIRT2; MAP1B; RIMS1; DPYSL3; RTN4; SHANK2; MAP2; BRAF; PAK1; SHANK1	823	820
excitatory synapse assembly	0.00108097	0.00920985	GO:1904861	b	5	22941; 50944	SHANK2; SHANK1	13	13
establishment of synaptic vesicle localization	0.00112991	0.00925661	GO:0097480	b	5	673; 5413; 6853; 22999	SEPT5; RIMS1; BRAF; SYN1	121	120
synaptic vesicle localization	0.00139345	0.0109928	GO:0097479	b	5	673; 5413; 6853; 22999	SEPT5; RIMS1; BRAF; SYN1	128	127
postsynaptic density organization	0.00144801	0.0110152	GO:0097106	b	5	22941; 50944	SHANK2; SHANK1	15	15
septin cytoskeleton	0.00144801	0.00941207	GO:0032156	c	5	5413; 5414	SEPT5; SEPT4	15	15
plasma membrane bounded cell projection assembly	0.00157524	0.0115698	GO:0120031	b	5	1809; 3983; 5413; 5414; 10938; 11135; 50488; 26051	MINK1; DPYSL3; EHD1; CDC42EP1; ABLIM1; SEPT5; SEPT4; PPP1R16B	582	580
Ras protein signal transduction	0.00191321	0.0125795	GO:0007265	b	5	5058; 10155; 10160; 11135; 57221; 28964; 23362	TRIM28; FARP1; CDC42EP1; PSD3; GIT1; ARFGEF3; PAK1	465	465
vesicle-mediated transport in synapse	0.00194045	0.0125795	GO:0099003	b	5	673; 5413; 6853; 22999	SEPT5; RIMS1; BRAF; SYN1	140	139
amino acid transport	0.00194045	0.0125795	GO:0006865	b	5	6507; 56301; 140679; 22999	SLC32A1; SLC7A10; RIMS1; SLC1A3	139	139
regulation of cell morphogenesis	0.00198397	0.0125795	GO:0022604	b	5	673; 4131; 4133; 5058; 11135; 22999; 57142	MAP1B; RTN4; CDC42EP1; PAK1; MAP2; BRAF; RIMS1	470	468
dephosphorylation	0.002008	0.0125795	GO:0016311	b	5	5786; 55968; 10160; 84152; 55291; 57221; 26051	PPP1R1B; FARP1; PPP6R3; PTPRA; ARFGEF3; PPP1R16B; NSFL1C	469	469
symporter activity	0.00204418	0.0183976	GO:0015293	m	5	6507; 8671; 140679; 57468	SLC12A5; SLC4A4; SLC32A1; SLC1A3	141	141
septin cytoskeleton organization	0.00209446	0.0127463	GO:0032185	b	5	5413; 5414	SEPT5; SEPT4	18	18
actin filament bundle organization	0.00243743	0.0144215	GO:0061572	b	5	673; 1809; 5058; 50944	PAK1; BRAF; SHANK1; DPYSL3	149	148
nucleosome assembly	0.00268406	0.0151626	GO:0006334	b	5	3007; 3024; 4869; 8359	HIST1H1D; HIST1H4A; NPM1; HIST1H1A	153	152
neuron projection organization	0.00270506	0.0151626	GO:0106027	b	5	1501; 22941; 50944	CTNND2; SHANK1; SHANK2	74	73
heterochromatin	0.00270506	0.0140663	GO:0000792	c	5	22933; 7317; 10155	SIRT2; TRIM28; UBA1	73	73
positive regulation of cell growth	0.00287991	0.0157288	GO:0030307	b	5	4131; 5058; 22999; 57142	RTN4; MAP1B; PAK1; RIMS1	155	155
ion transmembrane transport	0.00310642	0.0162676	GO:0034220	b	5	3708; 3746; 6507; 8671; 50488; 56301; 22941; 140679; 50944; 57468; 57719	MINK1; ANO8; KCNC1; SLC32A1; SLC7A10; SLC12A5; SLC4A4; ITPR1; SHANK2; SHANK1; SLC1A3	1115	1115
regulation of dendrite extension	0.00313132	0.0162676	GO:1903859	b	5	22999; 57142	RTN4; RIMS1	22	22
regulation of axon regeneration	0.00342114	0.0170877	GO:0048679	b	5	673; 57142	RTN4; BRAF	23	23
positive regulation of developmental growth	0.00344963	0.0170877	GO:0048639	b	5	4131; 5058; 22999; 57142	RTN4; MAP1B; PAK1; RIMS1	163	163
microtubule binding	0.00364427	0.0217219	GO:0008017	m	5	4130; 4131; 4133; 4926; 84251	MAP2; MAP1A; MAP1B; SGIP1; NUMA1	271	270
amino acid transmembrane transporter activity	0.00402257	0.0217219	GO:0015171	m	5	6507; 56301; 140679	SLC32A1; SLC7A10; SLC1A3	84	84
microtubule cytoskeleton	0.00406192	0.0168765	GO:0015630	c	5	3831; 4130; 4131; 4133; 4869; 4926; 5413; 5414; 22933; 9584; 57553	MAP1A; MAP1B; NUMA1; RBM39; MAP2; MICAL3; SEPT4; SEPT5; KLC1; SIRT2; NPM1	1158	1155
positive regulation of chromosome segregation	0.00436253	0.0211186	GO:0051984	b	5	4926; 22933	SIRT2; NUMA1	26	26
microtubule	0.00454367	0.0168765	GO:0005874	c	5	3831; 4130; 4131; 4133; 4926; 22933	SIRT2; MAP1B; NUMA1; MAP1A; MAP2; KLC1	408	408
ionotropic glutamate receptor binding	0.00504915	0.0227212	GO:0035255	m	5	22941; 50944	SHANK2; SHANK1	28	28
DNA conformation change	0.00559798	0.0264971	GO:0071103	b	5	3007; 3024; 4869; 8359; 22985	HIST1H1D; HIST1H4A; ACIN1; NPM1; HIST1H1A	300	299
regulation of extent of cell growth	0.00653772	0.0297329	GO:0061387	b	5	4131; 5058; 57142	RTN4; MAP1B; PAK1	100	100
dendrite extension	0.00656077	0.0297329	GO:0097484	b	5	22999; 57142	RTN4; RIMS1	32	32
RNA polymerase II transcription cofactor activity	0.00767481	0.0296028	GO:0001104	m	5	4869; 9967; 10155	TRIM28; NPM1; THRAP3	106	106
cortical cytoskeleton	0.00767481	0.0249431	GO:0030863	c	5	4926; 8927; 22999	BSN; RIMS1; NUMA1	106	106
anion transport	0.00809518	0.0359223	GO:0006820	b	5	6507; 8671; 56301; 140679; 22999; 57468; 57719	ANO8; SLC32A1; SLC7A10; SLC12A5; SLC4A4; RIMS1; SLC1A3	606	606
excitatory postsynaptic potential	0.00828443	0.0360119	GO:0060079	b	5	22941; 50944; 22999	SHANK2; SHANK1; RIMS1	109	109
axon extension	0.00870626	0.0361446	GO:0048675	b	5	4131; 5058; 57142	RTN4; MAP1B; PAK1	111	111
cation transport	0.0088282	0.0361446	GO:0006812	b	5	3708; 3746; 6507; 8671; 50488; 56301; 22941; 140679; 50944; 57468	MINK1; KCNC1; SLC32A1; SLC7A10; SLC12A5; SLC4A4; ITPR1; SHANK2; SHANK1; SLC1A3	1107	1107
regulation of protein polymerization	0.00894964	0.0361446	GO:0032271	b	5	4133; 4926; 5058; 11135	MAP2; CDC42EP1; PAK1; NUMA1	214	214
fibroblast migration	0.00916342	0.0361446	GO:0010761	b	5	673; 5058	BRAF; PAK1	38	38
response to amine	0.00916342	0.0361446	GO:0014075	b	5	3746; 84152	PPP1R1B; KCNC1	38	38
regulation of intracellular signal transduction	0.00957421	0.0370783	GO:1902531	b	5	673; 1936; 3708; 5058; 5414; 9774; 10160; 50488; 57221; 57447; 57142; 26051; 28964; 23362	MINK1; PPP1R16B; FARP1; RTN4; EEF1D; BCLAF1; PSD3; BRAF; ARFGEF3; SEPT4; NDRG2; ITPR1; PAK1; GIT1	1862	1861

## Sheet: cortex total proteins
Cerebral cortex
Analysis of all dysregulated proteins (p < 0.05)
term_name	p-value	q-value	term_goid	term_category	term_level	members_input_overlap	members_input_overlap_geneids	size	effective_size
pigment granule	2.23958e-09	7.61458e-08	GO:0048770	c	5	526; 534; 2194; 2923; 3320; 5879; 5901; 6520; 10211; 1508	RAC1; RAN; CTSB; PDIA3; SLC3A2; FASN; ATP6V1G2; HSP90AA1; ATP6V1B2; FLOT1	106	106
peptide transport	2.55771e-09	5.34048e-07	GO:0015833	b	5	381; 526; 534; 1175; 1984; 2665; 2697; 2923; 2932; 3320; 55763; 3800; 3837; 4082; 4155; 5019; 5211; 5901; 6137; 6175; 6193; 6204; 6207; 6232; 6950; 7532; 8615; 8618; 9114; 9230; 9368; 112755; 81876; 54332; 112936; 22818; 22895	RPS13; RPS10; RPLP0; RPS5; STX1B; EIF5A; COPZ1; AP2S1; GDAP1; RAN; SLC9A3R1; ARF5; MARCKS; ATP6V1B2; MBP; YWHAG; RPS27; RAB1B; KPNB1; PDIA3; RPH3A; USO1; RAB11B; RPL13; GDI2; CADPS; PFKL; GJA1; EXOC1; VPS26B; KIF5C; GSK3B; TCP1; ATP6V0D1; OXCT1; ATP6V1G2; HSP90AA1	1957	1953
amide transport	3.57223e-09	5.34048e-07	GO:0042886	b	5	381; 526; 534; 1175; 1984; 2665; 2697; 2923; 2932; 3320; 55763; 3800; 3837; 4082; 4155; 5019; 5211; 5901; 6137; 6175; 6193; 6204; 6207; 6232; 6950; 7532; 8615; 8618; 9114; 9230; 9368; 112755; 81876; 54332; 112936; 22818; 22895	RPS13; RPS10; RPLP0; RPS5; STX1B; EIF5A; COPZ1; AP2S1; GDAP1; RAN; SLC9A3R1; ARF5; MARCKS; ATP6V1B2; MBP; YWHAG; RPS27; RAB1B; KPNB1; PDIA3; RPH3A; USO1; RAB11B; RPL13; GDI2; CADPS; PFKL; GJA1; EXOC1; VPS26B; KIF5C; GSK3B; TCP1; ATP6V0D1; OXCT1; ATP6V1G2; HSP90AA1	1981	1977
cellular protein-containing complex assembly	1.97681e-08	1.86014e-06	GO:0034622	b	5	1175; 3007; 3009; 3320; 4514; 4712; 4718; 4724; 5217; 136319; 5414; 5879; 5910; 6193; 6204; 6232; 6950; 7381; 7536; 8618; 8867; 10093; 10094; 10382; 112755; 55506	MT-CO3; NDUFB6; H2AFY2; SF1; RPS5; RPS10; SEPT4; UQCRB; AP2S1; TCP1; SYNJ1; RPS27; NDUFC2; RAC1; ARPC3; ARPC4; MTPN; RAP1GDS1; HIST1H1D; CADPS; HIST1H1B; STX1B; TUBB4A; PFN2; NDUFS4; HSP90AA1	1126	1121
interleukin-12-mediated signaling pathway	2.48848e-08	1.86014e-06	GO:0035722	b	5	4001; 5306; 6175; 6648; 6888; 6950; 23236	PLCB1; LMNB1; SOD2; TALDO1; RPLP0; TCP1; PITPNA	48	47
response to interleukin-12	3.88732e-08	2.32462e-06	GO:0070671	b	5	4001; 5306; 6175; 6648; 6888; 6950; 23236	PLCB1; LMNB1; SOD2; TALDO1; RPLP0; TCP1; PITPNA	51	50
protein localization to organelle	3.02732e-06	0.000150861	GO:0033365	b	5	2923; 2932; 3009; 3320; 3837; 5534; 5901; 6137; 6175; 6193; 6204; 6207; 6232; 6950; 7532; 10049; 10694; 54332; 55506	RPS13; RPS27; CCT8; RPLP0; DNAJB6; PPP3R1; RAN; H2AFY2; KPNB1; PDIA3; TCP1; GSK3B; RPS5; RPS10; RPL13; GDAP1; HSP90AA1; YWHAG; HIST1H1B	842	841
ATP synthesis coupled electron transport	3.59993e-06	0.000153769	GO:0042773	b	5	1537; 4514; 4697; 4712; 4718; 4724; 7381	NDUFA4; MT-CO3; NDUFB6; CYC1; NDUFC2; NDUFS4; UQCRB	96	96
secretory vesicle	7.1082e-06	0.000120839	GO:0099503	c	5	87; 210; 534; 1476; 2665; 3320; 3837; 4718; 5049; 5211; 5879; 6950; 9114; 9143; 9230; 10694; 1508; 112755; 388662; 22895	ACTN1; STX1B; ALAD; RAC1; CSTB; CCT8; SYNGR3; KPNB1; NDUFC2; RAB11B; TCP1; PFKL; ATP6V1G2; RPH3A; GDI2; HSP90AA1; ATP6V0D1; SLC6A17; CTSB; PAFAH1B2	979	977
pyrophosphatase activity	8.67054e-06	0.000346822	GO:0016462	m	5	381; 526; 534; 1783; 2771; 2783; 3320; 3704; 3800; 5217; 5414; 5879; 5901; 9114; 9230; 10381; 10382; 10694; 81876	CCT8; RAB1B; RAC1; RAN; TUBB3; KIF5C; PFN2; ARF5; GNB2; ITPA; RAB11B; ATP6V1G2; DYNC1LI2; SEPT4; HSP90AA1; ATP6V1B2; GNAI2; ATP6V0D1; TUBB4A	908	905
anterograde trans-synaptic signaling	9.91537e-06	0.000370587	GO:0098916	b	5	816; 2571; 2771; 2932; 4155; 5217; 5354; 7532; 23154; 8618; 8867; 9211; 10211; 10675; 112755; 22895	STX1B; CSPG5; GNAI2; CAMK2B; GSK3B; CADPS; PFN2; RPH3A; SYNJ1; LGI1; NCDN; PLP1; YWHAG; MBP; GAD1; FLOT1	672	670
nucleoside triphosphate metabolic process	1.6541e-05	0.00054953	GO:0009141	b	5	526; 1537; 3704; 4514; 4697; 4712; 4718; 4724; 5211; 5901; 7381	NDUFA4; MT-CO3; RAN; NDUFB6; CYC1; NDUFC2; ITPA; PFKL; NDUFS4; ATP6V1B2; UQCRB	339	338
protein localization to membrane	2.0706e-05	0.000619109	GO:0072657	b	5	3320; 5534; 6137; 6175; 6193; 6204; 6207; 6232; 7532; 9230; 9368; 10211; 112755; 57628	RPS13; RPS27; DPP10; RPS10; PPP3R1; STX1B; SLC9A3R1; RPLP0; RPS5; RAB11B; FLOT1; RPL13; HSP90AA1; YWHAG	557	556
microtubule cytoskeleton	2.45556e-05	0.000278297	GO:0015630	c	5	816; 1783; 2771; 2932; 3800; 4082; 4131; 4135; 5414; 5515; 5901; 6950; 8867; 9114; 10121; 10211; 10381; 10382; 10397; 10694; 112755	MAP1B; STX1B; ACTR1A; CCT8; PPP2CA; TUBB4A; KIF5C; TUBB3; CAMK2B; GSK3B; RAN; TCP1; MARCKS; MAP6; FLOT1; DYNC1LI2; NDRG1; SEPT4; ATP6V0D1; GNAI2; SYNJ1	1158	1155
lytic vacuole	4.77616e-05	0.000352462	GO:0000323	c	5	526; 824; 1175; 1783; 2665; 2697; 2783; 3320; 4718; 7317; 9114; 10211; 10675; 10694; 1508	GJA1; AP2S1; CSPG5; CTSB; NDUFC2; GNB2; CCT8; CAPN2; DYNC1LI2; UBA1; GDI2; HSP90AA1; ATP6V1B2; ATP6V0D1; FLOT1	681	680
nucleotide metabolic process	5.02046e-05	0.00136465	GO:0009117	b	5	526; 1537; 2079; 2771; 3094; 3704; 4514; 4697; 4712; 4718; 4724; 5211; 5901; 6888; 7381	NDUFA4; MT-CO3; TALDO1; RAN; GNAI2; CYC1; NDUFC2; UQCRB; ITPA; PFKL; NDUFS4; NDUFB6; ATP6V1B2; ERH; HINT1	685	683
transport vesicle	5.18326e-05	0.000352462	GO:0030133	c	5	534; 4135; 8615; 9114; 9143; 9230; 112755; 81876; 22818; 388662; 22895	COPZ1; STX1B; SYNGR3; RAB1B; RPH3A; RAB11B; USO1; ATP6V1G2; MAP6; ATP6V0D1; SLC6A17	383	383
ribonucleotide metabolic process	7.89482e-05	0.00191781	GO:0009259	b	5	526; 1537; 2771; 3094; 3704; 4514; 4697; 4712; 4718; 4724; 5211; 5901; 7381	NDUFA4; MT-CO3; RAN; NDUFB6; CYC1; NDUFC2; UQCRB; ITPA; PFKL; NDUFS4; ATP6V1B2; GNAI2; HINT1	551	550
purine nucleotide metabolic process	8.33829e-05	0.00191781	GO:0006163	b	5	526; 1537; 2771; 3094; 3704; 4514; 4697; 4712; 4718; 4724; 5211; 5901; 7381	NDUFA4; MT-CO3; RAN; NDUFB6; CYC1; NDUFC2; UQCRB; ITPA; PFKL; NDUFS4; ATP6V1B2; GNAI2; HINT1	554	553
establishment of synaptic vesicle localization	0.000152704	0.00326133	GO:0097480	b	5	3800; 5217; 8618; 8867; 112755; 22895	STX1B; KIF5C; PFN2; RPH3A; SYNJ1; CADPS	121	120
synaptic vesicle localization	0.000208077	0.00414767	GO:0097479	b	5	3800; 5217; 8618; 8867; 112755; 22895	STX1B; KIF5C; PFN2; RPH3A; SYNJ1; CADPS	128	127
NADH dehydrogenase (quinone) activity	0.000246962	0.00493925	GO:0050136	m	5	4697; 4712; 4718; 4724	NDUFB6; NDUFA4; NDUFS4; NDUFC2	46	46
viral gene expression	0.000295131	0.00551527	GO:0019080	b	5	6137; 6175; 6193; 6204; 6207; 6232; 8665	RPS13; RPS27; RPS10; RPLP0; EIF3F; RPS5; RPL13	192	191
secretory granule lumen	0.000310474	0.00165845	GO:0034774	c	5	87; 210; 1476; 2665; 3320; 3837; 5049; 5211; 10694	ACTN1; ALAD; CSTB; KPNB1; CCT8; PFKL; GDI2; HSP90AA1; PAFAH1B2	322	322
vesicle-mediated transport in synapse	0.000338746	0.00595794	GO:0099003	b	5	3800; 5217; 8618; 8867; 112755; 22895	STX1B; KIF5C; PFN2; RPH3A; SYNJ1; CADPS	140	139
cytosolic small ribosomal subunit	0.000341445	0.00165845	GO:0022627	c	5	6193; 6204; 6207; 6232	RPS13; RPS27; RPS5; RPS10	51	50
mitochondrial electron transport, NADH to ubiquinone	0.000397279	0.00659924	GO:0006120	b	5	4697; 4712; 4718; 4724	NDUFB6; NDUFA4; NDUFS4; NDUFC2	52	52
microtubule	0.000409203	0.00173911	GO:0005874	c	5	1783; 3800; 4131; 4135; 6950; 8867; 10381; 10382; 10397; 10694	MAP1B; CCT8; TUBB4A; KIF5C; TUBB3; TCP1; SYNJ1; DYNC1LI2; NDRG1; MAP6	408	408
neuron projection development	0.000499959	0.00786778	GO:0031175	b	5	816; 2596; 2697; 2932; 3800; 4131; 4135; 5306; 5354; 5879; 23154; 9211; 9368; 10211; 10381; 112755	GJA1; MAP1B; STX1B; GAP43; RAC1; SLC9A3R1; KIF5C; TUBB3; CAMK2B; GSK3B; MAP6; LGI1; NCDN; PLP1; PITPNA; FLOT1	938	937
neutrophil mediated immunity	0.000549435	0.00821405	GO:0002446	b	5	210; 1476; 2665; 3320; 3837; 4718; 5049; 5211; 5879; 10694; 1508	NDUFC2; ALAD; RAC1; CSTB; CTSB; KPNB1; CCT8; PFKL; GDI2; HSP90AA1; PAFAH1B2	505	503
nucleoside monophosphate metabolic process	0.000591605	0.00842333	GO:0009123	b	5	526; 1537; 4514; 4697; 4712; 4718; 4724; 5211; 7381	NDUFC2; MT-CO3; NDUFB6; CYC1; NDUFA4; PFKL; NDUFS4; ATP6V1B2; UQCRB	353	352
endosome	0.000853132	0.00322294	GO:0005768	c	5	1175; 1783; 2697; 2923; 5879; 5901; 7317; 9114; 9230; 10211; 10397; 10935; 1508; 112936; 5245	GJA1; AP2S1; RAC1; RAN; PRDX3; CTSB; VPS26B; PDIA3; PHB; RAB11B; FLOT1; DYNC1LI2; UBA1; NDRG1; ATP6V0D1	889	889
purine ribonucleoside binding	0.0009795	0.01306	GO:0032550	m	5	381; 2771; 5414; 5879; 5901; 9230; 10381; 10382; 81876	RAC1; RAN; TUBB4A; RAB1B; TUBB3; ARF5; RAB11B; SEPT4; GNAI2	380	378
cation transport	0.00108672	0.0147695	GO:0006812	b	5	526; 534; 816; 1528; 1537; 2697; 2771; 4514; 4697; 6520; 9114; 9230; 9368; 55156; 57628; 388662; 5245	GJA1; NDUFA4; MT-CO3; SLC3A2; SLC6A17; SLC9A3R1; CYC1; CYB5A; CAMK2B; RAB11B; DPP10; ATP6V1G2; PHB; ATP6V1B2; GNAI2; ATP6V0D1; ARMC1	1107	1107
Golgi-associated vesicle	0.00117027	0.00397891	GO:0005798	c	5	2697; 5297; 8615; 10121; 10675; 22818	COPZ1; GJA1; PI4KA; CSPG5; USO1; ACTR1A	176	176
viral transcription	0.00120483	0.0156627	GO:0019083	b	5	6137; 6175; 6193; 6204; 6207; 6232	RPS13; RPS27; RPS10; RPLP0; RPS5; RPL13	178	177
guanyl nucleotide binding	0.00137702	0.0137702	GO:0019001	m	5	381; 2771; 5414; 5879; 5901; 9230; 10381; 10382; 81876	RAC1; RAN; TUBB4A; RAB1B; TUBB3; ARF5; RAB11B; SEPT4; GNAI2	399	397
heterochromatin	0.00143431	0.00437456	GO:0000792	c	5	3009; 6950; 7317; 10155	TCP1; TRIM28; HIST1H1B; UBA1	73	73
phosphorylation	0.00147075	0.0183231	GO:0016310	b	5	816; 1537; 2771; 2932; 3320; 4155; 4514; 4697; 4712; 4718; 4724; 5211; 5217; 5297; 5515; 5575; 5879; 7381; 7532; 9368; 10155; 10211; 10550; 10935; 23236; 79012; 57447; 5245	MT-CO3; PI4KA; NDUFB6; PRDX3; NDUFC2; NDRG2; UQCRB; GNAI2; SLC9A3R1; PFKL; MBP; YWHAG; PLCB1; NDUFA4; TRIM28; RAC1; ARL6IP5; CAMK2B; CAMKV; PRKAR1B; PPP2CA; PHB; CYC1; GSK3B; PFN2; NDUFS4; FLOT1; HSP90AA1	2355	2349
centrosome	0.00164771	0.00437456	GO:0005813	c	5	1783; 2771; 2932; 4082; 6950; 9114; 10121; 10211; 10397; 10694	CCT8; ACTR1A; GSK3B; TCP1; MARCKS; FLOT1; DYNC1LI2; NDRG1; ATP6V0D1; GNAI2	491	490
actin cytoskeleton	0.00167263	0.00437456	GO:0015629	c	5	87; 824; 4082; 136319; 5879; 9368; 10093; 10094; 10121; 10211	ACTN1; RAC1; ARPC3; SLC9A3R1; ARPC4; MTPN; MARCKS; CAPN2; ACTR1A; FLOT1	491	491
regulation of organelle organization	0.00173926	0.0208016	GO:0033043	b	5	824; 2932; 3009; 4131; 5217; 136319; 5534; 5879; 6950; 7532; 8867; 10093; 10094; 10155; 10382; 10694; 23236; 81876	PLCB1; MAP1B; TRIM28; PPP3R1; RAC1; ARPC3; TUBB4A; RAB1B; TCP1; GSK3B; CCT8; MTPN; PFN2; SYNJ1; CAPN2; ARPC4; YWHAG; HIST1H1B	1262	1260
cell morphogenesis involved in differentiation	0.00259219	0.0292566	GO:0000904	b	5	87; 816; 2596; 3800; 4131; 4135; 5306; 5879; 9211; 9368; 10211; 10381	MAP1B; GAP43; RAC1; SLC9A3R1; KIF5C; ACTN1; CAMK2B; TUBB3; MAP6; LGI1; PITPNA; FLOT1	704	703
positive regulation of protein binding	0.0027309	0.0292566	GO:0032092	b	5	2932; 5515; 5901; 10211	PPP2CA; RAN; FLOT1; GSK3B	87	87
actin crosslink formation	0.00278229	0.0292566	GO:0051764	b	5	87; 4082	ACTN1; MARCKS	12	12
protein complex oligomerization	0.00295035	0.0292566	GO:0051259	b	5	210; 1783; 2697; 4082; 5211; 5414; 6648; 9211; 10155; 10211	TRIM28; GJA1; ALAD; SOD2; MARCKS; LGI1; DYNC1LI2; SEPT4; PFKL; FLOT1	531	531
translation	0.00300805	0.0292566	GO:0006412	b	5	1936; 1984; 136319; 5901; 6137; 6175; 6193; 6204; 6207; 6232; 8665; 26986	RPS13; RPS27; RPS10; RAN; PABPC1; EEF1D; RPLP0; EIF3F; MTPN; RPS5; RPL13; EIF5A	719	716
positive regulation of cellular component organization	0.0030381	0.0292566	GO:0051130	b	5	816; 1984; 2932; 3009; 4131; 5217; 5534; 5879; 6950; 7532; 8867; 10093; 10094; 10155; 10211; 10694; 23236	PLCB1; MAP1B; TRIM28; PPP3R1; RAC1; ARPC3; TCP1; CAMK2B; GSK3B; CCT8; PFN2; SYNJ1; FLOT1; ARPC4; YWHAG; HIST1H1B; EIF5A	1221	1220
regulation of protein polymerization	0.00313115	0.0292566	GO:0032271	b	5	5217; 136319; 5879; 10093; 10094; 10382	RAC1; ARPC3; TUBB4A; ARPC4; MTPN; PFN2	214	214
phosphatidylinositol phosphate binding	0.00314015	0.0251212	GO:1901981	m	5	2596; 55763; 5217; 23236; 22895	PLCB1; PFN2; EXOC1; RPH3A; GAP43	148	148
endocytic vesicle	0.00332323	0.0080707	GO:0030139	c	5	816; 1175; 2923; 3320; 9114; 9230; 112936	AP2S1; VPS26B; PDIA3; CAMK2B; RAB11B; HSP90AA1; ATP6V0D1	290	290
cell cortex	0.00385709	0.00874273	GO:0005938	c	5	824; 2571; 55763; 4082; 5414; 10121; 10211	EXOC1; MARCKS; CAPN2; ACTR1A; SEPT4; GAD1; FLOT1	298	298
peptide biosynthetic process	0.00404586	0.0366084	GO:0043043	b	5	1936; 1984; 136319; 5901; 6137; 6175; 6193; 6204; 6207; 6232; 8665; 26986	RPS13; RPS27; RPS10; RAN; PABPC1; EEF1D; RPLP0; EIF3F; MTPN; RPS5; RPL13; EIF5A	746	743
RNA catabolic process	0.00416282	0.0366084	GO:0006401	b	5	5515; 6137; 6175; 6193; 6204; 6207; 6232; 26986	RPS13; RPS27; RPS10; PPP2CA; PABPC1; RPLP0; RPS5; RPL13	384	383
mitochondrial electron transport, ubiquinol to cytochrome c	0.00436889	0.0373228	GO:0006122	b	5	1537; 7381	UQCRB; CYC1	15	15
protein kinase binding	0.00476158	0.0277266	GO:0019901	m	5	2697; 2932; 3094; 3320; 4082; 5575; 5879; 7532; 8618; 10935; 112755	GJA1; STX1B; RAC1; YWHAG; PRDX3; GSK3B; MARCKS; PRKAR1B; HSP90AA1; CADPS; HINT1	662	662
response to glucagon	0.00476397	0.0395674	GO:0033762	b	5	1537; 2783; 5575	CYC1; PRKAR1B; GNB2	51	51
monovalent inorganic cation transmembrane transporter activity	0.00485215	0.0277266	GO:0015077	m	5	526; 534; 1528; 4514; 4697; 6520; 9114; 388662	NDUFA4; MT-CO3; SLC3A2; CYB5A; ATP6V1G2; ATP6V1B2; SLC6A17; ATP6V0D1	393	393
transcytosis	0.00497133	0.0401737	GO:0045056	b	5	8615; 9230	RAB11B; USO1	16	16
regulation of cholesterol metabolic process	0.00530754	0.0408964	GO:0090181	b	5	2194; 3837; 5901	RAN; KPNB1; FASN	53	53
viral life cycle	0.00538537	0.0408964	GO:0019058	b	5	3837; 5297; 5901; 10155; 1508; 81876; 26986	KPNB1; TRIM28; PI4KA; RAN; PABPC1; CTSB; RAB1B	317	317
plasma membrane bounded cell projection assembly	0.00547109	0.0408964	GO:0120031	b	5	2596; 3320; 5217; 5414; 5879; 7532; 9114; 9368; 10121; 10382	GAP43; RAC1; SLC9A3R1; PFN2; TUBB4A; ACTR1A; SEPT4; HSP90AA1; ATP6V0D1; YWHAG	582	580
transmembrane receptor protein tyrosine kinase signaling pathway	0.00679135	0.0471996	GO:0007169	b	5	526; 534; 1175; 3187; 3320; 5879; 9114; 9368; 10093; 10094; 23236	PLCB1; AP2S1; RAC1; ARPC3; SLC9A3R1; ARPC4; HNRNPH1; ATP6V1G2; HSP90AA1; ATP6V1B2; ATP6V0D1	696	695
RNA localization to Cajal body	0.00699233	0.0471996	GO:0090670	b	5	6950; 10694	TCP1; CCT8	19	19
telomerase RNA localization to Cajal body	0.00699233	0.0471996	GO:0090671	b	5	6950; 10694	TCP1; CCT8	19	19
generation of neurons	0.00704265	0.0471996	GO:0048699	b	5	816; 2596; 2697; 2932; 3800; 4131; 4135; 136319; 5306; 5354; 5879; 7532; 23154; 9211; 9368; 10211; 10381; 112755	GJA1; MAP1B; STX1B; GAP43; RAC1; SLC9A3R1; KIF5C; TUBB3; CAMK2B; GSK3B; MTPN; MAP6; LGI1; NCDN; PLP1; PITPNA; YWHAG; FLOT1	1442	1439
regulation of supramolecular fiber organization	0.00710362	0.0471996	GO:1902903	b	5	4131; 5217; 136319; 5879; 10093; 10094; 10382	MAP1B; RAC1; ARPC3; TUBB4A; ARPC4; MTPN; PFN2	334	334
germ cell nucleus	0.00773559	0.0164381	GO:0043073	c	5	4082; 5901	RAN; MARCKS	20	20
regulation of actin polymerization or depolymerization	0.00782732	0.0501812	GO:0008064	b	5	5217; 136319; 5879; 10093; 10094	ARPC3; MTPN; PFN2; ARPC4; RAC1	184	184
negative regulation of macromolecule metabolic process	0.00801699	0.0501812	GO:0010605	b	5	210; 1476; 2697; 2932; 3007; 3009; 5515; 5575; 5901; 6137; 6175; 6193; 6204; 6207; 6232; 7532; 7536; 9368; 10049; 10155; 10409; 10935; 23236; 85235; 55506; 57447; 26986; 5245	RPS13; RPS10; ALAD; PLCB1; PABPC1; RPLP0; PRDX3; SF1; RPS5; HIST1H2AH; NDRG2; RAN; SLC9A3R1; DNAJB6; YWHAG; RPS27; TRIM28; CSTB; H2AFY2; PRKAR1B; RPL13; HIST1H1D; HIST1H1B; GJA1; PPP2CA; PHB; GSK3B; BASP1	2649	2646
regulation of heterotypic cell-cell adhesion	0.00851282	0.0501812	GO:0034114	b	5	4155; 10211	MBP; FLOT1	21	21
aerobic electron transport chain	0.00851282	0.0501812	GO:0019646	b	5	4514; 4697	NDUFA4; MT-CO3	21	21
ribosome assembly	0.00857441	0.0501812	GO:0042255	b	5	6193; 6204; 6232	RPS27; RPS5; RPS10	64	63
apoptotic mitochondrial changes	0.00876926	0.0501812	GO:0008637	b	5	2932; 5534; 6648; 7532	SOD2; YWHAG; PPP3R1; GSK3B	121	121
regulation of establishment of protein localization	0.00882564	0.0501812	GO:0070201	b	5	2697; 2932; 55763; 4082; 4155; 5019; 5211; 5534; 6950; 7532; 10694	GJA1; CCT8; EXOC1; PPP3R1; YWHAG; GSK3B; TCP1; MARCKS; OXCT1; MBP; PFKL	722	721
regulation of alcohol biosynthetic process	0.00895298	0.0501812	GO:1902930	b	5	2194; 3837; 5901	RAN; KPNB1; FASN	64	64
amide biosynthetic process	0.00906282	0.0501812	GO:0043604	b	5	1936; 1984; 136319; 5901; 6137; 6175; 6193; 6204; 6207; 6232; 8665; 26986	RPS13; RPS27; RPS10; RAN; PABPC1; EEF1D; RPLP0; EIF3F; MTPN; RPS5; RPL13; EIF5A	828	825
cellular response to peptide	0.00989451	0.0537901	GO:1901653	b	5	526; 534; 2783; 2932; 5575; 7532; 9114	GSK3B; ATP6V0D1; ATP6V1G2; PRKAR1B; ATP6V1B2; GNB2; YWHAG	358	356

## Sheet: cortex phosphoproteins
Cerebral cortex
Analysis of all dysregulated phosphoproteins (p < 0.05)
term_name	p-value	q-value	term_goid	term_category	term_level	members_input_overlap	members_input_overlap_geneids	size	effective_size
neuron projection development	8.25881e-34	4.81488e-31	GO:0031175	b	5	396; 659; 673; 815; 1009; 1400; 1496; 1499; 1501; 1808; 1809; 2017; 2258; 84687; 51517; 2596; 2697; 2823; 2824; 3066; 3799; 3800; 3925; 4130; 4131; 4133; 4134; 4137; 4684; 4741; 4744; 5058; 5530; 5578; 5594; 5803; 5909; 23136; 6709; 6711; 6714; 6792; 8506; 8831; 9201; 9368; 10059; 10160; 10479; 10938; 9024; 79929; 112755; 80725; 81565; 29993; 114787; 57465; 50488; 50807; 51466; 84446; 23043; 8530…	CDH11; CTTN; STMN1; EHD1; SRC; SHANK1; SPTAN1; NDEL1; DCLK1; EPB41L3; PTPRZ1; CTNNB1; TNIK; HDAC2; GPM6A; CTNND2; MAP4; GPM6B; EVL; NDRG4; NCAM1; SPTBN1; NCKIPSD; IMPACT; MINK1; CNTNAP1; RAP1GAP; GAP43; SLC9A6; NEFM; RAP1GAP2; SLC9A3R1; NEFH; SLC12A5; RTN4; MAPK1; SRCIN1; ARHGDIA; FGF13; PPP1R9B; PACSIN1; RIMS1; MAP1A; MAP1B; GPRIN1; DPYSL2; DPYSL3; FARP1; PRKCA; RUFY3; TBC1D24; CAMK2A; SYNGAP1; …	938	937
generation of neurons	2.22884e-26	6.49706e-24	GO:0048699	b	5	396; 491; 659; 673; 747; 815; 1009; 1400; 1496; 1499; 1501; 1808; 1809; 2017; 2258; 84687; 51517; 2596; 2697; 2823; 2824; 3066; 3799; 3800; 3925; 4130; 4131; 4133; 4134; 4137; 4684; 4741; 4744; 4763; 5058; 5530; 5578; 5594; 5803; 5909; 22933; 23136; 6709; 6711; 6714; 6792; 8506; 8831; 9181; 9201; 9368; 10059; 10160; 10479; 10636; 10938; 9024; 79929; 112755; 80725; 81565; 29993; 114787; 57465; 504…	CDH11; CTTN; STMN1; EHD1; SIRT2; SHANK1; SPTAN1; NDEL1; DCLK1; EPB41L3; PTPRZ1; CTNNB1; TNIK; HDAC2; GPM6A; CTNND2; MAP4; GPM6B; EVL; CEND1; NDRG4; NCAM1; SPTBN1; NCKIPSD; IMPACT; MINK1; CNTNAP1; RAP1GAP; GAP43; SLC9A6; NEFM; RAP1GAP2; SLC9A3R1; ARHGEF2; NEFH; SLC12A5; RTN4; MAPK1; SRCIN1; NF1; ARHGDIA; FGF13; PPP1R9B; PACSIN1; RIMS1; DAGLA; MAP1A; MAP1B; GPRIN1; DPYSL2; DPYSL3; FARP1; PRKCA; RUF…	1442	1439
anterograde trans-synaptic signaling	6.42318e-24	1.24824e-21	GO:0098916	b	5	273; 320; 673; 777; 815; 1499; 1739; 1740; 2257; 84687; 2752; 3745; 3799; 4137; 4155; 4644; 4763; 5334; 5413; 5530; 5582; 5594; 5799; 6506; 6804; 6853; 6854; 6855; 7416; 8541; 8831; 8927; 729956; 9568; 10059; 10636; 10814; 11346; 112755; 57555; 50488; 84446; 85358; 22941; 140679; 9097; 50944; 22930; 22999; 23095; 23504; 57338; 57468; 27445; 27253	STX1A; STX1B; SYNPO; SLC32A1; CTNNB1; JPH3; GLUL; SHISA7; SEPT5; VDAC1; GABBR2; DLG1; MINK1; DLG2; PPFIA3; CACNA1E; SLC12A5; BSN; MAPK1; PCLO; NF1; FGF12; PPP1R9B; MBP; RIMS1; PCDH17; PTPRN2; NLGN2; RIMBP2; RAB3GAP1; CAMK2A; PRKCG; PLCL1; SYNGAP1; USP14; DNM1L; KCNB1; SHANK3; SHANK2; SHANK1; CPLX2; AMPH; APBA1; KIF1B; BRSK1; KIF5B; SYP; BRAF; MAPT; PPP3CA; MYO5A; SYN2; RGS14; SLC1A2; SYN1	672	670
cell morphogenesis involved in differentiation	6.4851e-23	9.45203e-21	GO:0000904	b	5	396; 659; 673; 815; 1009; 1400; 1496; 1499; 1501; 1808; 2017; 2039; 2258; 2596; 3799; 3800; 3925; 4130; 4131; 4133; 4137; 4684; 4744; 5058; 5530; 5578; 5594; 5803; 5909; 6709; 6711; 6714; 6792; 8831; 8874; 9201; 9368; 10059; 10160; 10479; 9024; 79929; 80725; 81565; 50488; 51466; 84446; 23043; 85358; 22941; 50944; 22902; 57463; 9638; 57142	CDH11; CTTN; STMN1; SRC; SHANK1; SPTAN1; NDEL1; DCLK1; PTPRZ1; CTNNB1; TNIK; CTNND2; EVL; NCAM1; SPTBN1; MINK1; SLC9A6; RAP1GAP; GAP43; CDKL5; ARHGEF7; SLC9A3R1; NEFH; RTN4; MAPK1; SRCIN1; ARHGDIA; FGF13; MAP1A; MAP1B; DPYSL2; FARP1; PRKCA; RUFY3; CAMK2A; DMTN; SYNGAP1; CRMP1; DNM1L; SHANK3; SHANK2; CTNNA2; MAP2; BRSK2; BRSK1; FEZ1; KIF5B; KIF5C; MAP6D1; BMPR2; BRAF; MAPT; AMIGO1; PPP3CA; PAK1	704	703
regulation of cell projection organization	4.05674e-21	4.73016e-19	GO:0031344	b	5	324; 396; 659; 673; 989; 1400; 1808; 1809; 2017; 2039; 2258; 51517; 2596; 2823; 3066; 4131; 4133; 4134; 4137; 5058; 5064; 5530; 5580; 5909; 6714; 6792; 8831; 8874; 10059; 112755; 80725; 81565; 29993; 57465; 50807; 51466; 23043; 85358; 22941; 50944; 22902; 55737; 22999; 23108; 57463; 57471; 57554; 9638; 57142; 65009	CTTN; EVL; NDEL1; MAP2; TNIK; HDAC2; GPM6A; MAP4; ERMN; SEPT7; NDRG4; SRCIN1; NCKIPSD; RAP1GAP; GAP43; CDKL5; ARHGEF7; RTN4; DNM1L; ARHGDIA; FGF13; PACSIN1; RIMS1; SRC; MAP1B; LRRC7; DPYSL2; DPYSL3; STX1B; RUFY3; TBC1D24; PRKCD; DMTN; SYNGAP1; CRMP1; PALM; APC; SHANK3; SHANK2; SHANK1; VPS35; FEZ1; ASAP1; AMIGO1; BMPR2; BRAF; MAPT; RAP1GAP2; PPP3CA; PAK1	632	630
vesicle-mediated transport in synapse	6.98575e-15	6.78782e-13	GO:0099003	b	5	673; 821; 1499; 3799; 3800; 5413; 6453; 6804; 6853; 6855; 8120; 8943; 9829; 10059; 10814; 112755; 29993; 57555; 22930; 22999; 27445	STX1A; CPLX2; AP3B2; STX1B; RAB3GAP1; ITSN1; KIF5B; KIF5C; RIMS1; CTNNB1; NLGN2; SYP; PCLO; BRAF; SEPT5; DNM1L; AP3D1; PACSIN1; DNAJC6; CANX; SYN1	140	139
regulation of cell morphogenesis	3.21618e-14	2.67862e-12	GO:0022604	b	5	396; 659; 673; 989; 1739; 1808; 2017; 2039; 2258; 4131; 4133; 4137; 4628; 5058; 5064; 5530; 23136; 6714; 6792; 8831; 8874; 9368; 10059; 80725; 114299; 81565; 23043; 85358; 85369; 22902; 22999; 57463; 57471; 57142; 147179	MYH10; CTTN; ERMN; NDEL1; EPB41L3; MAP2; TNIK; SEPT7; SRCIN1; DLG1; STRIP1; CDKL5; ARHGEF7; SLC9A3R1; ARHGDIA; FGF13; RIMS1; SRC; MAP1B; DPYSL2; PALM2; RTN4; RUFY3; DMTN; SYNGAP1; WIPF2; PALM; DNM1L; SHANK3; BMPR2; BRAF; MAPT; AMIGO1; PPP3CA; PAK1	470	468
negative regulation of cellular component organization	4.25955e-14	3.10415e-12	GO:0051129	b	5	118; 119; 324; 396; 1400; 1809; 2039; 2258; 3066; 3192; 3925; 4134; 4137; 4869; 5530; 5580; 5909; 22933; 6709; 6711; 6714; 8831; 9181; 10059; 79929; 112755; 146691; 29993; 51143; 50807; 51466; 85358; 24144; 50944; 55364; 22902; 55737; 23108; 9638; 57142; 29763	HDAC2; STMN1; ADD2; ADD1; SRC; SPTAN1; STX1B; MAP4; EVL; SPTBN1; IMPACT; RAP1GAP; SHANK3; ARHGEF2; HNRNPU; DNM1L; ARHGDIA; FGF13; PACSIN1; PACSIN3; SIRT2; DPYSL3; RTN4; RUFY3; PRKCD; DMTN; SYNGAP1; CRMP1; DYNC1LI1; APC; NPM1; SHANK1; VPS35; FEZ1; MAP6D1; TFIP11; TOM1L2; MAPT; RAP1GAP2; PPP3CA; ASAP1	646	645
regulation of cell development	7.60429e-14	4.92589e-12	GO:0060284	b	5	118; 396; 572; 659; 673; 1400; 1499; 1808; 1809; 2017; 2039; 2258; 51517; 3066; 4131; 4133; 4137; 4763; 5058; 5530; 5803; 22933; 6792; 8831; 8874; 9181; 9414; 10059; 10636; 112755; 80725; 81565; 29993; 50807; 23043; 85358; 22941; 50944; 55364; 22902; 22999; 23108; 57463; 57554; 9638; 57142; 65009	CTTN; ADD1; NDEL1; PTPRZ1; MAP2; BAD; HDAC2; NDRG4; SRCIN1; NCKIPSD; IMPACT; CDKL5; ARHGEF7; ARHGEF2; RTN4; NF1; ARHGDIA; FGF13; PACSIN1; RIMS1; SIRT2; MAP1B; DPYSL2; DPYSL3; STX1B; RUFY3; LRRC7; DMTN; SYNGAP1; CRMP1; DNM1L; SHANK3; SHANK2; SHANK1; TJP2; CTNNB1; RGS14; FEZ1; TNIK; ASAP1; AMIGO1; BMPR2; BRAF; MAPT; RAP1GAP2; PPP3CA; PAK1	851	847
regulation of nervous system development	9.81252e-14	5.7207e-12	GO:0051960	b	5	396; 659; 673; 1400; 1499; 1739; 1808; 1809; 2017; 2258; 51517; 3066; 4131; 4133; 4137; 4763; 5058; 5530; 5803; 22933; 6792; 8831; 9181; 10059; 10636; 112755; 80725; 81565; 29993; 57555; 50807; 51286; 23043; 85358; 22941; 50944; 55364; 22902; 55737; 22999; 23108; 57463; 57554; 9638; 57142; 65009	CTTN; NDEL1; PTPRZ1; MAP2; TNIK; HDAC2; NLGN2; CEND1; NDRG4; SRCIN1; NCKIPSD; DLG1; CDKL5; RAP1GAP2; ARHGEF2; RTN4; NF1; ARHGDIA; FGF13; PACSIN1; RIMS1; SIRT2; MAP1B; DPYSL2; DPYSL3; STX1B; RUFY3; LRRC7; SYNGAP1; CRMP1; DNM1L; SHANK3; SHANK2; SHANK1; CTNNB1; RGS14; IMPACT; VPS35; FEZ1; ASAP1; BMPR2; BRAF; MAPT; AMIGO1; PPP3CA; PAK1	823	820
positive regulation of cellular component organization	1.82614e-13	9.67855e-12	GO:0051130	b	5	118; 197; 324; 396; 572; 659; 673; 989; 1499; 1739; 1778; 1809; 2017; 2039; 51517; 2823; 3192; 3799; 4131; 4137; 5058; 5064; 5530; 5580; 5594; 5702; 399687; 22933; 6714; 6792; 8874; 9774; 10059; 10155; 10938; 11346; 23236; 81565; 29993; 57555; 50807; 51466; 84251; 85358; 22941; 50944; 22843; 22902; 22930; 55737; 22999; 57463; 57554; 9638; 57142; 147179; 65009	EVL; CTTN; SYNPO; ADD1; SRC; NDEL1; BCLAF1; CTNNB1; MYO18A; BAD; GPM6A; AHSG; NLGN2; SEPT7; SGIP1; NDRG4; NCKIPSD; DLG1; PPM1E; EHD1; CDKL5; ARHGEF7; HNRNPU; MAPK1; PPP3CA; ARHGDIA; PSMC3; PACSIN1; RUFY3; SIRT2; MAP1B; TRIM28; DPYSL3; RAB3GAP1; RTN4; PLCB1; LRRC7; PRKCD; DMTN; WIPF2; PALM; DYNC1H1; SHANK3; SHANK2; SHANK1; RIMS1; DNM1L; VPS35; FEZ1; KIF5B; ASAP1; BMPR2; BRAF; MAPT; AMIGO1; APC; PA…	1221	1220
microtubule binding	1.16149e-11	8.4789e-10	GO:0008017	m	5	324; 1808; 2258; 3799; 3800; 4130; 4131; 4133; 4134; 4137; 4628; 4644; 4741; 4744; 399687; 7461; 9181; 10059; 10636; 11178; 79929; 81565; 84251; 23095	MYH10; KIF5C; MAP2; MYO18A; MAP4; NEFM; ARHGEF2; NEFH; CLIP2; FGF13; LZTS1; MAP1A; MAP1B; DPYSL2; APC; NDEL1; RGS14; KIF1B; KIF5B; MAP6D1; SGIP1; MAPT; DNM1L; MYO5A	271	270
actin cytoskeleton	1.69713e-11	5.31811e-10	GO:0015629	c	5	118; 119; 273; 989; 1496; 1809; 2017; 2039; 84687; 3983; 4082; 4628; 4644; 5058; 399687; 6709; 6711; 6714; 6804; 8470; 9181; 9368; 55970; 9743; 10487; 10580; 11346; 80725; 83660; 50807; 57584; 147179	MYH10; STX1A; CTTN; SYNPO; ADD2; ADD1; SPTAN1; MYO18A; SORBS1; SEPT7; SORBS2; SPTBN1; SLC9A3R1; ARHGEF2; CAP1; GNG12; ARHGAP21; MARCKS; SRCIN1; PPP1R9B; SRC; TLN2; DPYSL3; DMTN; ABLIM1; CTNNA2; AMPH; ASAP1; ARHGAP32; WIPF2; MYO5A; PAK1	491	491
microtubule	2.00684e-11	5.31811e-10	GO:0005874	c	5	324; 1739; 1778; 1783; 1808; 2258; 3192; 3799; 3800; 3831; 3925; 4130; 4131; 4133; 4134; 4137; 4644; 22933; 7461; 9181; 10059; 10564; 10636; 79929; 81565; 51143; 55177; 23095; 9638	MAP6D1; STMN1; DYNC1LI2; SIRT2; NDEL1; MAP2; MAP4; DLG1; ARHGEF2; HNRNPU; CLIP2; KLC1; FGF13; MAP1A; MAP1B; DPYSL2; RMDN3; APC; DYNC1LI1; ARFGEF2; DYNC1H1; RGS14; KIF1B; FEZ1; KIF5B; KIF5C; MAPT; DNM1L; MYO5A	408	408
synaptic vesicle localization	2.03115e-11	9.86801e-10	GO:0097479	b	5	673; 1499; 3799; 3800; 5413; 6804; 6853; 8120; 8943; 10059; 10814; 112755; 57555; 22930; 22999; 27445; 27253	STX1A; CPLX2; AP3B2; NLGN2; RAB3GAP1; KIF5B; KIF5C; CTNNB1; PCDH17; STX1B; PCLO; BRAF; SEPT5; DNM1L; AP3D1; RIMS1; SYN1	128	127
microtubule cytoskeleton	1.08381e-10	1.91474e-09	GO:0015630	c	5	324; 989; 1400; 1499; 1739; 1778; 1783; 1808; 2017; 2258; 3192; 3799; 3800; 3831; 3925; 4082; 4130; 4131; 4133; 4134; 4137; 4644; 4869; 5413; 5414; 5594; 22933; 6709; 7461; 8502; 8682; 9181; 9584; 10059; 10564; 10580; 10636; 9024; 79929; 112755; 80212; 81565; 57553; 51143; 55177; 84446; 23095; 23108; 23176; 9638	CTTN; STMN1; ARFGEF2; SIRT2; SPTAN1; NDEL1; MAP2; SORBS1; PKP4; SEPT8; MAP4; SEPT5; SEPT4; SEPT7; DLG1; PEA15; RAP1GAP2; ARHGEF2; HNRNPU; CCDC92; CLIP2; MARCKS; KLC1; FGF13; MICAL3; RBM39; MAP1A; MAP1B; DPYSL2; RMDN3; STX1B; DNM1L; CRMP1; DYNC1LI1; DYNC1LI2; DYNC1H1; NPM1; KIF1B; CTNNB1; RGS14; BRSK2; BRSK1; FEZ1; KIF5B; KIF5C; MAP6D1; MAPK1; MAPT; APC; MYO5A	1158	1155
regulation of supramolecular fiber organization	1.75599e-10	7.87495e-09	GO:1902903	b	5	118; 119; 324; 673; 1739; 2017; 2039; 2258; 3925; 4130; 4131; 4133; 4137; 5058; 5580; 6709; 6711; 9181; 11346; 79929; 51466; 85358; 50944; 22843; 147179	EVL; CTTN; STMN1; ADD2; ADD1; SPTAN1; MAP2; SYNPO; SPTBN1; DLG1; PPM1E; ARHGEF2; FGF13; MAP1A; MAP1B; PRKCD; DMTN; WIPF2; SHANK3; SHANK1; MAP6D1; BRAF; MAPT; APC; PAK1	334	334
regulation of organelle organization	2.40999e-10	1.00359e-08	GO:0033043	b	5	118; 119; 324; 396; 572; 673; 989; 1499; 1739; 1778; 2017; 2039; 2258; 84687; 2824; 3192; 3799; 3925; 4130; 4131; 4133; 4134; 4137; 4644; 4869; 5058; 5580; 5594; 22933; 6709; 6711; 6714; 7416; 9181; 10059; 10155; 11346; 23236; 79929; 146691; 57465; 51143; 50807; 51466; 85358; 50944; 22843; 22930; 55737; 9638; 30845; 147179	EVL; CTTN; STMN1; ADD2; ADD1; SIRT2; SPTAN1; CTNNB1; BAD; MAP4; GPM6B; SYNPO; SEPT7; VDAC1; SPTBN1; DLG1; PPM1E; EHD3; SHANK3; ARHGEF2; HNRNPU; MAPK1; ARHGDIA; FGF13; PPP1R9B; TOM1L2; MAP1A; MAP1B; TRIM28; RAB3GAP1; PLCB1; TBC1D24; PRKCD; SRC; DMTN; WIPF2; DYNC1LI1; DYNC1H1; NPM1; SHANK1; MAP2; DNM1L; VPS35; FEZ1; KIF5B; MAP6D1; ASAP1; BRAF; MAPT; APC; MYO5A; PAK1	1262	1260
protein localization to membrane	4.06426e-10	1.57964e-08	GO:0072657	b	5	287; 572; 673; 1739; 1740; 2039; 2258; 3745; 3799; 4644; 5058; 5064; 5593; 5824; 23136; 6711; 6804; 8831; 8943; 729956; 9368; 10580; 112755; 29993; 57555; 23043; 85358; 22930; 55737; 56850; 57512; 30845	STX1A; STX1B; EHD3; PEX19; BAD; SORBS1; SPTBN1; DLG1; DLG2; SLC9A3R1; PRKG2; FGF13; AP3D1; PACSIN1; EPB41L3; NLGN2; RAB3GAP1; DMTN; SYNGAP1; GRIPAP1; PALM; KCNB1; SHANK3; VPS35; KIF5B; GPR158; TNIK; ANK2; SHISA7; BRAF; MYO5A; PAK1	557	556
establishment of synaptic vesicle localization	8.41331e-10	3.0656e-08	GO:0097480	b	5	673; 1499; 3799; 3800; 5413; 6804; 6853; 8120; 8943; 10059; 10814; 112755; 22930; 22999; 27445	STX1A; CPLX2; AP3B2; RAB3GAP1; KIF5B; KIF5C; CTNNB1; STX1B; PCLO; BRAF; SEPT5; DNM1L; AP3D1; RIMS1; SYN1	121	120
regulation of synaptic vesicle cycle	1.12752e-09	3.86674e-08	GO:0098693	b	5	673; 5413; 6804; 6853; 10059; 112755; 57555; 22930; 22999; 27253	STX1A; STX1B; NLGN2; RAB3GAP1; PCDH17; BRAF; SEPT5; DNM1L; RIMS1; SYN1	43	43
protein kinase binding	2.14439e-09	7.82702e-08	GO:0019901	m	5	119; 287; 324; 572; 673; 1499; 1739; 2697; 3799; 4082; 4137; 4744; 4869; 5058; 5564; 5580; 5594; 6416; 6714; 6853; 7416; 8874; 9892; 10636; 9024; 112755; 80725; 146691; 84446; 85369; 219771; 57605; 26960; 9638	STX1B; ADD2; CTNNB1; BAD; MAP2K4; VDAC1; SRCIN1; DLG1; STRIP1; SNAP91; ARHGEF7; NEFH; NBEA; MARCKS; TOM1L2; SRC; PRKAB1; PRKCD; NPM1; GJA1; RGS14; BRSK2; BRSK1; FEZ1; KIF5B; CCNY; MAPK1; ANK2; BRAF; MAPT; PITPNM2; APC; PAK1; SYN1	662	662
cell cortex	2.92398e-09	3.87427e-08	GO:0005938	c	5	120; 989; 1499; 2017; 2023; 2039; 4082; 4628; 5413; 5414; 6709; 6711; 8874; 8927; 9743; 10487; 57553; 22999; 23176; 57471; 27445; 147179	MYH10; CTTN; ADD3; SPTAN1; CTNNB1; SEPT8; SEPT4; SEPT5; ERMN; SEPT7; SPTBN1; ARHGEF7; CAP1; BSN; MARCKS; PCLO; RIMS1; DMTN; ENO1; MICAL3; ARHGAP32; WIPF2	298	298
regulation of synaptic vesicle exocytosis	3.31375e-09	1.07329e-07	GO:2000300	b	5	673; 5413; 6804; 6853; 10059; 112755; 22930; 22999	STX1A; STX1B; RAB3GAP1; BRAF; SEPT5; DNM1L; RIMS1; SYN1	25	25
filopodium	5.47325e-09	5.80164e-08	GO:0030175	c	5	1778; 2258; 84687; 2596; 2823; 4644; 5064; 9368; 10160; 80725; 22902; 57471; 26230	ERMN; GAP43; FARP1; SLC9A3R1; TIAM2; GPM6A; DYNC1H1; FGF13; PALM; MYO5A; PPP1R9B; RUFY3; SRCIN1	98	98
regulation of intracellular transport	6.20625e-09	1.90434e-07	GO:0032386	b	5	673; 1778; 2039; 3745; 3799; 4131; 4744; 4924; 5058; 5413; 5580; 5594; 6714; 6804; 6853; 10059; 10938; 9024; 112755; 81565; 22902; 22930; 22999; 9638; 65009	STX1A; STX1B; EHD1; DYNC1H1; SEPT5; NDRG4; NEFH; MAPK1; RIMS1; SRC; MAP1B; RAB3GAP1; RUFY3; PRKCD; DMTN; NDEL1; KCNB1; NUCB1; BRSK2; FEZ1; KIF5B; BRAF; DNM1L; PAK1; SYN1	398	397
positive regulation of nervous system development	6.57812e-09	1.91752e-07	GO:0051962	b	5	396; 659; 673; 1499; 1809; 51517; 3066; 4131; 4137; 5058; 6792; 9181; 10059; 10636; 81565; 29993; 57555; 85358; 22941; 50944; 55364; 22902; 22999; 57463; 57554; 9638; 57142; 65009	HDAC2; CTNNB1; NDRG4; NCKIPSD; IMPACT; CDKL5; ARHGEF2; ARHGDIA; PACSIN1; RIMS1; MAP1B; NLGN2; DPYSL3; RTN4; RUFY3; LRRC7; NDEL1; SHANK3; SHANK2; SHANK1; RGS14; FEZ1; BMPR2; BRAF; MAPT; AMIGO1; DNM1L; PAK1	493	491
regulation of secretion	1.01878e-08	2.82834e-07	GO:0051046	b	5	572; 673; 777; 815; 2697; 2752; 3708; 3745; 3799; 4082; 4155; 4628; 4763; 5413; 5530; 5578; 399687; 6711; 6714; 6804; 6853; 8874; 9368; 10059; 10814; 9024; 79643; 112755; 80725; 57555; 22930; 55737; 22999; 134957; 27445	MYH10; STX1A; STX1B; MYO18A; GLUL; STXBP5; SEPT5; CHMP6; SPTBN1; ARHGEF7; SLC9A3R1; CACNA1E; MARCKS; PCLO; SRCIN1; NF1; MBP; RIMS1; SRC; NLGN2; RAB3GAP1; PRKCA; CAMK2A; CPLX2; DNM1L; KCNB1; ITPR1; GJA1; VPS35; BRSK2; KIF5B; BAD; BRAF; PPP3CA; SYN1	741	740
protein localization to cell periphery	1.3004e-08	3.44607e-07	GO:1990778	b	5	287; 1739; 2258; 3745; 3799; 4644; 5064; 5593; 23136; 6711; 9368; 10580; 112755; 29993; 23043; 55737; 23095; 56850; 57512; 30845	DLG1; EPB41L3; STX1B; VPS35; KIF1B; KIF5B; GPR158; TNIK; SLC9A3R1; SORBS1; ANK2; GRIPAP1; PALM; PRKG2; FGF13; EHD3; MYO5A; PACSIN1; KCNB1; SPTBN1	268	268
actin filament bundle organization	1.5647e-08	3.96616e-07	GO:0061572	b	5	118; 119; 673; 1809; 2039; 3925; 4082; 5058; 6714; 10580; 11346; 51466; 85358; 50944; 22843	SRC; EVL; STMN1; DPYSL3; ADD1; PPM1E; DMTN; MARCKS; BRAF; SORBS1; SYNPO; SHANK3; PAK1; SHANK1; ADD2	149	148
regulation of neurotransmitter transport	2.93456e-08	7.12853e-07	GO:0051588	b	5	673; 815; 2824; 4763; 5413; 6804; 6853; 10059; 10814; 112755; 22930; 22999	STX1A; STX1B; RAB3GAP1; CAMK2A; CPLX2; BRAF; NF1; GPM6B; SEPT5; DNM1L; RIMS1; SYN1	93	93
peptide transport	4.19403e-08	9.61276e-07	GO:0015833	b	5	287; 320; 572; 777; 821; 2017; 2039; 51517; 2697; 2752; 2824; 3313; 3708; 3745; 3799; 3800; 4082; 4155; 4628; 4644; 4869; 4924; 5058; 5530; 5578; 5580; 5594; 5799; 5824; 399687; 6711; 6714; 6804; 8120; 8675; 8683; 8874; 8943; 9181; 9368; 9892; 10059; 10250; 10564; 10938; 11276; 9024; 84067; 79643; 112755; 80725; 146691; 81565; 57555; 51555; 55187; 22902; 55737; 22999; 134957; 56850; 27445; 30845	MYH10; STX1A; FAM160A2; CTTN; EHD3; EHD1; ARHGEF2; HSPA9; NDEL1; PEX19; MYO18A; BAD; STX1B; STXBP5; GPM6B; CHMP6; CANX; AP3B2; SNAP91; NPM1; SLC9A3R1; SRSF9; CACNA1E; MARCKS; PCLO; SPTBN1; VPS13D; AP3D1; MBP; SYNRG; PTPRN2; SRC; NLGN2; NCKIPSD; SRCIN1; PRKCA; RUFY3; PRKCD; DMTN; GRIPAP1; ARFGEF2; DNM1L; VPS35; KCNB1; ITPR1; NUCB1; BRSK2; GJA1; APBA1; ARHGEF7; SRRM1; PEX5L; KIF5B; KIF5C; GLUL; RIM…	1957	1953
positive regulation of cell differentiation	4.28699e-08	9.61276e-07	GO:0045597	b	5	118; 396; 572; 659; 673; 1496; 1499; 1809; 2039; 51517; 2697; 3066; 4131; 4137; 5058; 5578; 22933; 6792; 8874; 8943; 9181; 10059; 10636; 10938; 23236; 81565; 29993; 85358; 22941; 50944; 55364; 22902; 22999; 57463; 57554; 9638; 57142; 65009	HDAC2; ADD1; PLCB1; CTNNB1; BAD; NDRG4; NCKIPSD; IMPACT; EHD1; CDKL5; ARHGEF7; ARHGEF2; RTN4; SHANK1; ARHGDIA; AP3D1; PACSIN1; RIMS1; SIRT2; MAP1B; DPYSL3; PRKCA; RUFY3; LRRC7; DMTN; NDEL1; SHANK3; SHANK2; CTNNA2; GJA1; RGS14; FEZ1; BMPR2; BRAF; MAPT; AMIGO1; DNM1L; PAK1	899	897
amide transport	6.57688e-08	1.42012e-06	GO:0042886	b	5	287; 320; 572; 777; 821; 2017; 2039; 51517; 2697; 2752; 2824; 3313; 3708; 3745; 3799; 3800; 4082; 4155; 4628; 4644; 4869; 4924; 5058; 5530; 5578; 5580; 5594; 5799; 5824; 399687; 6711; 6714; 6804; 8120; 8675; 8683; 8874; 8943; 9181; 9368; 9892; 10059; 10250; 10564; 10938; 11276; 9024; 84067; 79643; 112755; 80725; 146691; 81565; 57555; 51555; 55187; 22902; 55737; 22999; 134957; 56850; 27445; 30845	MYH10; STX1A; FAM160A2; CTTN; EHD3; EHD1; ARHGEF2; HSPA9; NDEL1; PEX19; MYO18A; BAD; STX1B; STXBP5; GPM6B; CHMP6; CANX; AP3B2; SNAP91; NPM1; SLC9A3R1; SRSF9; CACNA1E; MARCKS; PCLO; SPTBN1; VPS13D; AP3D1; MBP; SYNRG; PTPRN2; SRC; NLGN2; NCKIPSD; SRCIN1; PRKCA; RUFY3; PRKCD; DMTN; GRIPAP1; ARFGEF2; DNM1L; VPS35; KCNB1; ITPR1; NUCB1; BRSK2; GJA1; APBA1; ARHGEF7; SRRM1; PEX5L; KIF5B; KIF5C; GLUL; RIM…	1981	1977
regulation of ion transport	7.0305e-08	1.46385e-06	GO:0043269	b	5	287; 610; 777; 815; 1499; 1739; 2257; 2697; 2824; 3745; 3746; 3778; 3799; 4644; 5580; 5593; 7466; 729956; 9368; 57555; 50488; 85358; 22941; 50944; 22930; 56704; 57338; 57463; 29763; 30845	EHD3; KCNC1; KCNMA1; CTNNB1; JPH3; JPH1; GPM6B; DLG1; MINK1; SLC9A3R1; CACNA1E; PRKG2; FGF12; PACSIN3; NLGN2; RAB3GAP1; PRKCD; CAMK2A; KCNB1; SHANK3; SHANK2; SHANK1; GJA1; KIF5B; HCN2; ANK2; SHISA7; AMIGO1; MYO5A; WFS1	618	618
regulation of transmembrane transport	7.92801e-08	1.5938e-06	GO:0034762	b	5	287; 610; 673; 777; 1739; 2257; 2697; 3745; 3746; 3778; 3799; 4644; 5058; 6506; 8682; 729956; 9368; 10580; 57555; 50488; 85358; 22941; 50944; 56704; 57338; 57463; 30845	EHD3; KCNC1; KCNMA1; JPH3; JPH1; SORBS1; DLG1; MINK1; SLC9A3R1; CACNA1E; PEA15; FGF12; NLGN2; KCNB1; SHANK3; SHANK2; SHANK1; GJA1; KIF5B; HCN2; ANK2; SHISA7; BRAF; AMIGO1; MYO5A; PAK1; SLC1A2	519	518
regulation of intracellular signal transduction	9.72036e-08	1.88899e-06	GO:1902531	b	5	396; 572; 673; 1499; 1739; 1936; 2023; 2697; 2785; 3066; 3708; 3925; 4137; 4644; 4763; 5058; 5141; 5414; 5564; 5565; 5578; 5580; 5594; 5909; 6416; 6453; 6714; 7466; 8682; 8831; 8874; 9100; 9181; 9368; 9698; 9743; 9774; 9901; 10059; 10160; 10564; 10636; 23236; 80196; 50488; 50807; 51555; 23043; 23096; 23108; 56704; 57221; 57338; 57447; 57584; 26230; 57142; 23362; 64744; 65009	HDAC2; STMN1; PLCB1; ARFGEF3; SRGAP3; CTNNB1; JPH3; BAD; PUM1; MAP2K4; SEPT4; RNF34; IQSEC2; NDRG4; NDRG2; DLG1; MINK1; SMAP2; RAP1GAP; RTN4; ITSN1; ARHGEF7; SLC9A3R1; FARP1; ARHGEF2; BCLAF1; PSD3; PEA15; ARHGAP21; MAPK1; NF1; ARHGDIA; TIAM2; GNG3; SRC; PRKAB2; PRKAB1; PRKCA; PRKCD; SYNGAP1; ENO1; USP10; ARFGEF2; DNM1L; ITPR1; RAP1GAP2; GJA1; RGS14; PEX5L; EEF1D; TNIK; ASAP1; ARHGAP32; JPH1; BRAF…	1862	1861
peptide secretion	1.71774e-07	3.23046e-06	GO:0002790	b	5	572; 777; 821; 2039; 2697; 2752; 3708; 3745; 3799; 4082; 4155; 4628; 4644; 5530; 5578; 5799; 399687; 6711; 6714; 6804; 8874; 10059; 9024; 80725; 57555; 55737; 134957; 27445	MYH10; STX1A; MYO18A; GLUL; STXBP5; SPTBN1; ARHGEF7; CACNA1E; MARCKS; PCLO; CANX; MBP; PTPRN2; SRC; NLGN2; SRCIN1; PRKCA; DMTN; PPP3CA; KCNB1; ITPR1; GJA1; VPS35; BRSK2; KIF5B; BAD; DNM1L; MYO5A	574	573
negative regulation of protein complex assembly	2.01957e-07	3.6794e-06	GO:0031333	b	5	118; 119; 2039; 3925; 5580; 22933; 6709; 6711; 6714; 9181; 24144; 55364; 55737	IMPACT; SIRT2; STMN1; ADD2; ADD1; SRC; SPTAN1; ARHGEF2; PRKCD; TFIP11; DMTN; VPS35; SPTBN1	132	132
axon extension	2.15052e-07	3.79925e-06	GO:0048675	b	5	659; 1808; 2017; 4131; 4137; 5058; 6792; 9201; 10479; 81565; 22902; 57142	MAP1B; CTTN; DPYSL2; CDKL5; RUFY3; DCLK1; SLC9A6; RTN4; BMPR2; MAPT; NDEL1; PAK1	111	111
ionotropic glutamate receptor binding	2.20515e-07	5.36586e-06	GO:0035255	m	5	821; 1739; 1740; 729956; 85358; 22941; 50944	DLG1; DLG2; SHISA7; SHANK1; SHANK3; SHANK2; CANX	28	28
transport vesicle	2.57514e-07	2.27471e-06	GO:0030133	c	5	273; 320; 1809; 3482; 3708; 5413; 5799; 6804; 6853; 6854; 6855; 7416; 10059; 11276; 112755; 81565; 81615; 84446; 140679; 134957; 57221; 388662	STX1A; STX1B; SYNRG; NDEL1; STXBP5; SEPT5; VDAC1; IGF2R; SLC6A17; SLC32A1; PTPRN2; DPYSL3; TMEM163; ARFGEF3; ITPR1; AMPH; APBA1; BRSK1; SYP; DNM1L; SYN2; SYN1	383	383
peptide hormone secretion	4.34206e-07	7.44535e-06	GO:0030072	b	5	572; 777; 2697; 2752; 3708; 3745; 3799; 4082; 4644; 5530; 5578; 5799; 6804; 8874; 9024; 57555; 27445	PTPRN2; GJA1; NLGN2; BRSK2; PRKCA; ARHGEF7; KIF5B; CACNA1E; STX1A; BAD; MARCKS; PCLO; GLUL; PPP3CA; KCNB1; ITPR1; MYO5A	244	244
transport along microtubule	5.12952e-07	8.54431e-06	GO:0010970	b	5	320; 1778; 3799; 3800; 4131; 4137; 4744; 8120; 8943; 81565; 23095; 57584; 9638	MAP1B; AP3B2; APBA1; KIF1B; FEZ1; KIF5B; KIF5C; NEFH; NDEL1; ARHGAP21; MAPT; DYNC1H1; AP3D1	143	143
regulation of extent of cell growth	5.80798e-07	9.40569e-06	GO:0061387	b	5	659; 1808; 2017; 2258; 4131; 4137; 5058; 6792; 81565; 22902; 57142	MAP1B; CTTN; DPYSL2; CDKL5; RUFY3; RTN4; BMPR2; MAPT; NDEL1; FGF13; PAK1	100	100
regulation of microtubule cytoskeleton organization	6.73924e-07	1.06189e-05	GO:0070507	b	5	324; 1499; 1778; 2258; 3192; 3925; 4130; 4131; 4133; 4137; 4869; 5058; 9181; 79929	MAP1A; MAP1B; STMN1; MAP6D1; ARHGEF2; HNRNPU; CTNNB1; MAP2; MAPT; DYNC1H1; FGF13; APC; NPM1; PAK1	171	171
plasma membrane bounded cell projection assembly	7.42235e-07	1.13874e-05	GO:0120031	b	5	324; 989; 1778; 1809; 2017; 2039; 84687; 2596; 2823; 3983; 4134; 5064; 5413; 5414; 5580; 5909; 8874; 9368; 10938; 81565; 57465; 50488; 50807; 51466; 23043; 23176; 30845	CTTN; EVL; EHD1; DYNC1H1; TNIK; GPM6A; SEPT8; MAP4; SEPT5; SEPT4; SEPT7; MINK1; RAP1GAP; GAP43; ARHGEF7; SLC9A3R1; TBC1D24; PPP1R9B; DPYSL3; APC; PRKCD; DMTN; ABLIM1; NDEL1; EHD3; PALM; ASAP1	582	580
regulation of ion transmembrane transporter activity	8.16153e-07	1.22004e-05	GO:0032412	b	5	287; 1739; 2257; 3746; 3799; 4644; 729956; 9368; 57555; 50488; 85358; 22941; 50944; 56704; 57338; 30845	DLG1; MINK1; NLGN2; KCNC1; KIF5B; JPH1; SHANK2; JPH3; ANK2; SHISA7; EHD3; FGF12; MYO5A; SHANK3; SLC9A3R1; SHANK1	227	227
regulation of protein complex disassembly	9.51913e-07	1.38741e-05	GO:0043244	b	5	118; 119; 324; 2039; 2258; 4130; 4131; 6709; 6711; 9181; 79929	MAP1A; MAP1B; ADD2; ADD1; SPTAN1; MAP6D1; ARHGEF2; DMTN; FGF13; APC; SPTBN1	105	105
regulation of GTPase activity	1.04473e-06	1.48555e-05	GO:0043087	b	5	396; 4763; 5799; 5909; 6000; 6792; 8502; 8831; 8874; 9628; 9743; 9901; 10059; 10636; 23236; 81565; 57465; 50807; 22930; 23108; 134957; 57584; 26230; 64744	SRGAP3; PKP4; STXBP5; SMAP2; RAP1GAP; CDKL5; ARHGEF7; RGS6; ARHGAP21; RGS7; NF1; ARHGDIA; TIAM2; PTPRN2; PLCB1; RAB3GAP1; TBC1D24; SYNGAP1; NDEL1; RAP1GAP2; RGS14; ARHGAP32; DNM1L; ASAP1	485	484
cation transport	1.1805e-06	1.63865e-05	GO:0006812	b	5	287; 490; 491; 610; 777; 815; 1499; 1739; 2257; 2258; 2697; 2823; 2824; 3708; 3745; 3746; 3778; 3799; 4644; 5530; 7416; 7466; 8671; 729956; 9368; 10479; 57555; 50488; 56301; 85358; 22941; 140679; 50944; 56704; 57338; 57463; 57468; 388662; 29763; 30845	EHD3; KCNC1; SLC32A1; CACNA1E; CTNNB1; SLC4A4; JPH1; GPM6A; GPM6B; VDAC1; DLG1; MINK1; SLC9A6; ATP2B2; SLC9A3R1; KCNMA1; SLC12A5; FGF13; FGF12; SLC6A17; PACSIN3; NLGN2; CAMK2A; ATP2B1; KCNB1; ITPR1; SHANK3; SHANK2; SHANK1; GJA1; JPH3; KIF5B; HCN2; SLC7A10; ANK2; SHISA7; AMIGO1; PPP3CA; MYO5A; WFS1	1107	1107
regulation of peptide transport	1.28924e-06	1.74797e-05	GO:0090087	b	5	572; 777; 2039; 2697; 2752; 3708; 3745; 3799; 4082; 4155; 4628; 4924; 5058; 5530; 5578; 5580; 5594; 399687; 6711; 6714; 6804; 8874; 10059; 9024; 80725; 81565; 57555; 22902; 55737; 134957	MYH10; STX1A; NDEL1; MYO18A; BAD; STXBP5; SPTBN1; ARHGEF7; CACNA1E; MARCKS; SRCIN1; MBP; SRC; NLGN2; PRKCA; RUFY3; PRKCD; DMTN; DNM1L; KCNB1; ITPR1; NUCB1; GJA1; VPS35; BRSK2; KIF5B; GLUL; MAPK1; PPP3CA; PAK1	710	709
endocytosis	1.72801e-06	2.24979e-05	GO:0006897	b	5	197; 273; 287; 821; 1808; 2017; 51517; 3482; 5058; 5530; 5580; 5582; 5594; 6453; 399687; 6714; 6855; 9829; 9892; 10059; 10487; 10938; 11276; 11334; 112755; 29993; 57555; 84251; 58513; 22905; 29763; 147179	CTTN; EHD1; SYNRG; SNAP91; MYO18A; STX1B; AHSG; NLGN2; IGF2R; CANX; TUSC2; ITSN1; CAP1; MAPK1; PACSIN1; PACSIN3; SRC; DPYSL2; NCKIPSD; PRKCD; PRKCG; EPN2; WIPF2; EPS15L1; PPP3CA; AMPH; DNAJC6; SGIP1; ANK2; SYP; DNM1L; PAK1	799	797
regulation of actin cytoskeleton organization	1.73654e-06	2.24979e-05	GO:0032956	b	5	118; 119; 396; 673; 1739; 2017; 2039; 2824; 3925; 5058; 5580; 6709; 6711; 11346; 51466; 85358; 50944; 22843; 147179	DLG1; EVL; CTTN; STMN1; ADD2; ADD1; PPM1E; SHANK1; SPTAN1; GPM6B; PRKCD; DMTN; WIPF2; BRAF; ARHGDIA; SYNPO; SHANK3; PAK1; SPTBN1	331	331
regulation of establishment of protein localization	1.81442e-06	2.29958e-05	GO:0070201	b	5	572; 777; 2039; 2697; 2752; 3708; 3745; 3799; 4082; 4137; 4155; 4628; 4924; 5058; 5530; 5578; 5580; 5594; 399687; 6711; 6714; 6804; 10059; 9024; 80725; 81565; 57555; 22902; 55737; 134957	MYH10; STX1A; NDEL1; MYO18A; BAD; STXBP5; SPTBN1; CACNA1E; MARCKS; SRCIN1; MBP; SRC; NLGN2; PRKCA; RUFY3; PRKCD; DMTN; DNM1L; KCNB1; ITPR1; NUCB1; GJA1; VPS35; BRSK2; KIF5B; GLUL; MAPK1; MAPT; PPP3CA; PAK1	722	721
postsynaptic specialization assembly	2.15436e-06	2.67232e-05	GO:0098698	b	5	57555; 85358; 22941; 50944	SHANK3; NLGN2; SHANK2; SHANK1	7	7
negative regulation of nervous system development	2.76001e-06	3.35227e-05	GO:0051961	b	5	396; 1400; 1499; 1809; 2258; 3066; 4763; 5530; 22933; 8831; 9181; 112755; 50807; 51286; 22902; 23108; 57142	SIRT2; HDAC2; SYNGAP1; DPYSL3; RTN4; RUFY3; ARHGEF2; CTNNB1; FGF13; STX1B; NF1; ARHGDIA; CRMP1; PPP3CA; CEND1; RAP1GAP2; ASAP1	279	279
regulation of phosphorus metabolic process	2.96895e-06	3.53244e-05	GO:0051174	b	5	197; 324; 572; 659; 673; 1499; 1739; 1740; 2023; 2039; 2258; 84687; 2785; 3066; 3192; 4137; 4763; 4869; 5058; 5064; 5160; 5334; 5510; 5578; 5580; 5594; 6416; 6453; 22933; 6714; 8682; 8831; 9181; 9368; 9568; 9748; 10059; 10160; 10487; 10636; 23236; 84152; 79643; 80725; 50488; 23043; 85456; 55364; 22843; 219771; 23504; 57221; 57447; 65009	HDAC2; DNM1L; SRC; ARFGEF3; CAP1; CTNNB1; BAD; AHSG; MAP2K4; GABBR2; NDRG4; CHMP6; SRCIN1; DLG1; MINK1; PPP1R7; DLG2; PPM1E; ITSN1; SLC9A3R1; ARHGEF2; HNRNPU; PEA15; MAPK1; NF1; FGF13; PPP1R9B; BRAF; SIRT2; PDHA1; RIMBP2; FARP1; PRKCA; PLCB1; PRKCD; PLCL1; SYNGAP1; ENO1; PPP1R1B; PALM; SLK; DMTN; NPM1; RGS14; IMPACT; TNKS1BP1; TNIK; NDRG2; BMPR2; GNG3; MAPT; APC; PAK1; CCNY	1779	1777
regulation of plasma membrane bounded cell projection assembly	7.21089e-06	8.4079e-05	GO:0120032	b	5	324; 989; 1809; 2039; 2596; 2823; 4134; 5064; 5580; 5909; 81565; 57465; 51466	EVL; DPYSL3; GAP43; TBC1D24; PRKCD; DMTN; PALM; GPM6A; MAP4; NDEL1; APC; SEPT7; RAP1GAP	182	181
transmembrane receptor protein tyrosine kinase signaling pathway	7.45845e-06	8.52466e-05	GO:0007169	b	5	197; 324; 659; 1499; 2257; 3482; 3925; 5058; 5578; 5580; 5594; 6453; 22933; 6714; 8874; 9185; 9368; 10479; 10580; 10636; 23236; 79643; 81565; 58513; 22905; 64710; 57142; 65009	STMN1; SIRT2; CTNNB1; AHSG; SORBS1; IGF2R; NDRG4; CHMP6; SLC9A6; ITSN1; ARHGEF7; SLC9A3R1; REPS2; RTN4; MAPK1; FGF12; PLCB1; PRKCA; PRKCD; SRC; EPN2; EPS15L1; NDEL1; RGS14; BMPR2; NUCKS1; APC; PAK1	696	695
cellular protein complex disassembly	7.60347e-06	8.52466e-05	GO:0043624	b	5	118; 119; 324; 2039; 2258; 3925; 4130; 4131; 6709; 6711; 9181; 9829; 79929; 57553	MAP1A; MAP1B; STMN1; ADD2; ADD1; SPTAN1; DNAJC6; MAP6D1; ARHGEF2; DMTN; MICAL3; FGF13; APC; SPTBN1	210	210
regulation of cellular protein localization	7.94957e-06	8.74453e-05	GO:1903827	b	5	324; 572; 1499; 1739; 2039; 2824; 3745; 3799; 4137; 4924; 5058; 5580; 5594; 6711; 6714; 729956; 9201; 10580; 9024; 81565; 22902; 55737; 57142	DCLK1; CTNNB1; BAD; GPM6B; SORBS1; SPTBN1; DLG1; MAPK1; SRC; RTN4; RUFY3; PRKCD; DMTN; NDEL1; KCNB1; NUCB1; VPS35; BRSK2; KIF5B; SHISA7; MAPT; APC; PAK1	510	508
regulation of protein polymerization	9.43258e-06	0.000101837	GO:0032271	b	5	118; 119; 1739; 2017; 2039; 3925; 4133; 4137; 5058; 5580; 6709; 6711; 51466; 147179	DLG1; CTTN; STMN1; ADD2; ADD1; SPTAN1; PRKCD; DMTN; MAP2; MAPT; WIPF2; EVL; PAK1; SPTBN1	214	214
cell-cell junction assembly	1.47272e-05	0.000156108	GO:0007043	b	5	287; 324; 1009; 1739; 2697; 5578; 23136; 8502; 8506; 83660	CDH11; GJA1; EPB41L3; DLG1; PRKCA; TLN2; CNTNAP1; ANK2; PKP4; APC	114	114
protein complex oligomerization	1.61642e-05	0.000168281	GO:0051259	b	5	324; 673; 989; 1783; 1809; 2697; 2752; 3745; 3746; 4082; 4137; 4869; 5414; 5564; 6434; 6506; 6714; 10059; 10155; 10938; 51466; 55737; 30845	EVL; KCNC1; EHD1; GLUL; SEPT4; SEPT7; EHD3; MARCKS; TRA2B; SRC; TRIM28; DPYSL3; PRKAB1; DYNC1LI2; APC; KCNB1; NPM1; GJA1; VPS35; BRAF; MAPT; DNM1L; SLC1A2	531	531
secretory vesicle	1.75391e-05	0.000132796	GO:0099503	c	5	47; 197; 230; 273; 320; 1114; 1778; 1809; 3482; 3708; 4644; 5413; 5580; 5594; 5702; 5799; 6709; 6804; 6853; 6854; 6855; 7416; 8541; 10059; 10487; 112755; 81565; 81615; 51143; 84446; 140679; 134957; 57554; 388662	STX1A; STX1B; SPTAN1; CHGB; NDEL1; STXBP5; AHSG; SEPT5; VDAC1; IGF2R; PPFIA3; CAP1; MAPK1; PSMC3; SLC6A17; SLC32A1; PTPRN2; DPYSL3; LRRC7; PRKCD; DNM1L; TMEM163; DYNC1LI1; DYNC1H1; ALDOC; ITPR1; AMPH; APBA1; BRSK1; SYP; ACLY; MYO5A; SYN2; SYN1	979	977
small GTPase binding	1.93388e-05	0.000352932	GO:0031267	m	5	673; 815; 4644; 4684; 5058; 5909; 6453; 6709; 6711; 6792; 8874; 9181; 9901; 10059; 10160; 10938; 50807; 51555; 85369; 22930; 22999; 134957; 26230; 64744	EHD1; SPTAN1; SRGAP3; STXBP5; NCAM1; SPTBN1; STRIP1; SMAP2; RAP1GAP; ITSN1; ARHGEF7; RAB3GAP1; ARHGEF2; TIAM2; RIMS1; FARP1; CAMK2A; PEX5L; PAK1; CDKL5; BRAF; DNM1L; MYO5A; ASAP1	576	575
neuron projection organization	2.11772e-05	0.000216602	GO:0106027	b	5	1501; 2017; 10059; 80725; 85358; 22941; 50944; 55737	CTTN; VPS35; SHANK1; CTNND2; DNM1L; SHANK3; SHANK2; SRCIN1	74	73
phosphorylation	2.2389e-05	0.000225048	GO:0016310	b	5	197; 230; 324; 572; 659; 673; 815; 1499; 1739; 2023; 2039; 2258; 2785; 3066; 3192; 4137; 4155; 4684; 4763; 4869; 5058; 5230; 5334; 5564; 5565; 5578; 5580; 5582; 5593; 5594; 5702; 6416; 6453; 22933; 6709; 6711; 6714; 6792; 8682; 8831; 8899; 9181; 9201; 9368; 9748; 10155; 10636; 9024; 23236; 84152; 79643; 80725; 50488; 84446; 23043; 85358; 85456; 283209; 55364; 22843; 219771; 57447; 65009	PGM2L1; HDAC2; SRC; SPTAN1; PRPF4B; CCNY; CTNNB1; BAD; IMPACT; AHSG; MAP2K4; TRIM28; NDRG2; NDRG4; NCAM1; SPTBN1; DLG1; MINK1; PPM1E; PPP1R1B; ITSN1; SHANK3; SLC9A3R1; ARHGEF2; HNRNPU; CHMP6; PEA15; MAPK1; SRCIN1; NF1; PRKG2; FGF13; BRAF; MBP; PGK1; SIRT2; PRKAB2; PRKAB1; PRKCA; DCLK1; PLCB1; CAMK2A; PRKCG; DMTN; SYNGAP1; ENO1; TNKS1BP1; SLK; ALDOC; PLCL1; NPM1; RGS14; PSMC3; BRSK2; BRSK1; PRKCD;…	2355	2349
positive regulation of hydrolase activity	2.9014e-05	0.000286698	GO:0051345	b	5	396; 572; 3192; 4137; 4155; 4763; 5580; 5909; 6000; 6792; 8502; 8831; 8874; 9628; 9743; 9901; 10059; 10636; 23236; 81565; 57465; 50807; 22930; 23108; 134957; 57584; 26230; 64744	ARHGAP21; SRGAP3; BAD; PKP4; STXBP5; SMAP2; RAP1GAP; CDKL5; ARHGEF7; HNRNPU; RGS6; RGS7; NF1; TBC1D24; TIAM2; MBP; PLCB1; RAB3GAP1; ARHGDIA; PRKCD; SYNGAP1; NDEL1; RAP1GAP2; RGS14; ARHGAP32; MAPT; DNM1L; ASAP1	750	749
positive regulation of neurotransmitter secretion	4.07901e-05	0.000389847	GO:0001956	b	5	6804; 10059; 112755; 22930	STX1A; DNM1L; STX1B; RAB3GAP1	13	13
excitatory synapse assembly	4.07901e-05	0.000389847	GO:1904861	b	5	57555; 85358; 22941; 50944	SHANK3; NLGN2; SHANK2; SHANK1	13	13
adherens junction organization	4.31184e-05	0.000405452	GO:0034332	b	5	118; 1009; 1499; 2017; 2039; 2824; 6714; 8874; 9748; 10580	CDH11; SRC; CTTN; ADD1; ARHGEF7; SLK; DMTN; CTNNB1; GPM6B; SORBS1	129	129
regulation of long-term neuronal synaptic plasticity	5.03442e-05	0.000465884	GO:0048169	b	5	4763; 6855; 8831; 11346; 85358	SYNGAP1; SHANK3; SYP; SYNPO; NF1	26	26
cortical cytoskeleton	5.10822e-05	0.00033842	GO:0030863	c	5	2017; 2039; 6709; 6711; 8927; 10487; 22999; 27445; 147179	CTTN; SPTAN1; CAP1; DMTN; BSN; PCLO; WIPF2; RIMS1; SPTBN1	106	106
regulation of glutamate receptor signaling pathway	5.12325e-05	0.000466696	GO:1900449	b	5	729956; 57555; 50488; 85358; 22941; 50944	MINK1; NLGN2; SHISA7; SHANK3; SHANK2; SHANK1	42	42
adherens junction assembly	5.41332e-05	0.000485533	GO:0034333	b	5	1499; 2017; 2039; 2824; 6714; 8874; 9748; 10580	SRC; CTTN; ARHGEF7; SLK; DMTN; CTNNB1; GPM6B; SORBS1	83	83
adenyl nucleotide binding	5.45578e-05	0.000686064	GO:0030554	m	5	23; 47; 490; 491; 610; 659; 673; 815; 1778; 1783; 2752; 3192; 3313; 3799; 3800; 4628; 4644; 5058; 5141; 5230; 5578; 5580; 5582; 5593; 5594; 5702; 6416; 399687; 6714; 6792; 6853; 6854; 7317; 23205; 8899; 9201; 9748; 10938; 9024; 50488; 51143; 84446; 23043; 23095; 30845	MYH10; HCN2; EHD3; EHD1; HSPA9; UBA1; PRPF4B; MYO18A; GLUL; ACSBG1; SLK; MAP2K4; PDE4A; MINK1; ABCF1; CDKL5; HNRNPU; MAPK1; PRKG2; PSMC3; PGK1; SRC; PRKCA; DCLK1; CAMK2A; PRKCG; PRKCD; DYNC1LI1; DYNC1LI2; DYNC1H1; ATP2B1; ATP2B2; KIF1B; BRSK2; BRSK1; KIF5B; KIF5C; TNIK; BMPR2; BRAF; ACLY; MYO5A; SYN2; PAK1; SYN1	1540	1536
dopamine receptor binding	5.63888e-05	0.000686064	GO:0050780	m	5	5064; 9368; 84152; 55737	VPS35; SLC9A3R1; PPP1R1B; PALM	14	14
excitatory postsynaptic potential	6.36097e-05	0.00056147	GO:0060079	b	5	5530; 6804; 112755; 57555; 85358; 22941; 50944; 22930; 22999	STX1A; STX1B; NLGN2; RAB3GAP1; RIMS1; PPP3CA; SHANK3; SHANK2; SHANK1	109	109
positive regulation of developmental growth	6.45257e-05	0.00056147	GO:0048639	b	5	659; 4131; 4137; 5058; 6792; 10409; 23236; 81565; 22902; 22999; 57142	PLCB1; MAP1B; CDKL5; RUFY3; RIMS1; RTN4; BASP1; BMPR2; MAPT; NDEL1; PAK1	163	163
regulation of short-term neuronal synaptic plasticity	7.59283e-05	0.000641539	GO:0048172	b	5	6855; 8541; 729956; 22930	SYP; PPFIA3; RAB3GAP1; SHISA7	15	15
postsynaptic density organization	7.59283e-05	0.000641539	GO:0097106	b	5	57555; 85358; 22941; 50944	SHANK3; NLGN2; SHANK2; SHANK1	15	15
septin cytoskeleton	7.59283e-05	0.000447133	GO:0032156	c	5	989; 5413; 5414; 23176	SEPT5; SEPT4; SEPT7; SEPT8	15	15
amino acid transport	8.11974e-05	0.000676258	GO:0006865	b	5	320; 4763; 6506; 6804; 8541; 56301; 140679; 22930; 22999; 388662	STX1A; APBA1; PPFIA3; RAB3GAP1; SLC32A1; SLC7A10; NF1; SLC6A17; RIMS1; SLC1A2	139	139
positive regulation of cell communication	8.23778e-05	0.000676426	GO:0010647	b	5	572; 659; 673; 1499; 1936; 2039; 2697; 2752; 2785; 3066; 3799; 4763; 5058; 5414; 5578; 5580; 5594; 5702; 6416; 6453; 6714; 6804; 8506; 8682; 8874; 729956; 9101; 9368; 9698; 9774; 10059; 10580; 10636; 23236; 112755; 57555; 50488; 23043; 85358; 22941; 50944; 22905; 22930; 55737; 22999; 64710; 57142; 65009	STX1A; USP8; HDAC2; PLCB1; TNIK; CTNNB1; GLUL; PUM1; KIF5B; MAP2K4; SORBS1; SEPT4; NDRG4; MINK1; CNTNAP1; ITSN1; ARHGEF7; SLC9A3R1; RTN4; BCLAF1; PEA15; MAPK1; NF1; PSMC3; RIMS1; GNG3; SRC; NLGN2; RAB3GAP1; PRKCA; PRKCD; DMTN; VPS35; EPN2; SHANK3; SHANK2; SHANK1; GJA1; RGS14; STX1B; EEF1D; BAD; SHISA7; BMPR2; BRAF; NUCKS1; DNM1L; PAK1	1708	1707
cell-substrate junction assembly	8.92386e-05	0.000722585	GO:0007044	b	5	2017; 2039; 2824; 5339; 6714; 8874; 9748; 10580	SRC; CTTN; ARHGEF7; SLK; DMTN; PLEC; GPM6B; SORBS1	89	89
ion transmembrane transport	0.000106774	0.000852727	GO:0034220	b	5	287; 490; 491; 610; 777; 1739; 2257; 2697; 2823; 3708; 3745; 3746; 3778; 3799; 4644; 5565; 6506; 7416; 8671; 729956; 9368; 10479; 57555; 50488; 56301; 85358; 22941; 140679; 50944; 56704; 57338; 57463; 57468; 388662; 30845	EHD3; KCNC1; SLC32A1; KCNMA1; SLC4A4; JPH1; GPM6A; NLGN2; VDAC1; DLG1; MINK1; SLC9A6; ATP2B2; SLC9A3R1; CACNA1E; SLC12A5; FGF12; SLC6A17; PRKAB2; ATP2B1; KCNB1; ITPR1; SHANK3; SHANK2; SHANK1; GJA1; JPH3; KIF5B; HCN2; SLC7A10; ANK2; SHISA7; AMIGO1; MYO5A; SLC1A2	1115	1115
regulation of cellular catabolic process	0.000112253	0.000884371	GO:0031329	b	5	572; 2017; 3192; 3708; 4137; 4869; 5564; 5565; 5578; 5580; 5582; 5702; 22933; 7416; 8672; 9100; 9567; 9698; 10059; 11178; 9024; 9097; 22930; 55737; 23367; 9638; 29763; 26135	CTTN; LARP1; BAD; PUM1; VDAC1; RAB3GAP1; HNRNPU; PSMC3; PACSIN3; LZTS1; SIRT2; PRKAB2; PRKAB1; PRKCA; PRKCD; PRKCG; USP10; GTPBP1; USP14; ITPR1; NPM1; VPS35; BRSK2; EIF4G3; FEZ1; MAPT; SERBP1; DNM1L	812	810
ionotropic glutamate receptor complex	0.000124353	0.000659072	GO:0008328	c	5	1739; 1740; 729956; 85358; 22941; 50944	DLG1; DLG2; SHISA7; SHANK3; SHANK2; SHANK1	49	49
actin polymerization or depolymerization	0.000124763	0.000969823	GO:0008154	b	5	118; 119; 1739; 2017; 2039; 5580; 6709; 6711; 10487; 57553; 51466; 147179	DLG1; CAP1; CTTN; EVL; ADD2; ADD1; SPTAN1; PRKCD; DMTN; MICAL3; WIPF2; SPTBN1	206	206
dendritic spine morphogenesis	0.000139433	0.0010696	GO:0060997	b	5	1501; 10059; 80725; 85358; 22941; 50944	SRCIN1; CTNND2; DNM1L; SHANK3; SHANK2; SHANK1	51	50
septin cytoskeleton organization	0.000163888	0.00122495	GO:0032185	b	5	989; 5413; 5414; 23176	SEPT5; SEPT4; SEPT7; SEPT8	18	18
plasma membrane tubulation	0.000163888	0.00122495	GO:0097320	b	5	29993; 50807; 84251; 29763	PACSIN1; ASAP1; PACSIN3; SGIP1	18	18
chemical synaptic transmission, postsynaptic	0.000182672	0.00134807	GO:0099565	b	5	5530; 6804; 112755; 57555; 85358; 22941; 50944; 22930; 22999	STX1A; STX1B; NLGN2; RAB3GAP1; RIMS1; PPP3CA; SHANK3; SHANK2; SHANK1	125	125
Ras protein signal transduction	0.000188654	0.00136545	GO:0007265	b	5	396; 3925; 4763; 5058; 6453; 8831; 8874; 9101; 9181; 10155; 10160; 10564; 50807; 22800; 23096; 57221; 26230; 23362; 64744	USP8; PSD3; SMAP2; STMN1; ARFGEF2; FARP1; ITSN1; ARHGEF7; RRAS2; ARHGEF2; TIAM2; ASAP1; SYNGAP1; ARFGEF3; NF1; ARHGDIA; TRIM28; IQSEC2; PAK1	465	465
regulation of neuron death	0.00018971	0.00136545	GO:1901214	b	5	572; 673; 1499; 3745; 4137; 4763; 5582; 6416; 6453; 7466; 8831; 55074; 22800; 55737	SYNGAP1; VPS35; NF1; ITSN1; RRAS2; OXR1; PRKCG; CTNNB1; BAD; BRAF; MAPT; MAP2K4; KCNB1; WFS1	283	282
cation channel complex	0.000202797	0.000977112	GO:0034703	c	5	610; 777; 1740; 2017; 3745; 3746; 3778; 6804; 8506; 729956; 50944; 57463	STX1A; DLG2; KCNC1; HCN2; CACNA1E; KCNMA1; CNTNAP1; CTTN; SHISA7; AMIGO1; KCNB1; SHANK1	217	217
positive regulation of neuron projection regeneration	0.000213178	0.00151564	GO:0070572	b	5	673; 81565; 57142	RTN4; BRAF; NDEL1	8	8
actin filament	0.000231723	0.00102344	GO:0005884	c	5	1809; 2017; 2039; 4644; 5058; 6714; 55970; 147179	SRC; CTTN; DPYSL3; GNG12; DMTN; WIPF2; MYO5A; PAK1	102	102
mitochondrion transport along microtubule	0.000253028	0.0017746	GO:0047497	b	5	4131; 4137; 23095; 9638	FEZ1; MAP1B; KIF1B; MAPT	20	20
cellular protein-containing complex assembly	0.000255689	0.0017746	GO:0034622	b	5	118; 119; 989; 1207; 1739; 1778; 2017; 2039; 2258; 3925; 4133; 4137; 4676; 4869; 5058; 5413; 5414; 5580; 5702; 22933; 6709; 6711; 6714; 6804; 8683; 9892; 10059; 11168; 112755; 81565; 51466; 23176; 57142; 147179	STX1A; EVL; CTTN; STMN1; ADD2; ADD1; SRC; SPTAN1; NDEL1; MAP2; STX1B; SEPT8; SEPT5; SEPT4; SEPT7; SPTBN1; DLG1; NAP1L4; WIPF2; FGF13; PSMC3; SIRT2; CLNS1A; RTN4; PRKCD; DMTN; SRSF9; DYNC1H1; NPM1; SNAP91; PSIP1; MAPT; DNM1L; PAK1	1126	1121
regulation of G-protein coupled receptor protein signaling pathway	0.000496186	0.00340325	GO:0008277	b	5	84687; 3925; 5064; 5578; 6855; 9628; 10636; 23236; 55737	PLCB1; RGS14; STMN1; PRKCA; RGS6; SYP; PALM; VPS35; PPP1R9B	143	143
acid secretion	0.00052289	0.00354471	GO:0046717	b	5	320; 4763; 6506; 6804; 8541; 9368; 22930; 22999	STX1A; APBA1; PPFIA3; RAB3GAP1; SLC9A3R1; NF1; RIMS1; SLC1A2	115	115
regulation of programmed cell death	0.000540398	0.00362129	GO:0043067	b	5	324; 396; 572; 673; 815; 1499; 2017; 2023; 3066; 3313; 3482; 3745; 3778; 4137; 4763; 4869; 5058; 5414; 5578; 5580; 5582; 6416; 6453; 399687; 22933; 6714; 7466; 8682; 8831; 8874; 9181; 9368; 9748; 9774; 10059; 80196; 50488; 23043; 55074; 26230; 57142; 26135	CTTN; SRC; HSPA9; OXR1; BCLAF1; CTNNB1; MYO18A; BAD; HDAC2; MAP2K4; SEPT4; RNF34; IGF2R; MINK1; ITSN1; ARHGEF7; SLC9A3R1; ARHGEF2; KCNMA1; PEA15; TIAM2; DNM1L; NF1; ARHGDIA; SIRT2; RTN4; PRKCA; CAMK2A; PRKCG; PRKCD; SYNGAP1; ENO1; SLK; KCNB1; NPM1; TNIK; BRAF; MAPT; SERBP1; APC; WFS1; PAK1	1554	1553
contractile actin filament bundle assembly	0.000558854	0.00368076	GO:0030038	b	5	673; 3925; 5058; 6714; 10580; 51466; 22843	SRC; PPM1E; EVL; BRAF; SORBS1; STMN1; PAK1	89	89
positive regulation of signal transduction	0.0005619	0.00368076	GO:0009967	b	5	572; 659; 673; 1499; 1936; 2039; 2697; 2785; 3066; 4763; 5058; 5414; 5578; 5580; 5594; 5702; 6416; 6453; 6714; 6804; 8506; 8682; 9101; 9368; 9698; 9774; 10059; 10580; 23236; 112755; 57555; 50488; 23043; 85358; 22941; 50944; 22905; 55737; 22999; 64710; 57142; 65009	STX1A; USP8; HDAC2; PLCB1; CNTNAP1; BAD; PUM1; MAP2K4; SORBS1; SEPT4; NDRG4; MINK1; ITSN1; SLC9A3R1; RTN4; BCLAF1; PEA15; CTNNB1; MAPK1; NF1; PSMC3; RIMS1; GNG3; SRC; NLGN2; PRKCA; PRKCD; DMTN; VPS35; EPN2; SHANK3; SHANK2; SHANK1; GJA1; STX1B; EEF1D; TNIK; BMPR2; BRAF; NUCKS1; DNM1L; PAK1	1557	1556
cardiac muscle cell action potential	0.000593292	0.00384322	GO:0086001	b	5	287; 610; 1739; 2257; 2258; 2697	DLG1; GJA1; HCN2; ANK2; FGF13; FGF12	65	65
calcium-dependent protein serine/threonine kinase activity	0.000606114	0.0063209	GO:0009931	m	5	815; 5578; 5582	PRKCA; CAMK2A; PRKCG	11	11
myelination in peripheral nervous system	0.000723993	0.00463833	GO:0022011	b	5	4763; 22933; 8506; 53616	CNTNAP1; SIRT2; NF1; ADAM22	26	26
stress granule disassembly	0.000755426	0.0047871	GO:0035617	b	5	3799; 3831	KLC1; KIF5B	3	3
mitochondrion-derived vesicle	0.000755426	0.00307982	GO:0099073	c	5	10059; 55737	DNM1L; VPS35	3	3
regulation of actin polymerization or depolymerization	0.000777337	0.00487299	GO:0008064	b	5	118; 119; 1739; 2017; 2039; 5580; 6709; 6711; 51466; 147179	DLG1; CTTN; EVL; ADD2; ADD1; SPTAN1; PRKCD; DMTN; WIPF2; SPTBN1	184	184
negative regulation of cell communication	0.000833837	0.00517157	GO:0010648	b	5	197; 324; 673; 1499; 1739; 2017; 2023; 3708; 3745; 3925; 4137; 4763; 5064; 5530; 5580; 5702; 6000; 6714; 7466; 8682; 8831; 8874; 9100; 9181; 9368; 9628; 10636; 79643; 80196; 85358; 58513; 22941; 22905; 57447; 27253; 27122; 65009	CTTN; STMN1; CTNNB1; AHSG; RNF34; NDRG4; CHMP6; DLG1; ARHGEF7; SLC9A3R1; ARHGEF2; PEA15; RGS6; RGS7; NF1; PSMC3; PCDH17; SRC; PRKCD; EPN2; SYNGAP1; ENO1; USP10; PALM; EPS15L1; APC; KCNB1; ITPR1; SHANK3; SHANK2; RGS14; DKK3; NDRG2; BRAF; MAPT; PPP3CA; WFS1	1344	1342
positive regulation of cell growth	0.000885861	0.00543639	GO:0030307	b	5	659; 4131; 4137; 5058; 6792; 81565; 22902; 22999; 57142	MAP1B; CDKL5; RUFY3; RIMS1; RTN4; BMPR2; MAPT; NDEL1; PAK1	155	155
centrosome	0.000962797	0.00364488	GO:0005813	c	5	324; 1400; 1499; 1778; 1783; 3192; 4082; 4869; 22933; 10580; 10636; 9024; 80212; 81565; 51143; 84446; 23108; 9638	SIRT2; RGS14; BRSK2; BRSK1; FEZ1; RAP1GAP2; NDEL1; HNRNPU; CCDC92; CTNNB1; SORBS1; MARCKS; DYNC1LI1; DYNC1LI2; DYNC1H1; CRMP1; APC; NPM1	491	490
gamma-aminobutyric acid transport	0.00102597	0.00616638	GO:0015812	b	5	320; 4763; 140679	SLC32A1; APBA1; NF1	13	13
ribonucleoprotein complex disassembly	0.00102597	0.00616638	GO:0032988	b	5	3799; 3831; 24144	KLC1; KIF5B; TFIP11	13	13
guanylate kinase activity	0.00102597	0.00832174	GO:0004385	m	5	1739; 1740; 9414	DLG1; TJP2; DLG2	13	13
calcium channel inhibitor activity	0.00102597	0.00832174	GO:0019855	m	5	3708; 6804; 29763	STX1A; ITPR1; PACSIN3	13	13
negative regulation of cell differentiation	0.00106492	0.00633521	GO:0045596	b	5	396; 1400; 1499; 1809; 2039; 2258; 3066; 3192; 3313; 4763; 5058; 5530; 5594; 22933; 8831; 9181; 9414; 112755; 50807; 22902; 23108; 57142	HDAC2; HSPA9; CTNNB1; STX1B; ARHGEF2; HNRNPU; MAPK1; NF1; ARHGDIA; FGF13; SIRT2; DPYSL3; RTN4; RUFY3; DMTN; SYNGAP1; CRMP1; RAP1GAP2; TJP2; PAK1; PPP3CA; ASAP1	666	664
Schwann cell development	0.0011077	0.00652314	GO:0014044	b	5	4763; 22933; 8506; 53616	CNTNAP1; SIRT2; NF1; ADAM22	29	29
striated muscle hypertrophy	0.00118054	0.00683257	GO:0014897	b	5	3066; 5058; 5530; 5578; 6416; 8470	HDAC2; PRKCA; MAP2K4; PPP3CA; SORBS2; PAK1	74	74
regulation of apoptotic signaling pathway	0.00118369	0.00683257	GO:2001233	b	5	572; 1499; 2017; 2023; 4763; 5414; 5580; 6714; 7466; 8682; 9181; 9368; 9774; 10059; 80196	SRC; CTTN; PEA15; SLC9A3R1; ARHGEF2; PRKCD; BCLAF1; CTNNB1; ENO1; BAD; NF1; DNM1L; SEPT4; RNF34; WFS1	378	378
positive regulation of cellular response to insulin stimulus	0.00126219	0.00714427	GO:1900078	b	5	5058; 6714; 10580; 64710	SORBS1; SRC; PAK1; NUCKS1	31	30
microvillus organization	0.00126219	0.00714427	GO:0032528	b	5	5909; 9368; 50488; 23043	MINK1; SLC9A3R1; RAP1GAP; TNIK	30	30
regulation of synapse organization	0.00131757	0.007386	GO:0050807	b	5	1496; 729956; 10059; 80725; 57555; 85358; 55737; 56850; 57463	NLGN2; GRIPAP1; VPS35; SHISA7; CTNNA2; AMIGO1; DNM1L; SHANK3; SRCIN1	165	164
cellular response to carbohydrate stimulus	0.00135393	0.00751756	GO:0071322	b	5	572; 3745; 3799; 5530; 5799; 6416; 6434; 9024	PTPRN2; BRSK2; KIF5B; BAD; MAP2K4; PPP3CA; KCNB1; TRA2B	133	133
hexose catabolic process	0.00141746	0.00779601	GO:0019320	b	5	230; 572; 2023; 5230; 283209	ENO1; ALDOC; PGM2L1; BAD; PGK1	52	52
protein localization to paranode region of axon	0.00149488	0.00814501	GO:0002175	b	5	23136; 8506	CNTNAP1; EPB41L3	4	4
cellular response to peptide hormone stimulus	0.00161331	0.00863928	GO:0071375	b	5	197; 324; 815; 2785; 4644; 5058; 5580; 5594; 6714; 55970; 10580; 81565; 64710	SRC; NUCKS1; CAMK2A; GNG12; PRKCD; MAPK1; GNG3; NDEL1; SORBS1; APC; MYO5A; PAK1; AHSG	314	312
response to isoquinoline alkaloid	0.00161523	0.00863928	GO:0014072	b	5	84687; 5582; 8682; 84152	PEA15; PPP1R9B; PPP1R1B; PRKCG	32	32
calcium-mediated signaling	0.00168961	0.00895492	GO:0019722	b	5	287; 2039; 84687; 3708; 4137; 4644; 5530; 56704; 57338	ITPR1; DMTN; JPH3; ANK2; JPH1; MAPT; PPP3CA; MYO5A; PPP1R9B	171	170
cellular response to peptide	0.00185886	0.00964524	GO:1901653	b	5	197; 324; 815; 2785; 4644; 5058; 5580; 5594; 6714; 9181; 55970; 10580; 81565; 64710	SRC; NUCKS1; ARHGEF2; CAMK2A; GNG12; PRKCD; MAPK1; GNG3; NDEL1; SORBS1; APC; MYO5A; PAK1; AHSG	358	356
anion transport	0.00186317	0.00964524	GO:0006820	b	5	320; 1207; 2697; 4763; 5565; 5580; 5593; 6506; 6804; 7416; 8541; 8671; 9368; 56301; 140679; 22930; 22999; 57468; 57605; 388662	STX1A; GJA1; CLNS1A; PPFIA3; PRKAB2; RAB3GAP1; SLC9A3R1; PITPNM2; SLC7A10; PRKCD; RIMS1; SLC12A5; SLC4A4; NF1; PRKG2; APBA1; VDAC1; SLC6A17; SLC32A1; SLC1A2	606	606
regulation of mitotic cell cycle	0.00186949	0.00964524	GO:0007346	b	5	324; 1499; 1739; 1778; 84687; 3192; 4869; 5058; 5578; 5702; 6416; 22933; 9368; 9748; 23236; 146691; 50488; 51143; 84446; 23043; 85456	DLG1; SIRT2; PSMC3; BRSK1; PLCB1; PRKCA; SLC9A3R1; MAP2K4; HNRNPU; CTNNB1; MINK1; TNIK; TNKS1BP1; TOM1L2; SLK; DYNC1H1; APC; PPP1R9B; NPM1; PAK1; DYNC1LI1	651	650
mitochondrion distribution	0.0019388	0.00982885	GO:0048311	b	5	4137; 10059; 85300	DNM1L; ATCAY; MAPT	16	16
regulation of podosome assembly	0.0019388	0.00982885	GO:0071801	b	5	6714; 9181; 50807	SRC; ARHGEF2; ASAP1	16	16
protein kinase C activity	0.0019388	0.0141532	GO:0004697	m	5	5578; 5580; 5582	PRKCA; PRKCD; PRKCG	16	16
contractile actin filament bundle	0.00197809	0.00698925	GO:0097517	c	5	989; 3983; 4628; 10580; 11346	MYH10; SORBS1; SEPT7; ABLIM1; SYNPO	56	56
regulation of cellular protein metabolic process	0.00198775	0.00999014	GO:0032268	b	5	197; 324; 572; 659; 673; 1499; 1739; 2023; 2039; 2258; 84687; 2785; 3066; 4137; 4155; 4763; 4869; 5058; 5334; 5414; 5510; 5530; 5578; 5580; 5582; 5594; 5702; 6416; 22933; 6714; 7466; 8672; 8682; 8831; 9181; 9368; 9698; 9748; 10636; 9024; 23236; 84152; 79643; 80196; 80725; 50488; 23043; 85456; 9097; 55074; 55364; 22843; 22930; 55737; 219771; 23367; 57447; 29763; 8663; 65009	HDAC2; SRC; SLK; OXR1; CCNY; CTNNB1; BAD; PUM1; IMPACT; AHSG; MAP2K4; SEPT4; RNF34; NDRG4; CHMP6; SRCIN1; DLG1; MINK1; PPP1R7; PPP1R1B; LARP1; PPM1E; SLC9A3R1; EIF3C; ARHGEF2; PEA15; MAPK1; NF1; FGF13; PPP1R9B; MBP; PACSIN3; BRAF; SIRT2; RAB3GAP1; PRKCA; PLCB1; PRKCD; PRKCG; DMTN; SYNGAP1; ENO1; TNKS1BP1; USP14; APC; PLCL1; NPM1; RGS14; PSMC3; VPS35; BRSK2; EIF4G3; TNIK; NDRG2; BMPR2; GNG3; MAPT;…	2608	2602
regulation of adherens junction organization	0.00214041	0.0105751	GO:1903391	b	5	118; 2039; 2824; 6714; 9748	SRC; GPM6B; SLK; ADD1; DMTN	57	57
positive regulation of actin filament bundle assembly	0.00214041	0.0105751	GO:0032233	b	5	673; 5058; 11346; 51466; 22843	EVL; PPM1E; SYNPO; BRAF; PAK1	57	57
nucleoside diphosphate metabolic process	0.00223744	0.0108986	GO:0009132	b	5	230; 572; 1739; 1740; 2023; 5230; 9414; 283209	DLG1; TJP2; DLG2; PGM2L1; ENO1; BAD; ALDOC; PGK1	144	144
positive regulation of cell death	0.00224328	0.0108986	GO:0010942	b	5	324; 572; 815; 1499; 3482; 3778; 4137; 4763; 5414; 5580; 6416; 6453; 22933; 6714; 8682; 8874; 9181; 9368; 9774; 10059; 26230	BCLAF1; SIRT2; NF1; SRC; ITSN1; ARHGEF7; PRKCD; MAP2K4; ARHGEF2; CAMK2A; KCNMA1; CTNNB1; PEA15; BAD; DNM1L; MAPT; SEPT4; TIAM2; APC; IGF2R; SLC9A3R1	660	660
protein localization to juxtaparanode region of axon	0.00246517	0.0118776	GO:0071205	b	5	23136; 8506	CNTNAP1; EPB41L3	5	5
phosphoglucomutase activity	0.00246517	0.0149964	GO:0004614	m	5	5238; 283209	PGM2L1; PGM3	5	5
peroxisome targeting sequence binding	0.00246517	0.0149964	GO:0000268	m	5	5824; 51555	PEX19; PEX5L	5	5
Schwann cell differentiation	0.0027868	0.0133173	GO:0014037	b	5	4763; 22933; 8506; 53616	CNTNAP1; SIRT2; NF1; ADAM22	37	37
pyrophosphatase activity	0.00290068	0.015624	GO:0016462	m	5	23; 490; 491; 989; 1778; 1783; 2785; 2794; 3313; 3799; 3800; 3831; 4628; 4644; 5413; 5414; 5702; 5909; 399687; 9567; 10059; 51143; 85300; 22800; 23095; 23176	MYH10; HSPA9; RRAS2; MYO18A; SEPT8; SEPT5; SEPT4; SEPT7; GNL1; RAP1GAP; ABCF1; KLC1; PSMC3; GTPBP1; DYNC1LI1; DYNC1LI2; DYNC1H1; ATP2B1; ATP2B2; ATCAY; KIF1B; KIF5B; KIF5C; GNG3; DNM1L; MYO5A	908	905
metal ion transmembrane transporter activity	0.00299638	0.015624	GO:0046873	m	5	490; 491; 610; 777; 2823; 3708; 3745; 3746; 3778; 6506; 8671; 10479; 56704; 57338; 57468; 388662	SLC9A6; ITPR1; KCNC1; JPH3; HCN2; CACNA1E; KCNMA1; SLC12A5; SLC4A4; JPH1; GPM6A; ATP2B1; KCNB1; ATP2B2; SLC6A17; SLC1A2	458	458
gliogenesis	0.00302949	0.0143466	GO:0042063	b	5	1499; 2596; 3066; 4137; 4763; 5594; 5803; 22933; 8506; 53616; 57142	SIRT2; CNTNAP1; HDAC2; NF1; GAP43; RTN4; PTPRZ1; CTNNB1; MAPK1; MAPT; ADAM22	258	258
myofibril	0.00303123	0.0100409	GO:0030016	c	5	287; 1499; 2023; 5058; 5339; 5530; 6711; 8470; 11346; 56704	SYNPO; CTNNB1; ENO1; ANK2; JPH1; PLEC; PPP3CA; SORBS2; PAK1; SPTBN1	222	221
fibroblast migration	0.00307602	0.0143466	GO:0010761	b	5	673; 2039; 5058; 8874	ARHGEF7; PAK1; BRAF; DMTN	38	38
response to amine	0.00307602	0.0143466	GO:0014075	b	5	3066; 3746; 5530; 84152	PPP3CA; HDAC2; KCNC1; PPP1R1B	38	38
negative regulation of transferase activity	0.00318079	0.0147175	GO:0051348	b	5	324; 3192; 4137; 4763; 4869; 5580; 6714; 10636; 84152; 79643; 80725; 22843	SRC; RGS14; PPP1R1B; NF1; PPM1E; PRKCD; HNRNPU; MAPT; APC; NPM1; CHMP6; SRCIN1	298	298
physiological muscle hypertrophy	0.00323803	0.0148532	GO:0003298	b	5	5058; 6416; 8470	SORBS2; PAK1; MAP2K4	19	19
organic anion transport	0.00326109	0.0148532	GO:0015711	b	5	320; 2697; 4763; 5565; 5580; 6506; 6804; 8541; 8671; 9368; 56301; 140679; 22930; 22999; 57605; 388662	STX1A; GJA1; APBA1; PPFIA3; RAB3GAP1; SLC9A3R1; SLC7A10; PRKCD; RIMS1; SLC4A4; NF1; PITPNM2; PRKAB2; SLC6A17; SLC32A1; SLC1A2	462	462
positive regulation of protein complex assembly	0.00330781	0.0149492	GO:0031334	b	5	1499; 1739; 2017; 4137; 5058; 5702; 6714; 9774; 50807; 51466; 147179	DLG1; SRC; CTTN; EVL; BCLAF1; ASAP1; CTNNB1; MAPT; WIPF2; PSMC3; PAK1	261	261
mitochondrial fission	0.00338507	0.0149785	GO:0000266	b	5	4137; 10059; 56181; 55737	DNM1L; VPS35; MTFR1L; MAPT	39	39
regulation of adenylate cyclase activity	0.00338507	0.0149785	GO:0045761	b	5	4763; 5064; 9568; 10487	GABBR2; PALM; CAP1; NF1	39	39
positive regulation of plasma membrane bounded cell projection assembly	0.00339137	0.0149785	GO:0120034	b	5	324; 989; 1809; 2823; 5064; 81565	DPYSL3; PALM; NDEL1; APC; SEPT7; GPM6A	91	91
cellular response to glucose stimulus	0.00348159	0.0152614	GO:0071333	b	5	572; 3745; 3799; 5530; 5799; 6434; 9024	PTPRN2; BRSK2; KIF5B; BAD; PPP3CA; KCNB1; TRA2B	122	122
mitotic spindle	0.00377709	0.0117756	GO:0072686	c	5	2017; 3192; 4134; 5594; 22933; 8502	SIRT2; CTTN; HNRNPU; PKP4; MAP4; MAPK1	93	93
positive regulation of organelle assembly	0.00380777	0.0165666	GO:1902117	b	5	989; 1778; 6714; 50807; 22930	SRC; SEPT7; RAB3GAP1; ASAP1; DYNC1H1	65	65
organic acid transport	0.00446871	0.0192982	GO:0015849	b	5	320; 4763; 5565; 6506; 6804; 8541; 9368; 56301; 140679; 22930; 22999; 388662	STX1A; PRKAB2; PPFIA3; RAB3GAP1; SLC9A3R1; SLC7A10; RIMS1; NF1; APBA1; SLC6A17; SLC32A1; SLC1A2	311	311
response to monosaccharide	0.00452665	0.0194047	GO:0034284	b	5	572; 2697; 2752; 3745; 3799; 5530; 5799; 6434; 9024	PTPRN2; GJA1; BRSK2; KIF5B; GLUL; BAD; PPP3CA; KCNB1; TRA2B	197	197
calcium ion binding	0.00457853	0.0222822	GO:0005509	m	5	673; 777; 821; 1009; 3708; 4644; 4924; 5097; 5530; 6453; 6709; 9185; 9651; 10938; 23236; 79180; 58513; 57605; 27445; 27253; 30845	CDH11; PLCB1; EHD3; EHD1; ITSN1; PCDH1; PITPNM2; CACNA1E; REPS2; PLCH2; EFHD2; PCLO; BRAF; EPS15L1; SPTAN1; PPP3CA; MYO5A; ITPR1; NUCB1; CANX; PCDH17	708	702
cellular response to organic cyclic compound	0.00506843	0.0215686	GO:0071407	b	5	490; 610; 1499; 2039; 84687; 3066; 3192; 4869; 5058; 5530; 5594; 22933; 6714; 9101; 9698; 10059; 55364; 23367	USP8; SIRT2; HDAC2; PUM1; LARP1; SRC; HCN2; HNRNPU; DMTN; CTNNB1; MAPK1; IMPACT; DNM1L; ATP2B1; PPP3CA; PPP1R9B; NPM1; PAK1	574	572
central nervous system neuron development	0.00555568	0.0231792	GO:0021954	b	5	1009; 4133; 4137; 9201; 81565	CDH11; MAP2; DCLK1; MAPT; NDEL1	71	71
regulation of axon regeneration	0.00564571	0.0231792	GO:0048679	b	5	673; 81565; 57142	RTN4; BRAF; NDEL1	23	23
negative regulation of actin filament bundle assembly	0.00564571	0.0231792	GO:0032232	b	5	3925; 85358; 50944	SHANK3; STMN1; SHANK1	23	23
regulation of mitochondrial fission	0.00564571	0.0231792	GO:0090140	b	5	4137; 10059; 55737	DNM1L; VPS35; MAPT	23	23
regulation of platelet-derived growth factor receptor signaling pathway	0.00564571	0.0231792	GO:0010640	b	5	6714; 9368; 65009	SRC; SLC9A3R1; NDRG4	23	23
regulation of bone remodeling	0.00569056	0.0232	GO:0046850	b	5	2697; 4763; 5578; 6714	PRKCA; GJA1; NF1; SRC	45	45
regulation of cell-matrix adhesion	0.00592601	0.0239921	GO:0001952	b	5	2039; 2824; 4763; 6714; 9748; 50488	SRC; MINK1; SLK; DMTN; NF1; GPM6B	102	102
regulation of cardiac muscle cell membrane repolarization	0.00637686	0.0254638	GO:0099623	b	5	287; 1739; 2697	DLG1; GJA1; ANK2	24	24
response to angiotensin	0.00637686	0.0254638	GO:1990776	b	5	815; 5580; 6714	SRC; CAMK2A; PRKCD	24	24
Golgi vesicle transport	0.00652691	0.0258857	GO:0048193	b	5	287; 1778; 1783; 3831; 4644; 399687; 6709; 6711; 8120; 8943; 10564; 51143; 30845	AP3B2; EHD3; ARFGEF2; SPTAN1; MYO18A; ANK2; DYNC1LI1; DYNC1LI2; DYNC1H1; KLC1; MYO5A; AP3D1; SPTBN1	369	368
intrinsic apoptotic signaling pathway in response to osmotic stress	0.00668673	0.0259743	GO:0008627	b	5	572; 9181	BAD; ARHGEF2	8	8
regulation of protein localization to synapse	0.00668673	0.0259743	GO:1902473	b	5	4137; 57555	NLGN2; MAPT	8	8
cellular response to hydroperoxide	0.00668673	0.0259743	GO:0071447	b	5	5580; 55074	OXR1; PRKCD	8	8
AMP-activated protein kinase activity	0.00668673	0.0305082	GO:0004679	m	5	5564; 5565	PRKAB2; PRKAB1	8	8
spectrin-associated cytoskeleton	0.00668673	0.0196887	GO:0014731	c	5	2039; 6711	SPTBN1; DMTN	8	8
Wnt signaling pathway	0.00675148	0.0259743	GO:0016055	b	5	9209; 324; 815; 1499; 1501; 5530; 5702; 6714; 9101; 9368; 23236; 23043; 55737; 219771; 57447; 27122	USP8; SRC; VPS35; LRRFIP2; PLCB1; SLC9A3R1; CAMK2A; CCNY; CTNNB1; TNIK; CTNND2; PPP3CA; APC; NDRG2; PSMC3; DKK3	500	499
central nervous system neuron differentiation	0.00677204	0.0259743	GO:0021953	b	5	1009; 1499; 4133; 4137; 9201; 81565; 51286; 85358	CDH11; MAP2; DCLK1; CTNNB1; MAPT; NDEL1; CEND1; SHANK3	174	173
regulation of homotypic cell-cell adhesion	0.00716184	0.0271127	GO:0034110	b	5	2039; 5578; 5580	PRKCA; PRKCD; DMTN	25	25
podosome assembly	0.00716184	0.0271127	GO:0071800	b	5	6714; 9181; 50807	SRC; ARHGEF2; ASAP1	25	25
regulation of stress fiber assembly	0.00739269	0.027806	GO:0051492	b	5	673; 3925; 5058; 51466; 22843	EVL; PPM1E; STMN1; BRAF; PAK1	76	76
neuromuscular process controlling balance	0.00770011	0.0287767	GO:0050885	b	5	8506; 57555; 50944; 57338	CNTNAP1; JPH3; NLGN2; SHANK1	49	49
response to alkaloid	0.00778249	0.0288003	GO:0043279	b	5	84687; 3066; 5582; 8682; 8683; 84152	HDAC2; SRSF9; PRKCG; PEA15; PPP1R1B; PPP1R9B	108	108
regulation of neural precursor cell proliferation	0.00780524	0.0288003	GO:2000177	b	5	1499; 4763; 5803; 22933; 51286	CTNNB1; SIRT2; CEND1; NF1; PTPRZ1	77	77
regulation of muscle system process	0.00789486	0.0289478	GO:0090257	b	5	287; 1739; 2017; 2023; 2258; 5058; 5530; 5578; 30845	DLG1; CTTN; EHD3; PRKCA; ENO1; ANK2; FGF13; PPP3CA; PAK1	215	215
negative regulation of cellular metabolic process	0.00812469	0.0293866	GO:0031324	b	5	197; 324; 659; 1499; 1739; 1740; 2023; 2039; 84687; 2697; 3066; 3192; 4137; 4763; 4869; 5064; 5530; 5580; 5582; 5814; 6434; 22933; 6601; 6714; 7416; 7466; 8672; 8683; 9368; 9568; 9698; 9774; 10155; 10160; 10409; 10636; 11178; 23236; 84152; 79643; 80196; 80725; 85300; 24144; 9097; 55074; 55364; 22843; 55737; 23367; 23504; 57221; 57447; 9638; 27122; 29114	SMARCC2; HDAC2; TAGLN3; SRC; ARFGEF3; BCLAF1; CTNNB1; OXR1; PUM1; AHSG; VDAC1; DKK3; GABBR2; SRCIN1; DLG1; PPM1E; DLG2; LARP1; SLC9A3R1; SRSF9; HNRNPU; CHMP6; NF1; PPP1R9B; TRA2B; LZTS1; SIRT2; TRIM28; RIMBP2; FARP1; PLCB1; PRKCD; PRKCG; DMTN; ENO1; PPP1R1B; PALM; FEZ1; USP14; APC; NPM1; GJA1; RGS14; IMPACT; VPS35; ATCAY; EIF4G3; TFIP11; RNF34; NDRG2; PURB; BASP1; BMPR2; MAPT; PPP3CA; WFS1	2556	2553
purine nucleoside metabolic process	0.00823353	0.0293866	GO:0042278	b	5	1739; 1740; 9414; 9567; 23382	DLG1; TJP2; DLG2; GTPBP1; AHCYL2	78	78
lamellipodium organization	0.00823353	0.0293866	GO:0097581	b	5	2017; 2039; 3983; 6714; 8874	SRC; CTTN; ABLIM1; ARHGEF7; DMTN	78	78
vesicle-mediated transport to the plasma membrane	0.00823353	0.0293866	GO:0098876	b	5	6711; 10564; 112755; 55737; 56850	GRIPAP1; STX1B; VPS35; ARFGEF2; SPTBN1	78	78
cortical cytoskeleton organization	0.00826656	0.0293866	GO:0030865	b	5	1739; 23136; 85369; 147179	DLG1; STRIP1; EPB41L3; WIPF2	50	50
regulation of response to osmotic stress	0.00850694	0.0298768	GO:0047484	b	5	572; 9181	BAD; ARHGEF2	9	9
tongue morphogenesis	0.00850694	0.0298768	GO:0043587	b	5	1499; 3066	CTNNB1; HDAC2	9	9
endosome	0.00876067	0.0235766	GO:0005768	c	5	287; 1783; 2697; 3482; 4644; 4924; 5594; 6714; 7317; 8943; 9100; 9101; 9743; 10479; 10564; 10938; 79643; 81615; 29993; 23043; 55737; 56850; 29763; 30845	USP8; EHD3; DYNC1LI2; EHD1; TNIK; IGF2R; CHMP6; SLC9A6; ANK2; MAPK1; AP3D1; PACSIN1; PACSIN3; SRC; TMEM163; GRIPAP1; ARFGEF2; UBA1; NUCB1; GJA1; VPS35; USP10; ARHGAP32; MYO5A	889	889
carbohydrate homeostasis	0.00885172	0.0308741	GO:0033500	b	5	572; 3745; 3799; 5530; 5799; 6434; 7466; 9024; 64710	PTPRN2; BRSK2; KIF5B; BAD; NUCKS1; PPP3CA; KCNB1; WFS1; TRA2B	219	219
establishment of spindle orientation	0.00889684	0.0308741	GO:0051294	b	5	4134; 9181; 81565	ARHGEF2; MAP4; NDEL1	27	27
clathrin vesicle coat	0.00889684	0.0235766	GO:0030125	c	5	11276; 84251; 22905	SYNRG; EPN2; SGIP1	27	27
negative regulation of signal transduction	0.00896188	0.0309158	GO:0009968	b	5	197; 324; 673; 1499; 1739; 2017; 2023; 3708; 3925; 4763; 5064; 5580; 5702; 6000; 6714; 7466; 8682; 8831; 8874; 9100; 9181; 9368; 9628; 10636; 79643; 80196; 58513; 22905; 57447; 27122; 65009	CTTN; STMN1; CTNNB1; AHSG; RNF34; NDRG4; CHMP6; DLG1; ARHGEF7; SLC9A3R1; ARHGEF2; PEA15; RGS6; RGS7; NF1; PSMC3; SRC; PRKCD; EPN2; SYNGAP1; ENO1; USP10; PALM; EPS15L1; ITPR1; RGS14; DKK3; NDRG2; BRAF; APC; WFS1	1241	1239
regulation of protein metabolic process	0.00945509	0.0323201	GO:0051246	b	5	197; 324; 572; 659; 673; 1499; 1739; 2023; 2039; 2258; 84687; 2697; 2785; 3066; 4137; 4155; 4763; 4869; 5058; 5334; 5414; 5510; 5530; 5578; 5580; 5582; 5594; 5702; 6416; 22933; 6714; 7466; 8672; 8682; 8831; 9181; 9368; 9698; 9748; 10636; 9024; 23236; 84152; 79643; 80196; 80725; 50488; 23043; 85456; 9097; 55074; 55364; 22843; 22930; 55737; 219771; 23367; 57447; 29763; 8663; 65009	HDAC2; SRC; SLK; OXR1; CCNY; CTNNB1; BAD; PUM1; IMPACT; AHSG; MAP2K4; SEPT4; RNF34; NDRG4; CHMP6; SRCIN1; DLG1; MINK1; PPP1R7; PPP1R1B; LARP1; PPM1E; SLC9A3R1; EIF3C; ARHGEF2; PEA15; MAPK1; NF1; FGF13; PPP1R9B; MBP; PACSIN3; BRAF; SIRT2; RAB3GAP1; PRKCA; PLCB1; PRKCD; PRKCG; DMTN; SYNGAP1; ENO1; TNKS1BP1; USP14; PPP3CA; PLCL1; NPM1; GJA1; RGS14; PSMC3; VPS35; BRSK2; EIF4G3; TNIK; NDRG2; BMPR2; GN…	2855	2849
regulation of insulin receptor signaling pathway	0.00947982	0.0323201	GO:0046626	b	5	197; 5580; 6714; 64710	SRC; NUCKS1; AHSG; PRKCD	52	52
extrinsic apoptotic signaling pathway via death domain receptors	0.00961569	0.0325927	GO:0008625	b	5	572; 4763; 8682; 9181; 80196	PEA15; BAD; ARHGEF2; RNF34; NF1	81	81

## Sheet: cerebellum total proteins (top)
Cerebellum
Analysis of top dysregulated proteins (p < 0.05, log2-fold change >1.0)
term_name	p-value	q-value	term_goid	term_category	term_level	members_input_overlap	members_input_overlap_geneids	size	effective_size
mitochondrial electron transport, ubiquinol to cytochrome c	0.00013024	0.00669342	GO:0006122	b	5	7388; 27089	UQCRH; UQCRQ	15	15
transcytosis	0.000148743	0.00669342	GO:0045056	b	5	5868; 55737	VPS35; RAB5A	16	16
regulation of long-term neuronal synaptic plasticity	0.00040006	0.0120018	GO:0048169	b	5	3845; 5868	RAB5A; KRAS	26	26
astrocyte development	0.000570412	0.0128343	GO:0014002	b	5	3845; 7431	VIM; KRAS	31	31
astrocyte differentiation	0.00280306	0.0469698	GO:0048708	b	5	3845; 7431	VIM; KRAS	69	69
neuron projection organization	0.00313132	0.0469698	GO:0106027	b	5	10458; 55737	BAIAP2; VPS35	74	73
secretory vesicle	0.00429533	0.0300673	GO:0099503	c	5	81; 3710; 5868; 9143; 10458	ITPR3; SYNGR3; BAIAP2; RAB5A; ACTN4	979	977
regulation of cell projection organization	0.00523177	0.0531591	GO:0031344	b	5	5868; 7431; 10458; 55737	BAIAP2; VPS35; RAB5A; VIM	632	630
ATP synthesis coupled electron transport	0.00534761	0.0531591	GO:0042773	b	5	7388; 27089	UQCRH; UQCRQ	96	96
carboxylic acid metabolic process	0.00583299	0.0531591	GO:0019752	b	5	873; 3712; 6611; 51660; 63827	IVD; SMS; CBR1; BCAN; MPC1	1053	1050
transmembrane receptor protein serine/threonine kinase signaling pathway	0.00596846	0.0531591	GO:0007178	b	5	4738; 7431; 8239	NEDD8; USP9X; VIM	328	328
anterograde trans-synaptic signaling	0.00649722	0.0531591	GO:0098916	b	5	3710; 3845; 5868; 10458	ITPR3; BAIAP2; RAB5A; KRAS	672	670
viral genome replication	0.00746016	0.0532008	GO:0019079	b	5	1642; 5868	DDB1; RAB5A	114	114
cell morphogenesis involved in differentiation	0.00768455	0.0532008	GO:0000904	b	5	81; 3845; 8239; 10458	BAIAP2; USP9X; KRAS; ACTN4	704	703
cellular protein catabolic process	0.00896644	0.0576414	GO:0044257	b	5	1642; 4738; 8239; 55737	NEDD8; USP9X; DDB1; VPS35	737	735

## Sheet: cerebellum phosphoproteins (top
Cerebellum
Analysis of top dysregulated phosphoproteins (p < 0.05, log2-fold change >1.0)
term_name	p-value	q-value	term_goid	term_category	term_level	members_input_overlap	members_input_overlap_geneids	size	effective_size
regulation of cell morphogenesis	0.000208657	0.00658542	GO:0022604	b	5	4133; 5058; 11135; 57142	MAP2; RTN4; CDC42EP1; PAK1	470	468
regulation of protein polymerization	0.000358869	0.00658542	GO:0032271	b	5	4133; 5058; 11135	MAP2; CDC42EP1; PAK1	214	214
negative regulation of muscle organ development	0.000393446	0.00658542	GO:0048635	b	5	5058; 22933	SIRT2; PAK1	44	44
negative regulation of muscle tissue development	0.000411589	0.00658542	GO:1901862	b	5	5058; 22933	SIRT2; PAK1	45	45
cellular protein-containing complex assembly	0.000581353	0.00689459	GO:0034622	b	5	4133; 5058; 22933; 11135; 57142	MAP2; SIRT2; CDC42EP1; RTN4; PAK1	1126	1121
regulation of cell projection organization	0.000646368	0.00689459	GO:0031344	b	5	4133; 5058; 11135; 57142	MAP2; RTN4; CDC42EP1; PAK1	632	630
regulation of supramolecular fiber organization	0.00130828	0.0107478	GO:1902903	b	5	4133; 5058; 11135	MAP2; CDC42EP1; PAK1	334	334
negative regulation of developmental growth	0.00156558	0.0107478	GO:0048640	b	5	5058; 57142	RTN4; PAK1	88	88
regulation of nervous system development	0.00172898	0.0107478	GO:0051960	b	5	4133; 5058; 22933; 57142	MAP2; SIRT2; RTN4; PAK1	823	820
generation of neurons	0.00180916	0.0107478	GO:0048699	b	5	4133; 5058; 22933; 114787; 57142	MAP2; SIRT2; GPRIN1; RTN4; PAK1	1442	1439
condensed nuclear chromosome	0.00185927	0.00929633	GO:0000794	c	5	120; 6853	ADD3; SYN1	96	96
regulation of cell development	0.00194838	0.0107478	GO:0060284	b	5	4133; 5058; 22933; 57142	MAP2; SIRT2; RTN4; PAK1	851	847
regulation of extent of cell growth	0.00201521	0.0107478	GO:0061387	b	5	5058; 57142	RTN4; PAK1	100	100
axon extension	0.00247501	0.0117282	GO:0048675	b	5	5058; 57142	RTN4; PAK1	111	111
neuron projection development	0.0028209	0.0117282	GO:0031175	b	5	4133; 5058; 114787; 57142	MAP2; RTN4; GPRIN1; PAK1	938	937
regulation of smooth muscle cell proliferation	0.0028377	0.0117282	GO:0048660	b	5	5058; 57447	NDRG2; PAK1	119	119
regulation of striated muscle tissue development	0.00293206	0.0117282	GO:0016202	b	5	5058; 22933	SIRT2; PAK1	121	121
regulation of muscle organ development	0.00312518	0.0117654	GO:0048634	b	5	5058; 22933	SIRT2; PAK1	125	125
Ras protein signal transduction	0.00336185	0.0119533	GO:0007265	b	5	5058; 11135; 23362	PSD3; CDC42EP1; PAK1	465	465
positive regulation of cell growth	0.00475803	0.0160271	GO:0030307	b	5	5058; 57142	RTN4; PAK1	155	155
positive regulation of developmental growth	0.00524751	0.0167544	GO:0048639	b	5	5058; 57142	RTN4; PAK1	163	163
negative regulation of cell growth	0.00550064	0.0167544	GO:0030308	b	5	5058; 57142	RTN4; PAK1	167	167
regulation of microtubule cytoskeleton organization	0.00575932	0.0167544	GO:0070507	b	5	4133; 5058	MAP2; PAK1	171	171
positive regulation of cellular component organization	0.00727941	0.0202557	GO:0051130	b	5	5058; 22933; 11135; 57142	RTN4; SIRT2; CDC42EP1; PAK1	1221	1220
regulation of organelle organization	0.00815599	0.0217493	GO:0033043	b	5	4133; 5058; 22933; 11135	MAP2; SIRT2; CDC42EP1; PAK1	1262	1260
negative regulation of cell proliferation	0.00895676	0.022323	GO:0008285	b	5	5058; 22933; 57447	SIRT2; NDRG2; PAK1	669	661
negative regulation of cell differentiation	0.00906872	0.022323	GO:0045596	b	5	5058; 22933; 57142	RTN4; SIRT2; PAK1	666	664
condensed chromosome	0.00945074	0.0236269	GO:0000793	c	5	120; 6853	ADD3; SYN1	221	221

## Sheet: cortex total proteins (top)
Cerebral cortex
Analysis of top dysregulated proteins (p < 0.05, log2-fold change >1.0)
term_name	p-value	q-value	term_goid	term_category	term_level	members_input_overlap	members_input_overlap_geneids	size	effective_size
nucleoside triphosphate metabolic process	0.00072892	0.0389288	GO:0009141	b	5	3704; 4514; 4712; 4718; 5211	PFKL; NDUFB6; ITPA; MT-CO3; NDUFC2	339	338
protein complex oligomerization	0.000856059	0.0389288	GO:0051259	b	5	210; 1783; 2697; 5211; 5414; 10155	GJA1; TRIM28; PFKL; DYNC1LI2; SEPT4; ALAD	531	531
translation factor activity, RNA binding	0.000931535	0.0158361	GO:0008135	m	5	1936; 1984; 8665	EEF1D; EIF3F; EIF5A	92	90
ATP synthesis coupled electron transport	0.00112295	0.0389288	GO:0042773	b	5	4514; 4712; 4718	NDUFB6; NDUFC2; MT-CO3	96	96
euchromatin	0.00211615	0.0255984	GO:0000791	c	5	3007; 10155	HIST1H1D; TRIM28	32	32
cellular protein-containing complex assembly	0.00223246	0.0580439	GO:0034622	b	5	3007; 4514; 4712; 4718; 5414; 6204; 7536; 55506	NDUFC2; MT-CO3; NDUFB6; H2AFY2; SF1; RPS10; HIST1H1D; SEPT4	1126	1121
nucleotide metabolic process	0.00307252	0.0613666	GO:0009117	b	5	2079; 3704; 4514; 4712; 4718; 5211	NDUFC2; MT-CO3; NDUFB6; ITPA; PFKL; ERH	685	683
cell cortex	0.00365692	0.0255984	GO:0005938	c	5	824; 2571; 55763; 5414	SEPT4; EXOC1; CAPN2; GAD1	298	298
NADH dehydrogenase (quinone) activity	0.00433321	0.0368323	GO:0050136	m	5	4712; 4718	NDUFB6; NDUFC2	46	46
mitochondrial electron transport, NADH to ubiquinone	0.00550689	0.0613666	GO:0006120	b	5	4712; 4718	NDUFB6; NDUFC2	52	52
ribonucleotide metabolic process	0.00604371	0.0613666	GO:0009259	b	5	3704; 4514; 4712; 4718; 5211	PFKL; NDUFB6; ITPA; MT-CO3; NDUFC2	551	550
purine nucleotide metabolic process	0.006182	0.0613666	GO:0006163	b	5	3704; 4514; 4712; 4718; 5211	PFKL; NDUFB6; ITPA; MT-CO3; NDUFC2	554	553
nucleoside monophosphate metabolic process	0.00657523	0.0613666	GO:0009123	b	5	4514; 4712; 4718; 5211	NDUFB6; NDUFC2; MT-CO3; PFKL	353	352
peptide transport	0.006785	0.0613666	GO:0015833	b	5	381; 1984; 2697; 55763; 5211; 6204; 9368; 81876; 112936; 22895	GJA1; EXOC1; VPS26B; SLC9A3R1; RAB1B; ARF5; RPH3A; RPS10; PFKL; EIF5A	1957	1953
amide transport	0.00738638	0.0613666	GO:0042886	b	5	381; 1984; 2697; 55763; 5211; 6204; 9368; 81876; 112936; 22895	GJA1; EXOC1; VPS26B; SLC9A3R1; RAB1B; ARF5; RPH3A; RPS10; PFKL; EIF5A	1981	1977
negative regulation of macromolecule metabolic process	0.00751268	0.0613666	GO:0010605	b	5	210; 1476; 2697; 3007; 6204; 7536; 9368; 10155; 10409; 10935; 55506; 26986	GJA1; RPS10; ALAD; CSTB; H2AFY2; SLC9A3R1; PRDX3; SF1; BASP1; PABPC1; HIST1H1D; TRIM28	2649	2646
Golgi vesicle transport	0.00767083	0.0613666	GO:0048193	b	5	381; 1783; 55763; 81876	RAB1B; EXOC1; DYNC1LI2; ARF5	369	368
response to cadmium ion	0.00848861	0.0630582	GO:0046686	b	5	210; 1528	ALAD; CYB5A	65	65
negative regulation of nitrogen compound metabolic process	0.00983356	0.0681793	GO:0051172	b	5	210; 1476; 2697; 3007; 7536; 9368; 10155; 10409; 10935; 55506; 26986	GJA1; ALAD; CSTB; H2AFY2; SLC9A3R1; PRDX3; SF1; BASP1; PABPC1; HIST1H1D; TRIM28	2397	2394

## Sheet: cortex phosphoproteins (top)
Cerebral cortex
Analysis of top dysregulated phosphoproteins (p < 0.05, log2-fold change >1.0)
term_name	p-value	q-value	term_goid	term_category	term_level	members_input_overlap	members_input_overlap_geneids	size	effective_size
neuron projection development	4.6015e-27	2.00625e-24	GO:0031175	b	5	659; 673; 1400; 1499; 1501; 1808; 1809; 2017; 84687; 51517; 2596; 2697; 2823; 2824; 3799; 3800; 4130; 4131; 4133; 4134; 4137; 4684; 4741; 4744; 5058; 5530; 5803; 5909; 23136; 6709; 6711; 6714; 8506; 8831; 9368; 10059; 10160; 80725; 29993; 114787; 57465; 50488; 50807; 84446; 23043; 85300; 22941; 50944; 22902; 22999; 23108; 57468; 57554; 57142; 65009	CTTN; SRC; SPTAN1; GPRIN1; EPB41L3; PTPRZ1; CTNNB1; TNIK; GPM6A; CTNND2; MAP4; GPM6B; NDRG4; NCAM1; SPTBN1; NCKIPSD; MINK1; CNTNAP1; RAP1GAP; GAP43; NEFM; SLC9A3R1; NEFH; SLC12A5; SRCIN1; TBC1D24; CRMP1; PPP1R9B; PACSIN1; RIMS1; MAP1A; MAP1B; DPYSL2; DPYSL3; FARP1; RTN4; RUFY3; LRRC7; SYNGAP1; MAP2; DNM1L; RAP1GAP2; SHANK2; SHANK1; GJA1; ATCAY; BRSK1; KIF5B; KIF5C; ASAP1; BMPR2; BRAF; MAPT; PPP3C…	938	937
generation of neurons	6.94509e-22	1.51403e-19	GO:0048699	b	5	491; 659; 673; 747; 1400; 1499; 1501; 1808; 1809; 2017; 84687; 51517; 2596; 2697; 2823; 2824; 3799; 3800; 4130; 4131; 4133; 4134; 4137; 4684; 4741; 4744; 5058; 5530; 5803; 5909; 22933; 23136; 6709; 6711; 6714; 8506; 8831; 9368; 10059; 10160; 10636; 80725; 29993; 114787; 57465; 50488; 50807; 51286; 84446; 23043; 85300; 22941; 50944; 22902; 22999; 23108; 57468; 57554; 57142; 65009	CTTN; SIRT2; SPTAN1; GPRIN1; EPB41L3; PTPRZ1; MAP2; TNIK; GPM6A; CTNND2; MAP4; GPM6B; CEND1; NDRG4; NCAM1; SPTBN1; NCKIPSD; MINK1; CNTNAP1; RAP1GAP; GAP43; NEFM; SLC9A3R1; NEFH; SLC12A5; CTNNB1; SRCIN1; TBC1D24; CRMP1; PPP1R9B; PACSIN1; RIMS1; DAGLA; MAP1A; MAP1B; DPYSL2; DPYSL3; FARP1; RTN4; RUFY3; LRRC7; SRC; SYNGAP1; DNM1L; ATP2B2; RAP1GAP2; SHANK2; SHANK1; GJA1; RGS14; ATCAY; BRSK1; KIF5B; KI…	1442	1439
anterograde trans-synaptic signaling	8.11463e-20	1.17933e-17	GO:0098916	b	5	273; 320; 673; 777; 1499; 1739; 1740; 2257; 84687; 3745; 3799; 4137; 5530; 5582; 5799; 6506; 6804; 6853; 6854; 6855; 7416; 8541; 8831; 8927; 729956; 9568; 10059; 10636; 10814; 11346; 50488; 84446; 22941; 140679; 9097; 50944; 22930; 22999; 57468; 27445	STX1A; SYNPO; SLC32A1; CTNNB1; VDAC1; GABBR2; DLG1; MINK1; DLG2; PPFIA3; CACNA1E; SLC12A5; BSN; SHISA7; PCLO; FGF12; PPP1R9B; RIMS1; PTPRN2; RAB3GAP1; RGS14; PRKCG; SYNGAP1; USP14; DNM1L; KCNB1; SHANK2; SHANK1; CPLX2; AMPH; APBA1; BRSK1; KIF5B; SYP; BRAF; MAPT; PPP3CA; SYN2; SLC1A2; SYN1	672	670
regulation of cell projection organization	2.9476e-17	3.21288e-15	GO:0031344	b	5	659; 673; 989; 1400; 1808; 1809; 2017; 2039; 51517; 2596; 2823; 4131; 4133; 4134; 4137; 5058; 5530; 5909; 6714; 8831; 8874; 10059; 80725; 29993; 57465; 50807; 23043; 22941; 50944; 22902; 22999; 23108; 57471; 57554; 57142; 65009	CTTN; ERMN; MAP2; TNIK; GPM6A; MAP4; SEPT7; NDRG4; SRCIN1; NCKIPSD; RAP1GAP; GAP43; ARHGEF7; TBC1D24; CRMP1; PACSIN1; RIMS1; SRC; MAP1B; DPYSL2; DPYSL3; RTN4; RUFY3; LRRC7; DMTN; SYNGAP1; PPP3CA; RAP1GAP2; SHANK2; SHANK1; ASAP1; BMPR2; BRAF; MAPT; DNM1L; PAK1	632	630
cell morphogenesis involved in differentiation	1.43985e-16	1.25555e-14	GO:0000904	b	5	659; 673; 1400; 1499; 1501; 1808; 2017; 2039; 2596; 3799; 3800; 4130; 4131; 4133; 4137; 4684; 4744; 5058; 5530; 5803; 5909; 6709; 6711; 6714; 8831; 8874; 9368; 10059; 10160; 80725; 50488; 84446; 23043; 22941; 50944; 22902; 57142	CTTN; SRC; SPTAN1; PTPRZ1; CTNNB1; TNIK; CTNND2; NCAM1; SPTBN1; MINK1; RAP1GAP; GAP43; ARHGEF7; SLC9A3R1; NEFH; SRCIN1; CRMP1; MAP1A; MAP1B; DPYSL2; FARP1; RTN4; RUFY3; DMTN; SYNGAP1; DNM1L; SHANK2; SHANK1; MAP2; BRSK1; KIF5B; KIF5C; BMPR2; BRAF; MAPT; PPP3CA; PAK1	704	703
regulation of cell morphogenesis	3.20878e-13	2.33172e-11	GO:0022604	b	5	659; 673; 989; 1739; 1808; 2017; 2039; 4131; 4133; 4137; 4628; 5058; 5530; 23136; 6714; 8831; 8874; 9368; 10059; 80725; 23043; 85369; 22902; 22999; 57471; 57142; 147179	MYH10; CTTN; ERMN; EPB41L3; MAP2; TNIK; SEPT7; SRCIN1; DLG1; STRIP1; ARHGEF7; SLC9A3R1; RIMS1; SRC; MAP1B; DPYSL2; RTN4; RUFY3; DMTN; SYNGAP1; WIPF2; PPP3CA; BMPR2; BRAF; MAPT; DNM1L; PAK1	470	468
vesicle-mediated transport in synapse	9.37597e-13	5.83989e-11	GO:0099003	b	5	673; 821; 1499; 3799; 3800; 6453; 6804; 6853; 6855; 8943; 10059; 10814; 29993; 22930; 22999; 27445	STX1A; CPLX2; RAB3GAP1; ITSN1; KIF5B; KIF5C; CTNNB1; SYP; PCLO; BRAF; DNM1L; AP3D1; PACSIN1; RIMS1; CANX; SYN1	140	139
regulation of cell development	6.48424e-12	3.53391e-10	GO:0060284	b	5	118; 659; 673; 1400; 1499; 1808; 1809; 2017; 2039; 51517; 4131; 4133; 4137; 5058; 5530; 5803; 22933; 8831; 8874; 9414; 10059; 10636; 80725; 29993; 50807; 23043; 22941; 50944; 22902; 22999; 23108; 57554; 57142; 65009	CTTN; ADD1; PTPRZ1; MAP2; TNIK; NDRG4; SRCIN1; NCKIPSD; ARHGEF7; CRMP1; PACSIN1; RIMS1; SIRT2; MAP1B; DPYSL2; DPYSL3; RTN4; RUFY3; LRRC7; DMTN; SYNGAP1; PPP3CA; RAP1GAP2; SHANK2; SHANK1; TJP2; CTNNB1; RGS14; ASAP1; BMPR2; BRAF; MAPT; DNM1L; PAK1	851	847
regulation of nervous system development	6.08059e-11	2.94571e-09	GO:0051960	b	5	659; 673; 1400; 1499; 1739; 1808; 1809; 2017; 51517; 4131; 4133; 4137; 5058; 5530; 5803; 22933; 8831; 10059; 10636; 80725; 29993; 50807; 51286; 23043; 22941; 50944; 22902; 22999; 23108; 57554; 57142; 65009	CTTN; PTPRZ1; MAP2; TNIK; CEND1; NDRG4; SRCIN1; NCKIPSD; DLG1; CRMP1; PACSIN1; RIMS1; SIRT2; MAP1B; DPYSL2; DPYSL3; RTN4; RUFY3; LRRC7; SYNGAP1; PPP3CA; RAP1GAP2; SHANK2; SHANK1; CTNNB1; RGS14; PAK1; BMPR2; BRAF; MAPT; DNM1L; ASAP1	823	820
positive regulation of cellular component organization	1.44921e-10	6.31854e-09	GO:0051130	b	5	118; 197; 659; 673; 989; 1499; 1739; 1809; 2017; 2039; 51517; 2823; 3192; 3799; 4131; 4137; 5058; 5530; 22933; 6714; 8874; 9774; 10059; 10155; 11346; 23236; 29993; 50807; 84251; 22941; 50944; 22843; 22902; 22930; 22999; 57554; 57142; 147179; 65009	CTTN; SYNPO; ADD1; SRC; BCLAF1; CTNNB1; GPM6A; AHSG; SEPT7; SGIP1; NDRG4; NCKIPSD; DLG1; PPM1E; ARHGEF7; HNRNPU; PACSIN1; RUFY3; SIRT2; MAP1B; TRIM28; DPYSL3; RAB3GAP1; RTN4; PLCB1; LRRC7; DMTN; WIPF2; DNM1L; SHANK2; SHANK1; RIMS1; KIF5B; ASAP1; BMPR2; BRAF; MAPT; PPP3CA; PAK1	1221	1220
actin cytoskeleton	1.25702e-09	3.69718e-08	GO:0015629	c	5	118; 273; 989; 1809; 2017; 2039; 84687; 3983; 4082; 4628; 5058; 6709; 6711; 6714; 6804; 8470; 9368; 9743; 10487; 11346; 80725; 50807; 147179	MYH10; STX1A; CTTN; SYNPO; ADD1; SPTAN1; SEPT7; SORBS2; SRCIN1; SLC9A3R1; CAP1; MARCKS; SPTBN1; PPP1R9B; SRC; DPYSL3; DMTN; ABLIM1; AMPH; PAK1; ARHGAP32; WIPF2; ASAP1	491	491
cell cortex	1.71962e-09	3.69718e-08	GO:0005938	c	5	989; 1499; 2017; 2023; 2039; 4082; 4628; 6709; 6711; 8874; 8927; 9743; 10487; 22999; 23176; 57471; 27445; 147179	MYH10; CAP1; CTTN; ERMN; SPTAN1; ARHGAP32; DMTN; CTNNB1; ENO1; BSN; MARCKS; PCLO; SEPT8; ARHGEF7; WIPF2; SEPT7; RIMS1; SPTBN1	298	298
establishment of synaptic vesicle localization	3.65269e-09	1.44779e-07	GO:0097480	b	5	673; 1499; 3799; 3800; 6804; 6853; 8943; 10059; 10814; 22930; 22999; 27445	STX1A; CPLX2; RAB3GAP1; KIF5B; KIF5C; CTNNB1; PCLO; BRAF; DNM1L; AP3D1; RIMS1; SYN1	121	120
synaptic vesicle localization	7.00073e-09	2.5436e-07	GO:0097479	b	5	673; 1499; 3799; 3800; 6804; 6853; 8943; 10059; 10814; 22930; 22999; 27445	STX1A; CPLX2; RAB3GAP1; KIF5B; KIF5C; CTNNB1; PCLO; BRAF; DNM1L; AP3D1; RIMS1; SYN1	128	127
microtubule binding	1.23338e-07	7.27696e-06	GO:0008017	m	5	1808; 3799; 3800; 4130; 4131; 4133; 4134; 4137; 4628; 4741; 4744; 7461; 10059; 10636; 84251	MYH10; MAP1A; MAP1B; DPYSL2; MAPT; NEFM; KIF5B; KIF5C; NEFH; SGIP1; MAP2; CLIP2; MAP4; DNM1L; RGS14	271	270
regulation of synaptic vesicle exocytosis	1.57323e-07	5.27637e-06	GO:2000300	b	5	673; 6804; 6853; 10059; 22930; 22999	STX1A; RAB3GAP1; BRAF; DNM1L; RIMS1; SYN1	25	25
negative regulation of cellular component organization	1.94507e-07	6.05749e-06	GO:0051129	b	5	118; 1400; 1809; 2039; 3192; 4134; 4137; 5530; 5909; 22933; 6709; 6711; 6714; 8831; 10059; 146691; 29993; 50807; 24144; 50944; 22902; 23108; 57142	ADD1; SRC; SPTAN1; MAP4; SPTBN1; RAP1GAP; HNRNPU; CRMP1; PACSIN1; SIRT2; DPYSL3; RTN4; RUFY3; DMTN; SYNGAP1; PPP3CA; RAP1GAP2; SHANK1; TFIP11; TOM1L2; MAPT; DNM1L; ASAP1	646	645
microtubule	2.13409e-07	3.05886e-06	GO:0005874	c	5	1739; 1783; 1808; 3192; 3799; 3800; 3831; 4130; 4131; 4133; 4134; 4137; 22933; 7461; 10059; 10564; 10636; 55177	DLG1; MAP1A; MAP1B; DPYSL2; MAP4; SIRT2; MAPT; KIF5B; KIF5C; HNRNPU; MAP2; CLIP2; ARFGEF2; DYNC1LI2; DNM1L; KLC1; RGS14; RMDN3	408	408
ionotropic glutamate receptor binding	3.26251e-07	9.62439e-06	GO:0035255	m	5	821; 1739; 1740; 729956; 22941; 50944	DLG1; DLG2; SHISA7; CANX; SHANK2; SHANK1	28	28
regulation of supramolecular fiber organization	3.48253e-07	1.01226e-05	GO:1902903	b	5	118; 673; 1739; 2017; 2039; 4130; 4131; 4133; 4137; 5058; 6709; 6711; 11346; 50944; 22843; 147179	DLG1; MAP1A; MAP1B; CTTN; SYNPO; ADD1; SHANK1; SPTAN1; PPM1E; DMTN; MAP2; BRAF; MAPT; WIPF2; PAK1; SPTBN1	334	334
regulation of organelle organization	5.21773e-07	1.42183e-05	GO:0033043	b	5	118; 673; 989; 1499; 1739; 2017; 2039; 84687; 2824; 3192; 3799; 4130; 4131; 4133; 4134; 4137; 5058; 22933; 6709; 6711; 6714; 7416; 10059; 10155; 11346; 23236; 146691; 57465; 50807; 50944; 22843; 22930; 147179	CTTN; SYNPO; ADD1; SIRT2; SPTAN1; CTNNB1; MAP4; GPM6B; SEPT7; VDAC1; SPTBN1; DLG1; PPM1E; HNRNPU; TBC1D24; PPP1R9B; TOM1L2; MAP1A; MAP1B; TRIM28; RAB3GAP1; PLCB1; SRC; DMTN; WIPF2; SHANK1; MAP2; KIF5B; ASAP1; BRAF; MAPT; DNM1L; PAK1	1262	1260
filopodium	7.16452e-07	7.70185e-06	GO:0030175	c	5	84687; 2596; 2823; 9368; 10160; 80725; 22902; 57471; 26230	ERMN; GAP43; FARP1; SLC9A3R1; TIAM2; GPM6A; PPP1R9B; RUFY3; SRCIN1	98	98
protein localization to membrane	1.12378e-06	2.88218e-05	GO:0072657	b	5	287; 673; 1739; 1740; 2039; 3745; 3799; 5058; 5824; 23136; 6711; 6804; 8831; 8943; 729956; 9368; 29993; 23043; 22930; 57512	DLG1; STX1A; EPB41L3; DLG2; SYNGAP1; RAB3GAP1; KIF5B; GPR158; TNIK; DMTN; PEX19; SLC9A3R1; ANK2; SHISA7; BRAF; KCNB1; AP3D1; PACSIN1; PAK1; SPTBN1	557	556
cortical cytoskeleton	1.39385e-06	1.19871e-05	GO:0030863	c	5	2017; 2039; 6709; 6711; 8927; 10487; 22999; 27445; 147179	CTTN; SPTAN1; CAP1; DMTN; BSN; PCLO; WIPF2; RIMS1; SPTBN1	106	106
regulation of secretion	2.08177e-06	5.04251e-05	GO:0051046	b	5	673; 777; 2697; 3708; 3745; 3799; 4082; 4628; 5530; 6711; 6714; 6804; 6853; 8874; 9368; 10059; 10814; 79643; 80725; 22930; 22999; 134957; 27445	MYH10; STX1A; STXBP5; CHMP6; SRCIN1; ARHGEF7; SLC9A3R1; CACNA1E; MARCKS; PCLO; SPTBN1; RIMS1; SRC; RAB3GAP1; CPLX2; PPP3CA; KCNB1; ITPR1; GJA1; KIF5B; BRAF; DNM1L; SYN1	741	740
actin filament bundle organization	2.91895e-06	6.65029e-05	GO:0061572	b	5	118; 673; 1809; 2039; 4082; 5058; 6714; 11346; 50944; 22843	SRC; PPM1E; SYNPO; DPYSL3; ADD1; DMTN; MARCKS; BRAF; PAK1; SHANK1	149	148
positive regulation of nervous system development	3.05059e-06	6.65029e-05	GO:0051962	b	5	659; 673; 1499; 1809; 51517; 4131; 4137; 5058; 10059; 10636; 29993; 22941; 50944; 22902; 22999; 57554; 57142; 65009	MAP1B; RIMS1; NCKIPSD; RTN4; NDRG4; RUFY3; LRRC7; RGS14; SHANK2; CTNNB1; BMPR2; BRAF; MAPT; DNM1L; PACSIN1; PAK1; SHANK1; DPYSL3	493	491
regulation of intracellular transport	3.34631e-06	6.94757e-05	GO:0032386	b	5	673; 2039; 3745; 3799; 4131; 4744; 4924; 5058; 6714; 6804; 6853; 10059; 22902; 22930; 22999; 65009	STX1A; SRC; MAP1B; RIMS1; RAB3GAP1; NDRG4; KIF5B; NEFH; DMTN; RUFY3; BRAF; DNM1L; KCNB1; NUCB1; PAK1; SYN1	398	397
regulation of synaptic vesicle cycle	4.64876e-06	9.16851e-05	GO:0098693	b	5	673; 6804; 6853; 10059; 22930; 22999	STX1A; RAB3GAP1; BRAF; DNM1L; RIMS1; SYN1	43	43
regulation of neurotransmitter transport	4.93516e-06	9.16851e-05	GO:0051588	b	5	673; 2824; 6804; 6853; 10059; 10814; 22930; 22999	STX1A; RAB3GAP1; CPLX2; BRAF; GPM6B; DNM1L; RIMS1; SYN1	93	93
positive regulation of cell differentiation	5.04689e-06	9.16851e-05	GO:0045597	b	5	118; 659; 673; 1499; 1809; 2039; 51517; 2697; 4131; 4137; 5058; 22933; 8874; 8943; 10059; 10636; 23236; 29993; 22941; 50944; 22902; 22999; 57554; 57142; 65009	ADD1; PLCB1; CTNNB1; NDRG4; NCKIPSD; ARHGEF7; AP3D1; PACSIN1; RIMS1; SIRT2; MAP1B; DPYSL3; RTN4; RUFY3; LRRC7; DMTN; SHANK2; SHANK1; GJA1; RGS14; BMPR2; BRAF; MAPT; DNM1L; PAK1	899	897
regulation of transmembrane transport	6.39284e-06	0.000111491	GO:0034762	b	5	287; 673; 777; 1739; 2257; 2697; 3745; 3746; 3778; 3799; 5058; 6506; 729956; 9368; 50488; 22941; 50944; 56704	DLG1; GJA1; KCNC1; MINK1; SHANK1; KIF5B; CACNA1E; KCNMA1; SLC9A3R1; ANK2; SHISA7; BRAF; SHANK2; JPH1; FGF12; KCNB1; PAK1; SLC1A2	519	518
peptide secretion	6.84039e-06	0.000114708	GO:0002790	b	5	777; 821; 2039; 2697; 3708; 3745; 3799; 4082; 4628; 5530; 5799; 6711; 6714; 6804; 8874; 10059; 80725; 134957; 27445	MYH10; GJA1; PCLO; SRCIN1; SRC; ARHGEF7; KIF5B; CACNA1E; STX1A; DMTN; MARCKS; STXBP5; SPTBN1; DNM1L; PPP3CA; KCNB1; ITPR1; PTPRN2; CANX	574	573
regulation of extent of cell growth	8.48581e-06	0.00013703	GO:0061387	b	5	659; 1808; 2017; 4131; 4137; 5058; 22902; 57142	MAP1B; CTTN; DPYSL2; RTN4; RUFY3; BMPR2; MAPT; PAK1	100	100
transport vesicle	9.62427e-06	6.89739e-05	GO:0030133	c	5	273; 320; 1809; 3708; 5799; 6804; 6853; 6854; 6855; 7416; 10059; 81615; 84446; 140679; 134957	PTPRN2; STX1A; AMPH; APBA1; DPYSL3; BRSK1; SLC32A1; TMEM163; SYP; STXBP5; DNM1L; VDAC1; ITPR1; SYN2; SYN1	383	383
regulation of short-term neuronal synaptic plasticity	1.31293e-05	0.00020304	GO:0048172	b	5	6855; 8541; 729956; 22930	SYP; PPFIA3; RAB3GAP1; SHISA7	15	15
peptide transport	1.35049e-05	0.00020304	GO:0015833	b	5	287; 320; 777; 821; 2017; 2039; 51517; 2697; 2824; 3313; 3708; 3745; 3799; 3800; 4082; 4628; 4924; 5058; 5530; 5799; 5824; 6711; 6714; 6804; 8675; 8874; 8943; 9368; 10059; 10250; 10564; 84067; 79643; 80725; 146691; 51555; 22902; 22999; 134957; 27445	MYH10; STX1A; FAM160A2; CTTN; HSPA9; PEX19; STXBP5; GPM6B; CHMP6; SPTBN1; ARHGEF7; SLC9A3R1; CACNA1E; MARCKS; PCLO; CANX; AP3D1; RIMS1; PTPRN2; SRC; NCKIPSD; SRCIN1; RUFY3; DMTN; ARFGEF2; DNM1L; KCNB1; ITPR1; NUCB1; GJA1; APBA1; SRRM1; PEX5L; KIF5B; KIF5C; ANK2; TOM1L2; STX16; PPP3CA; PAK1	1957	1953
protein kinase binding	1.51783e-05	0.000298507	GO:0019901	m	5	287; 673; 1499; 1739; 2697; 3799; 4082; 4137; 4744; 5058; 6714; 6853; 7416; 8874; 10636; 80725; 146691; 84446; 85369; 219771	DLG1; GJA1; RGS14; BRSK1; SRC; ARHGEF7; KIF5B; TOM1L2; NEFH; CCNY; CTNNB1; ANK2; MARCKS; BRAF; MAPT; STRIP1; VDAC1; PAK1; SRCIN1; SYN1	662	662
microtubule cytoskeleton	1.78304e-05	0.000109529	GO:0015630	c	5	989; 1400; 1499; 1739; 1783; 1808; 2017; 3192; 3799; 3800; 3831; 4082; 4130; 4131; 4133; 4134; 4137; 22933; 6709; 7461; 9584; 10059; 10564; 10636; 55177; 84446; 23108; 23176	CTTN; ARFGEF2; SIRT2; SPTAN1; CTNNB1; SEPT8; MAP4; SEPT7; DLG1; HNRNPU; CLIP2; MARCKS; CRMP1; RBM39; MAP1A; MAP1B; DPYSL2; RMDN3; DYNC1LI2; KLC1; RAP1GAP2; MAP2; RGS14; BRSK1; KIF5B; KIF5C; MAPT; DNM1L	1158	1155
amide transport	1.79605e-05	0.000257394	GO:0042886	b	5	287; 320; 777; 821; 2017; 2039; 51517; 2697; 2824; 3313; 3708; 3745; 3799; 3800; 4082; 4628; 4924; 5058; 5530; 5799; 5824; 6711; 6714; 6804; 8675; 8874; 8943; 9368; 10059; 10250; 10564; 84067; 79643; 80725; 146691; 51555; 22902; 22999; 134957; 27445	MYH10; STX1A; FAM160A2; CTTN; HSPA9; PEX19; STXBP5; GPM6B; CHMP6; SPTBN1; ARHGEF7; SLC9A3R1; CACNA1E; MARCKS; PCLO; CANX; AP3D1; RIMS1; PTPRN2; SRC; NCKIPSD; SRCIN1; RUFY3; DMTN; ARFGEF2; DNM1L; KCNB1; ITPR1; NUCB1; GJA1; APBA1; SRRM1; PEX5L; KIF5B; KIF5C; ANK2; TOM1L2; STX16; PPP3CA; PAK1	1981	1977
axon extension	1.8301e-05	0.000257394	GO:0048675	b	5	659; 1808; 2017; 4131; 4137; 5058; 22902; 57142	MAP1B; CTTN; DPYSL2; RTN4; RUFY3; BMPR2; MAPT; PAK1	111	111
regulation of ion transmembrane transporter activity	2.24068e-05	0.000303946	GO:0032412	b	5	287; 1739; 2257; 3746; 3799; 729956; 9368; 50488; 22941; 50944; 56704	DLG1; MINK1; KCNC1; KIF5B; JPH1; SHANK2; ANK2; SHISA7; FGF12; SLC9A3R1; SHANK1	227	227
cation transport	2.30051e-05	0.000303946	GO:0006812	b	5	287; 490; 491; 777; 1499; 1739; 2257; 2697; 2823; 2824; 3708; 3745; 3746; 3778; 3799; 5530; 7416; 8671; 729956; 9368; 50488; 56301; 22941; 140679; 50944; 56704; 57468	KCNC1; SLC32A1; KCNMA1; CTNNB1; SLC4A4; JPH1; GPM6A; GPM6B; VDAC1; DLG1; MINK1; ATP2B2; SLC9A3R1; CACNA1E; SLC12A5; FGF12; ATP2B1; KCNB1; ITPR1; SHANK2; SHANK1; GJA1; KIF5B; SLC7A10; ANK2; SHISA7; PPP3CA	1107	1107
regulation of actin cytoskeleton organization	3.72021e-05	0.000477062	GO:0032956	b	5	118; 673; 1739; 2017; 2039; 2824; 5058; 6709; 6711; 11346; 50944; 22843; 147179	DLG1; PPM1E; CTTN; SYNPO; ADD1; SHANK1; SPTAN1; DMTN; BRAF; GPM6B; WIPF2; PAK1; SPTBN1	331	331
regulation of GTPase activity	3.88396e-05	0.00048383	GO:0043087	b	5	5799; 5909; 6000; 8831; 8874; 9628; 9743; 10059; 10636; 23236; 57465; 50807; 22930; 23108; 134957; 26230	PTPRN2; PLCB1; RGS14; RAP1GAP; RAB3GAP1; ARHGEF7; ARHGAP32; SYNGAP1; RGS6; RGS7; STXBP5; TBC1D24; DNM1L; TIAM2; RAP1GAP2; ASAP1	485	484
peptide hormone secretion	4.34325e-05	0.000526015	GO:0030072	b	5	777; 2697; 3708; 3745; 3799; 4082; 5530; 5799; 6804; 8874; 27445	PTPRN2; GJA1; ARHGEF7; KIF5B; CACNA1E; STX1A; MARCKS; PCLO; PPP3CA; KCNB1; ITPR1	244	244
positive regulation of developmental growth	4.6092e-05	0.000543138	GO:0048639	b	5	659; 4131; 4137; 5058; 10409; 23236; 22902; 22999; 57142	PLCB1; MAP1B; RTN4; RUFY3; RIMS1; BASP1; BMPR2; MAPT; PAK1	163	163
regulation of ion transport	6.60647e-05	0.000758006	GO:0043269	b	5	287; 777; 1499; 1739; 2257; 2697; 2824; 3745; 3746; 3778; 3799; 729956; 9368; 50488; 22941; 50944; 22930; 56704	DLG1; GJA1; KCNC1; MINK1; JPH1; KIF5B; RAB3GAP1; CACNA1E; KCNMA1; CTNNB1; ANK2; SHISA7; SHANK2; GPM6B; FGF12; KCNB1; SLC9A3R1; SHANK1	618	618
endocytosis	6.82093e-05	0.000762545	GO:0006897	b	5	197; 273; 287; 821; 1808; 2017; 51517; 5058; 5530; 5582; 6453; 6714; 6855; 10059; 10487; 11334; 29993; 84251; 58513; 22905; 147179	SRC; AMPH; CTTN; DPYSL2; NCKIPSD; TUSC2; ITSN1; CAP1; PRKCG; SGIP1; WIPF2; ANK2; SYP; AHSG; EPS15L1; DNM1L; PPP3CA; EPN2; PACSIN1; PAK1; CANX	799	797
regulation of protein polymerization	7.19579e-05	0.000784341	GO:0032271	b	5	118; 1739; 2017; 2039; 4133; 4137; 5058; 6709; 6711; 147179	DLG1; CTTN; ADD1; SPTAN1; DMTN; MAP2; MAPT; WIPF2; PAK1; SPTBN1	214	214
cation channel complex	8.07992e-05	0.000434296	GO:0034703	c	5	777; 1740; 2017; 3745; 3746; 3778; 6804; 8506; 729956; 50944	STX1A; DLG2; KCNC1; KCNMA1; CACNA1E; CNTNAP1; CTTN; SHISA7; KCNB1; SHANK1	217	217
small GTPase binding	8.8421e-05	0.00130421	GO:0031267	m	5	673; 4684; 5058; 5909; 6453; 6709; 6711; 8874; 10059; 10160; 50807; 51555; 85369; 22930; 22999; 134957; 26230	STRIP1; ASAP1; RIMS1; RAP1GAP; FARP1; ITSN1; SPTAN1; RAB3GAP1; NCAM1; TIAM2; STXBP5; BRAF; ARHGEF7; DNM1L; PEX5L; PAK1; SPTBN1	576	575
amino acid transport	9.155e-05	0.000973556	GO:0006865	b	5	320; 6506; 6804; 8541; 56301; 140679; 22930; 22999	STX1A; APBA1; PPFIA3; RAB3GAP1; SLC32A1; SLC7A10; RIMS1; SLC1A2	139	139
myofibril	9.40095e-05	0.000449156	GO:0030016	c	5	287; 1499; 2023; 5058; 5339; 5530; 6711; 8470; 11346; 56704	SYNPO; CTNNB1; ENO1; ANK2; JPH1; PLEC; PPP3CA; SORBS2; PAK1; SPTBN1	222	221
plasma membrane bounded cell projection assembly	9.81844e-05	0.00101925	GO:0120031	b	5	989; 1809; 2017; 2039; 84687; 2596; 2823; 3983; 4134; 5909; 8874; 9368; 57465; 50488; 50807; 23043; 23176	MINK1; CTTN; DPYSL3; GAP43; ARHGEF7; SLC9A3R1; DMTN; TNIK; GPM6A; SEPT8; MAP4; TBC1D24; ABLIM1; SEPT7; PPP1R9B; ASAP1; RAP1GAP	582	580
neuron projection organization	0.000100731	0.00102137	GO:0106027	b	5	1501; 2017; 10059; 80725; 22941; 50944	CTTN; SRCIN1; CTNND2; DNM1L; SHANK2; SHANK1	74	73
regulation of peptide transport	0.000123522	0.00122399	GO:0090087	b	5	777; 2039; 2697; 3708; 3745; 3799; 4082; 4628; 4924; 5058; 5530; 6711; 6714; 6804; 8874; 10059; 80725; 22902; 134957	MYH10; GJA1; SRC; ARHGEF7; KIF5B; CACNA1E; STX1A; DMTN; RUFY3; MARCKS; STXBP5; SRCIN1; DNM1L; PPP3CA; KCNB1; ITPR1; NUCB1; PAK1; SPTBN1	710	709
ionotropic glutamate receptor complex	0.000139062	0.000597966	GO:0008328	c	5	1739; 1740; 729956; 22941; 50944	DLG1; DLG2; SHANK2; SHANK1; SHISA7	49	49
negative regulation of nervous system development	0.000143499	0.00139035	GO:0051961	b	5	1400; 1499; 1809; 5530; 22933; 8831; 50807; 51286; 22902; 23108; 57142	SIRT2; SYNGAP1; DPYSL3; RTN4; RUFY3; CTNNB1; CRMP1; PPP3CA; CEND1; RAP1GAP2; ASAP1	279	279
dendritic spine morphogenesis	0.000153244	0.0014222	GO:0060997	b	5	1501; 10059; 80725; 22941; 50944	SHANK1; DNM1L; CTNND2; SRCIN1; SHANK2	51	50
regulation of establishment of protein localization	0.00015331	0.0014222	GO:0070201	b	5	777; 2039; 2697; 3708; 3745; 3799; 4082; 4137; 4628; 4924; 5058; 5530; 6711; 6714; 6804; 10059; 80725; 22902; 134957	MYH10; GJA1; SRC; KIF5B; CACNA1E; STX1A; DMTN; RUFY3; MARCKS; STXBP5; SRCIN1; MAPT; DNM1L; PPP3CA; KCNB1; ITPR1; NUCB1; PAK1; SPTBN1	722	721
secretory vesicle	0.000164348	0.000642451	GO:0099503	c	5	47; 197; 230; 273; 320; 1114; 1809; 3708; 5799; 6709; 6804; 6853; 6854; 6855; 7416; 8541; 10059; 10487; 81615; 84446; 140679; 134957; 57554	STX1A; SPTAN1; CHGB; STXBP5; AHSG; VDAC1; PPFIA3; CAP1; SLC32A1; PTPRN2; DPYSL3; LRRC7; TMEM163; ACLY; ALDOC; ITPR1; AMPH; APBA1; BRSK1; SYP; DNM1L; SYN2; SYN1	979	977
acid secretion	0.000178742	0.00159581	GO:0046717	b	5	320; 6506; 6804; 8541; 9368; 22930; 22999	STX1A; APBA1; PPFIA3; RAB3GAP1; SLC9A3R1; RIMS1; SLC1A2	115	115
ion transmembrane transport	0.000179346	0.00159581	GO:0034220	b	5	287; 490; 491; 777; 1739; 2257; 2697; 2823; 3708; 3745; 3746; 3778; 3799; 6506; 7416; 8671; 729956; 9368; 50488; 56301; 22941; 140679; 50944; 56704; 57468	KCNC1; SLC32A1; KCNMA1; SLC4A4; JPH1; GPM6A; VDAC1; DLG1; MINK1; ATP2B2; SLC9A3R1; CACNA1E; SLC12A5; FGF12; ATP2B1; KCNB1; ITPR1; SHANK2; SHANK1; GJA1; KIF5B; SLC7A10; ANK2; SHISA7; SLC1A2	1115	1115
adherens junction assembly	0.000205299	0.0017902	GO:0034333	b	5	1499; 2017; 2039; 2824; 6714; 8874	SRC; CTTN; ARHGEF7; DMTN; CTNNB1; GPM6B	83	83
microvillus organization	0.00023384	0.00199911	GO:0032528	b	5	5909; 9368; 50488; 23043	MINK1; SLC9A3R1; RAP1GAP; TNIK	30	30
ribonucleoprotein complex disassembly	0.000277307	0.00228125	GO:0032988	b	5	3799; 3831; 24144	KLC1; KIF5B; TFIP11	13	13
positive regulation of neurotransmitter secretion	0.000277307	0.00228125	GO:0001956	b	5	6804; 10059; 22930	STX1A; DNM1L; RAB3GAP1	13	13
guanylate kinase activity	0.000277307	0.00327223	GO:0004385	m	5	1739; 1740; 9414	DLG1; TJP2; DLG2	13	13
transmembrane receptor protein tyrosine kinase signaling pathway	0.000283208	0.00228665	GO:0007169	b	5	197; 659; 1499; 2257; 5058; 6453; 22933; 6714; 8874; 9185; 9368; 10636; 23236; 79643; 58513; 22905; 57142; 65009	PLCB1; SIRT2; RGS14; CHMP6; SRC; ITSN1; ARHGEF7; SLC9A3R1; REPS2; CTNNB1; RTN4; BMPR2; AHSG; EPS15L1; FGF12; EPN2; NDRG4; PAK1	696	695
cell-substrate junction assembly	0.000300508	0.00238221	GO:0007044	b	5	2017; 2039; 2824; 5339; 6714; 8874	SRC; CTTN; ARHGEF7; DMTN; PLEC; GPM6B	89	89
stress granule disassembly	0.000308539	0.0024022	GO:0035617	b	5	3799; 3831	KLC1; KIF5B	3	3
adherens junction organization	0.000361789	0.00276737	GO:0034332	b	5	118; 1499; 2017; 2039; 2824; 6714; 8874	SRC; CTTN; ADD1; ARHGEF7; DMTN; CTNNB1; GPM6B	129	129
negative regulation of protein complex assembly	0.000415805	0.0031257	GO:0031333	b	5	118; 2039; 22933; 6709; 6711; 6714; 24144	SIRT2; ADD1; SRC; SPTAN1; TFIP11; DMTN; SPTBN1	132	132
protein localization to cell periphery	0.000444338	0.00328358	GO:1990778	b	5	287; 1739; 3745; 3799; 23136; 6711; 9368; 29993; 23043; 57512	DLG1; EPB41L3; KIF5B; GPR158; TNIK; ANK2; KCNB1; PACSIN1; SLC9A3R1; SPTBN1	268	268
mitochondrion distribution	0.00053086	0.0038006	GO:0048311	b	5	4137; 10059; 85300	DNM1L; ATCAY; MAPT	16	16
regulation of phosphorus metabolic process	0.000531735	0.0038006	GO:0051174	b	5	197; 659; 673; 1499; 1739; 1740; 2023; 2039; 84687; 2785; 3192; 4137; 5058; 5160; 6453; 22933; 6714; 8831; 9368; 9568; 10059; 10160; 10487; 10636; 23236; 84152; 79643; 80725; 50488; 23043; 22843; 219771; 65009	SRC; CAP1; CTNNB1; TNIK; AHSG; GABBR2; NDRG4; CHMP6; SRCIN1; DLG1; MINK1; PPM1E; DLG2; ITSN1; SLC9A3R1; HNRNPU; PPP1R9B; BRAF; SIRT2; PDHA1; FARP1; PLCB1; DMTN; SYNGAP1; ENO1; PPP1R1B; RGS14; CCNY; BMPR2; GNG3; MAPT; DNM1L; PAK1	1779	1777
regulation of plasma membrane bounded cell projection assembly	0.000552596	0.003886	GO:0120032	b	5	989; 1809; 2039; 2596; 2823; 4134; 5909; 57465	DPYSL3; GAP43; DMTN; GPM6A; MAP4; TBC1D24; SEPT7; RAP1GAP	182	181
regulation of intracellular signal transduction	0.0005804	0.00401673	GO:1902531	b	5	673; 1499; 1739; 2023; 2697; 2785; 3708; 4137; 5058; 5141; 5909; 6453; 6714; 8831; 8874; 9368; 9743; 9774; 10059; 10160; 10564; 10636; 23236; 50488; 50807; 51555; 23043; 23096; 23108; 56704; 26230; 57142; 23362; 65009	PLCB1; CTNNB1; TNIK; JPH1; IQSEC2; NDRG4; DLG1; MINK1; RAP1GAP; ITSN1; ARHGEF7; SLC9A3R1; BCLAF1; PSD3; TIAM2; BRAF; SRC; FARP1; RTN4; SYNGAP1; ENO1; ARFGEF2; PDE4A; ITPR1; RAP1GAP2; GJA1; RGS14; PEX5L; ASAP1; ARHGAP32; GNG3; MAPT; DNM1L; PAK1	1862	1861
fibroblast migration	0.000591004	0.00402621	GO:0010761	b	5	673; 2039; 5058; 8874	ARHGEF7; PAK1; BRAF; DMTN	38	38
protein localization to paranode region of axon	0.000612928	0.00411133	GO:0002175	b	5	23136; 8506	CNTNAP1; EPB41L3	4	4
actin filament	0.000624281	0.00223701	GO:0005884	c	5	1809; 2017; 2039; 5058; 6714; 147179	SRC; CTTN; DPYSL3; DMTN; WIPF2; PAK1	102	102
transport along microtubule	0.000671402	0.00443532	GO:0010970	b	5	320; 3799; 3800; 4131; 4137; 4744; 8943	MAP1B; APBA1; KIF5B; KIF5C; NEFH; MAPT; AP3D1	143	143
regulation of protein complex disassembly	0.000727568	0.00473462	GO:0043244	b	5	118; 2039; 4130; 4131; 6709; 6711	MAP1A; MAP1B; ADD1; SPTAN1; DMTN; SPTBN1	105	105
regulation of cellular protein localization	0.000747297	0.0047915	GO:1903827	b	5	1499; 1739; 2039; 2824; 3745; 3799; 4137; 4924; 5058; 6711; 6714; 729956; 22902; 57142	DLG1; SRC; RTN4; KIF5B; DMTN; CTNNB1; SHISA7; MAPT; GPM6B; RUFY3; KCNB1; NUCB1; PAK1; SPTBN1	510	508
plasma membrane tubulation	0.000761999	0.00481495	GO:0097320	b	5	29993; 50807; 84251	PACSIN1; ASAP1; SGIP1	18	18
regulation of glutamate receptor signaling pathway	0.000868153	0.00540735	GO:1900449	b	5	729956; 50488; 22941; 50944	MINK1; SHISA7; SHANK2; SHANK1	42	42
excitatory postsynaptic potential	0.00088529	0.00543643	GO:0060079	b	5	5530; 6804; 22941; 50944; 22930; 22999	STX1A; RAB3GAP1; SHANK2; PPP3CA; RIMS1; SHANK1	109	109
Ras protein signal transduction	0.00101062	0.00606028	GO:0007265	b	5	5058; 6453; 8831; 8874; 9101; 10155; 10160; 10564; 50807; 22800; 23096; 26230; 23362	USP8; PSD3; TRIM28; FARP1; ITSN1; ARHGEF7; RRAS2; ASAP1; SYNGAP1; TIAM2; ARFGEF2; IQSEC2; PAK1	465	465
protein localization to juxtaparanode region of axon	0.00101468	0.00606028	GO:0071205	b	5	23136; 8506	CNTNAP1; EPB41L3	5	5
phosphoglucomutase activity	0.00101468	0.0085523	GO:0004614	m	5	5238; 283209	PGM2L1; PGM3	5	5
peroxisome targeting sequence binding	0.00101468	0.0085523	GO:0000268	m	5	5824; 51555	PEX19; PEX5L	5	5
positive regulation of cell growth	0.00107813	0.00635224	GO:0030307	b	5	659; 4131; 4137; 5058; 22902; 22999; 57142	MAP1B; RTN4; RUFY3; RIMS1; BMPR2; MAPT; PAK1	155	155
protein complex oligomerization	0.00114199	0.00663875	GO:0051259	b	5	673; 989; 1783; 1809; 2697; 3745; 3746; 4082; 4137; 6434; 6506; 6714; 10059; 10155	GJA1; TRIM28; DPYSL3; SRC; MAPT; MARCKS; BRAF; DYNC1LI2; DNM1L; SLC1A2; SEPT7; KCNB1; TRA2B; KCNC1	531	531
lamellipodium organization	0.00121301	0.00695883	GO:0097581	b	5	2017; 2039; 3983; 6714; 8874	SRC; CTTN; ABLIM1; ARHGEF7; DMTN	78	78
actin polymerization or depolymerization	0.00127888	0.00724146	GO:0008154	b	5	118; 1739; 2017; 2039; 6709; 6711; 10487; 147179	DLG1; CTTN; ADD1; SPTAN1; CAP1; DMTN; WIPF2; SPTBN1	206	206
positive regulation of protein complex assembly	0.00148093	0.00827801	GO:0031334	b	5	1499; 1739; 2017; 4137; 5058; 6714; 9774; 50807; 147179	DLG1; SRC; CTTN; BCLAF1; ASAP1; CTNNB1; MAPT; WIPF2; PAK1	261	261
regulation of platelet-derived growth factor receptor signaling pathway	0.00159291	0.00879124	GO:0010640	b	5	6714; 9368; 65009	SRC; SLC9A3R1; NDRG4	23	23
cortical cytoskeleton organization	0.00167651	0.00913698	GO:0030865	b	5	1739; 23136; 85369; 147179	DLG1; STRIP1; EPB41L3; WIPF2	50	50
positive regulation of hydrolase activity	0.00177813	0.00949156	GO:0051345	b	5	3192; 4137; 5909; 6000; 8831; 8874; 9628; 9743; 10059; 10636; 23236; 57465; 50807; 22930; 23108; 134957; 26230	ARHGAP32; RGS14; RAP1GAP; PLCB1; ARHGEF7; RAB3GAP1; HNRNPU; SYNGAP1; RGS6; RGS7; STXBP5; MAPT; TBC1D24; DNM1L; TIAM2; RAP1GAP2; ASAP1	750	749
chemical synaptic transmission, postsynaptic	0.00179354	0.00949156	GO:0099565	b	5	5530; 6804; 22941; 50944; 22930; 22999	STX1A; RAB3GAP1; SHANK2; PPP3CA; RIMS1; SHANK1	125	125
regulation of cardiac muscle cell membrane repolarization	0.00180688	0.00949156	GO:0099623	b	5	287; 1739; 2697	DLG1; GJA1; ANK2	24	24
calcium-mediated signaling	0.0018343	0.00952087	GO:0019722	b	5	287; 2039; 84687; 3708; 4137; 5530; 56704	ITPR1; DMTN; ANK2; JPH1; MAPT; PPP3CA; PPP1R9B	171	170
regulation of microtubule cytoskeleton organization	0.00189642	0.00972753	GO:0070507	b	5	1499; 3192; 4130; 4131; 4133; 4137; 5058	MAP1A; MAP1B; HNRNPU; CTNNB1; MAP2; MAPT; PAK1	171	171
postsynaptic specialization assembly	0.00210231	0.0106582	GO:0098698	b	5	22941; 50944	SHANK2; SHANK1	7	7
regulation of long-term neuronal synaptic plasticity	0.0022866	0.0114593	GO:0048169	b	5	6855; 8831; 11346	SYNGAP1; SYP; SYNPO	26	26
regulation of neuron death	0.00250388	0.0124056	GO:1901214	b	5	673; 1499; 3745; 4137; 5582; 6453; 8831; 55074; 22800	SYNGAP1; ITSN1; RRAS2; PRKCG; CTNNB1; OXR1; BRAF; MAPT; KCNB1	283	282
contractile actin filament bundle	0.00254985	0.00843413	GO:0097517	c	5	989; 3983; 4628; 11346	MYH10; SYNPO; SEPT7; ABLIM1	56	56
metal ion transmembrane transporter activity	0.00268345	0.0197904	GO:0046873	m	5	490; 491; 777; 2823; 3708; 3745; 3746; 3778; 6506; 8671; 56704; 57468	ITPR1; KCNC1; CACNA1E; KCNMA1; SLC12A5; SLC4A4; JPH1; GPM6A; ATP2B1; KCNB1; ATP2B2; SLC1A2	458	458
regulation of adherens junction organization	0.00272072	0.0131804	GO:1903391	b	5	118; 2039; 2824; 6714	SRC; GPM6B; ADD1; DMTN	57	57
positive regulation of actin filament bundle assembly	0.00272072	0.0131804	GO:0032233	b	5	673; 5058; 11346; 22843	PPM1E; SYNPO; BRAF; PAK1	57	57
positive regulation of neuron projection regeneration	0.00278429	0.0133401	GO:0070572	b	5	673; 57142	RTN4; BRAF	8	8
spectrin-associated cytoskeleton	0.00278429	0.00855175	GO:0014731	c	5	2039; 6711	SPTBN1; DMTN	8	8
regulation of actin polymerization or depolymerization	0.00286202	0.0135635	GO:0008064	b	5	118; 1739; 2017; 2039; 6709; 6711; 147179	DLG1; CTTN; ADD1; SPTAN1; DMTN; WIPF2; SPTBN1	184	184
cardiac muscle cell contraction	0.00289927	0.0135923	GO:0086003	b	5	287; 1739; 2257; 2697	DLG1; FGF12; ANK2; GJA1	58	58
negative regulation of cell differentiation	0.00343027	0.0159106	GO:0045596	b	5	1400; 1499; 1809; 2039; 3192; 3313; 5058; 5530; 22933; 8831; 9414; 50807; 22902; 23108; 57142	TJP2; SIRT2; SYNGAP1; DPYSL3; RTN4; HSPA9; RUFY3; HNRNPU; DMTN; CTNNB1; ASAP1; CRMP1; PPP3CA; RAP1GAP2; PAK1	666	664
nucleoside diphosphate metabolic process	0.00363604	0.0166875	GO:0009132	b	5	230; 1739; 1740; 2023; 9414; 283209	DLG1; TJP2; DLG2; PGM2L1; ENO1; ALDOC	144	144
response to isoquinoline alkaloid	0.00417089	0.0189428	GO:0014072	b	5	84687; 5582; 84152	PPP1R9B; PPP1R1B; PRKCG	32	32
cardiac muscle cell action potential	0.00437813	0.0193321	GO:0086001	b	5	287; 1739; 2257; 2697	DLG1; FGF12; ANK2; GJA1	65	65
positive regulation of organelle assembly	0.00437813	0.0193321	GO:1902117	b	5	989; 6714; 50807; 22930	SRC; SEPT7; ASAP1; RAB3GAP1	65	65
peroxisome fission	0.00441502	0.0193321	GO:0016559	b	5	5824; 10059	PEX19; DNM1L	10	10
positive regulation of cell communication	0.00443397	0.0193321	GO:0010647	b	5	659; 673; 1499; 2039; 2697; 2785; 3799; 5058; 6453; 6714; 6804; 8506; 8874; 729956; 9101; 9368; 9774; 10059; 10636; 23236; 50488; 23043; 22941; 50944; 22905; 22930; 22999; 57142; 65009	STX1A; USP8; PLCB1; CNTNAP1; TNIK; NDRG4; MINK1; ITSN1; ARHGEF7; SLC9A3R1; BCLAF1; CTNNB1; RIMS1; BRAF; SRC; RAB3GAP1; RTN4; DMTN; EPN2; SHANK2; SHANK1; GJA1; RGS14; KIF5B; SHISA7; BMPR2; GNG3; DNM1L; PAK1	1708	1707
regulation of bone mineralization	0.00462403	0.0199612	GO:0030500	b	5	197; 659; 2697; 2824	GJA1; BMPR2; AHSG; GPM6B	66	66
organic acid transport	0.00476106	0.0203512	GO:0015849	b	5	320; 6506; 6804; 8541; 9368; 56301; 140679; 22930; 22999	STX1A; APBA1; PPFIA3; RAB3GAP1; SLC9A3R1; SLC7A10; RIMS1; SLC32A1; SLC1A2	311	311
embryonic brain development	0.00536005	0.0226891	GO:1990403	b	5	1499; 6434	CTNNB1; TRA2B	11	11
heart contraction	0.00583635	0.0244678	GO:0060047	b	5	287; 490; 491; 1739; 2257; 2697; 3708; 10059	DLG1; GJA1; ITPR1; ANK2; DNM1L; ATP2B1; FGF12; ATP2B2	264	264
cell-cell junction assembly	0.00628842	0.0261119	GO:0007043	b	5	287; 1739; 2697; 23136; 8506	DLG1; GJA1; ANK2; EPB41L3; CNTNAP1	114	114
actin crosslink formation	0.00638907	0.0262796	GO:0051764	b	5	1809; 4082	MARCKS; DPYSL3	12	12
endothelium development	0.00675972	0.0273865	GO:0003158	b	5	118; 659; 1499; 2697; 9414	CTNNB1; GJA1; BMPR2; TJP2; ADD1	116	116
response to amine	0.0067838	0.0273865	GO:0014075	b	5	3746; 5530; 84152	PPP3CA; PPP1R1B; KCNC1	38	38
regulation of biomineral tissue development	0.00726549	0.0289392	GO:0070167	b	5	197; 659; 2697; 2824	GJA1; BMPR2; AHSG; GPM6B	75	75
negative regulation of cell growth	0.00741475	0.0289392	GO:0030308	b	5	659; 2023; 84687; 2697; 5058; 57142	GJA1; RTN4; ENO1; BMPR2; PPP1R9B; PAK1	167	167
gamma-aminobutyric acid transport	0.0075003	0.0289392	GO:0015812	b	5	320; 140679	SLC32A1; APBA1	13	13
cellular anion homeostasis	0.0075003	0.0289392	GO:0030002	b	5	9368; 57468	SLC12A5; SLC9A3R1	13	13
excitatory synapse assembly	0.0075003	0.0289392	GO:1904861	b	5	22941; 50944	SHANK2; SHANK1	13	13
calcium channel inhibitor activity	0.0075003	0.0491686	GO:0019855	m	5	3708; 6804	STX1A; ITPR1	13	13
mitotic spindle midzone	0.0075003	0.0215009	GO:1990023	c	5	2017; 3192	CTTN; HNRNPU	13	13
regulation of neural precursor cell proliferation	0.0079634	0.0301577	GO:2000177	b	5	1499; 5803; 22933; 51286	CTNNB1; SIRT2; CEND1; PTPRZ1	77	77
endosome organization	0.0079634	0.0301577	GO:0007032	b	5	9101; 10564; 84067; 79643	USP8; FAM160A2; CHMP6; ARFGEF2	77	77
organic anion transport	0.00802361	0.0301577	GO:0015711	b	5	320; 2697; 6506; 6804; 8541; 8671; 9368; 56301; 140679; 22930; 22999	STX1A; GJA1; APBA1; PPFIA3; RAB3GAP1; SLC9A3R1; SLC7A10; RIMS1; SLC4A4; SLC32A1; SLC1A2	462	462
response to calcium ion	0.00832129	0.0305137	GO:0051592	b	5	118; 673; 2039; 3778; 5530	KCNMA1; PPP3CA; BRAF; ADD1; DMTN	123	122
cellular response to glucose stimulus	0.00832129	0.0305137	GO:0071333	b	5	3745; 3799; 5530; 5799; 6434	PTPRN2; PPP3CA; KCNB1; KIF5B; TRA2B	122	122
purine nucleoside metabolic process	0.00832829	0.0305137	GO:0042278	b	5	1739; 1740; 9414; 23382	DLG1; TJP2; DLG2; AHCYL2	78	78
dopamine receptor binding	0.00869197	0.0512826	GO:0050780	m	5	9368; 84152	SLC9A3R1; PPP1R1B	14	14
anion transport	0.00949461	0.0344971	GO:0006820	b	5	320; 2697; 6506; 6804; 7416; 8541; 8671; 9368; 56301; 140679; 22930; 22999; 57468	STX1A; GJA1; APBA1; PPFIA3; RAB3GAP1; SLC9A3R1; SLC7A10; RIMS1; SLC12A5; SLC4A4; VDAC1; SLC32A1; SLC1A2	606	606
positive regulation of ossification	0.00989692	0.0356031	GO:0045778	b	5	659; 1499; 2697; 2824	CTNNB1; GJA1; BMPR2; GPM6B	82	82
postsynaptic density organization	0.00996234	0.0356031	GO:0097106	b	5	22941; 50944	SHANK2; SHANK1	15	15
septin cytoskeleton	0.00996234	0.0267738	GO:0032156	c	5	989; 23176	SEPT7; SEPT8	15	15
