# Supplementary material for: Altered Levels of Proteins and Phosphoproteins, in the Absence of Early Causative Transcriptional Changes, Shape the Molecular Pathogenesis in the Brain of Young Presymptomatic Ki91 SCA3/MJD Mouse
Source: Mol Neurobiol. 2019 Jun 14;56(12):8168–202. doi: 10.1007/s12035-019-01643-4 (PMC6834541; doi:10.1007/s12035-019-01643-4)
Supplement: Supplementary file 8 — Proteomic and phosphoproteomic data analyzed with MaxQuant and Perseus software. (XLSX 225 kb) [file 12035_2019_1643_MOESM8_ESM.xlsx]

## Sheet: cerebellum total proteins
Protein names	WT 1	WT 2	WT 3	WT 4	KI91/1	KI91/2	KI91/3	KI91/4	Peptides	Razor + unique peptides	Unique peptides	Sequence coverage [%]	Score	Intensity	MS/MS Count	Student's T-test p-value	Student's T-test Difference (log2-fold change)	Majority protein IDs	Gene names	Fasta headers
Tubulin alpha-1A chain;Tubulin alpha-3 chain	-1.88368	-3.34868	-5.97669	-0.29254	0.765583	0.894161	0.292542	0.586189	33	3	2	82	62.017	60910000000	539	0.0276915	3.51002	P68369;P05214	Tuba1a;Tuba3a	sp|P68369|TBA1A_MOUSE Tubulin alpha-1A chain OS=Mus musculus GN=Tuba1a PE=1 SV=1;sp|P05214|TBA3_MOUSE Tubulin alpha-3 chain OS=Mus musculus GN=Tuba3a PE=1 SV=1
Cytochrome b-c1 complex subunit 6, mitochondrial	-4.13596	-3.89696	-3.65894	-0.0748177	0.264763	0.8962	0.0748177	0.522389	4	4	4	66.3	91.799	8382900000	101	0.0134461	3.38121	P99028	Uqcrh	sp|P99028|QCR6_MOUSE Cytochrome b-c1 complex subunit 6, mitochondrial OS=Mus musculus GN=Uqcrh PE=1 SV=2
Carbonyl reductase [NADPH] 1	-0.785795	-0.509151	-1.64392	-0.89517	0.730999	1.4217	0.856583	0.509151	10	10	9	52.3	129.56	2094800000	67	0.00104042	1.83812	P48758	Cbr1	sp|P48758|CBR1_MOUSE Carbonyl reductase [NADPH] 1 OS=Mus musculus GN=Cbr1 PE=1 SV=3
Heat shock factor-binding protein 1	-0.593132	-2.30254	-0.127747	-2.20168	0.127747	0.373594	0.481392	1.08098	3	3	3	72.4	205.32	6409300000	99	0.0214904	1.8222	Q9CQZ1	Hsbp1	sp|Q9CQZ1|HSBP1_MOUSE Heat shock factor-binding protein 1 OS=Mus musculus GN=Hsbp1 PE=3 SV=1
Spermine synthase	-2.06996	-2.22358	-1.53209	-0.0911541	0.224119	0.0911541	0.582331	0.10602	4	4	4	31.8	52.761	697370000	14	0.0133658	1.7301	E9PZ58;P97355	Sms	tr|E9PZ58|E9PZ58_MOUSE Spermine synthase OS=Mus musculus GN=Sms PE=1 SV=1;sp|P97355|SPSY_MOUSE Spermine synthase OS=Mus musculus GN=Sms PE=1 SV=1
Ras-related protein Rab-5A	-0.409412	-0.442158	-0.261503	-0.776588	1.7047	0.261505	0.523087	2.29361	9	9	6	66.5	79.107	2256800000	61	0.0149492	1.66814	Q9CQD1	Rab5a	sp|Q9CQD1|RAB5A_MOUSE Ras-related protein Rab-5A OS=Mus musculus GN=Rab5a PE=1 SV=1
DNA damage-binding protein 1	-2.71119	-1.37022	-0.0972347	-0.492659	0.0972347	0.40399	0.434179	1.00745	20	20	20	29	118.96	1968300000	47	0.0349623	1.65354	Q3U1J4	Ddb1	sp|Q3U1J4|DDB1_MOUSE DNA damage-binding protein 1 OS=Mus musculus GN=Ddb1 PE=1 SV=2
Uncharacterized protein KIAA0513	-0.646797	-1.531	-0.167362	-1.26685	0.921987	0.167364	0.623188	1.23513	8	8	8	25.2	39.001	1895300000	54	0.00514778	1.63992	Q3TA40;Q8R0A7	6430548M08Rik;Kiaa0513	tr|Q3TA40|Q3TA40_MOUSE Protein 6430548M08Rik OS=Mus musculus GN=6430548M08Rik PE=1 SV=1;sp|Q8R0A7|K0513_MOUSE Uncharacterized protein KIAA0513 OS=Mus musculus GN=Kiaa0513 PE=2 SV=1
Heterogeneous nuclear ribonucleoprotein H2	-1.72145	-0.784798	-1.41756	-0.332354	0.770926	0.835947	0.332352	0.338659	11	6	6	36.5	40.964	822280000	27	0.00301045	1.63351	P70333	Hnrnph2	sp|P70333|HNRH2_MOUSE Heterogeneous nuclear ribonucleoprotein H2 OS=Mus musculus GN=Hnrnph2 PE=2 SV=1
NEDD8	-0.0148125	-0.328308	-0.648127	-1.48104	0.0148144	1.58212	1.46943	0.952124	2	2	2	34.6	70.34	1127000000	20	0.0144091	1.62269	P29595	Nedd8	sp|P29595|NEDD8_MOUSE NEDD8 OS=Mus musculus GN=Nedd8 PE=1 SV=2
Protein FAM162A	-2.01153	-0.963993	-1.4881	0.15202	0.287775	1.16859	0.695726	-0.15202	4	4	4	31.6	15.757	861960000	14	0.0268762	1.57792	Q9D6U8	Fam162a	sp|Q9D6U8|F162A_MOUSE Protein FAM162A OS=Mus musculus GN=Fam162a PE=2 SV=1
Selenoprotein M	-1.24255	-1.59576	-0.035656	-1.51256	0.776924	0.58676	0.364578	0.035656	4	4	4	49.7	39.485	787890000	13	0.00806159	1.53761	Q8VHC3	Selm	sp|Q8VHC3|SELM_MOUSE Selenoprotein M OS=Mus musculus GN=Selm PE=1 SV=3
Histone-binding protein RBBP4	-1.34083	-0.893181	-0.987536	-0.27751	0.609577	0.747536	0.90255	0.277512	11	11	8	56.2	151.64	1334900000	33	0.0011053	1.50906	Q60972	Rbbp4	sp|Q60972|RBBP4_MOUSE Histone-binding protein RBBP4 OS=Mus musculus GN=Rbbp4 PE=1 SV=5
Brevican core protein	-1.11199	-2.70178	0.0986004	-1.15721	0.401913	0.430946	-0.0986004	0.169222	17	17	17	32.7	323.31	9046500000	140	0.0490597	1.44397	Q61361	Bcan	sp|Q61361|PGCB_MOUSE Brevican core protein OS=Mus musculus GN=Bcan PE=1 SV=2
GTPase KRas;GTPase KRas, N-terminally processed	-1.13214	-1.3239	-0.335762	-0.954977	0.402107	0.611902	0.660555	0.335764	8	3	2	60.3	4.8927	586720000	17	0.000739579	1.43928	P32883	Kras	sp|P32883|RASK_MOUSE GTPase KRas OS=Mus musculus GN=Kras PE=1 SV=1
Electron transfer flavoprotein-ubiquinone oxidoreductase, mitochondrial	-1.97794	-1.2763	-1.44338	-0.0427494	0.250833	0.0427475	0.451616	0.195782	8	8	8	24.3	48.105	980050000	18	0.0144977	1.42034	Q6PF96;Q921G7	Etfdh	tr|Q6PF96|Q6PF96_MOUSE Electron transfer flavoprotein-ubiquinone oxidoreductase, mitochondrial OS=Mus musculus GN=Etfdh PE=1 SV=1;sp|Q921G7|ETFD_MOUSE Electron transfer flavoprotein-ubiquinone oxidoreductase, mitochondrial OS=Mus musculus GN=Etfdh PE=1 SV=
Mitochondrial pyruvate carrier 1	0.0890465	-0.240562	-0.0890465	-0.137846	1.95422	1.21616	-0.189798	2.26044	3	3	3	50.5	70.082	2168200000	46	0.0433118	1.40486	P63030;D3YWY6;D3Z5S0;E9Q0V4	Mpc1	sp|P63030|MPC1_MOUSE Mitochondrial pyruvate carrier 1 OS=Mus musculus GN=Mpc1 PE=1 SV=1;tr|D3YWY6|D3YWY6_MOUSE Mitochondrial pyruvate carrier 1 OS=Mus musculus GN=Mpc1 PE=1 SV=1;tr|D3Z5S0|D3Z5S0_MOUSE Brain protein 44-like, isoform CRA_a OS=Mus musculus GN
Vacuolar protein sorting-associated protein 35	-1.48109	-0.0692921	-2.26681	-0.609104	0.145517	0.275127	0.508465	0.069294	24	24	24	47.6	278.51	4441000000	116	0.0333423	1.35618	Q9EQH3	Vps35	sp|Q9EQH3|VPS35_MOUSE Vacuolar protein sorting-associated protein 35 OS=Mus musculus GN=Vps35 PE=1 SV=1
Alpha-actinin-4	-1.405	0.249371	-1.08981	-1.55408	0.992138	0.544109	-0.223478	0.223478	42	24	12	63.2	323.31	8883000000	229	0.0332214	1.33394	P57780	Actn4	sp|P57780|ACTN4_MOUSE Alpha-actinin-4 OS=Mus musculus GN=Actn4 PE=1 SV=1
Inositol 1,4,5-trisphosphate receptor type 3	-1.07066	-1.35032	-0.903946	0.140804	-0.140806	0.629833	1.2545	0.363491	9	3	3	2.8	60.988	855120000	32	0.0230477	1.32279	P70227	Itpr3	sp|P70227|ITPR3_MOUSE Inositol 1,4,5-trisphosphate receptor type 3 OS=Mus musculus GN=Itpr3 PE=1 SV=3
NADH-ubiquinone oxidoreductase chain 5	-0.0718021	-1.23232	-0.624117	-0.580296	0.071804	0.143471	0.894793	1.11212	2	2	2	5.4	14.063	1220000000	29	0.0156314	1.18268	P03921	Mtnd5	sp|P03921|NU5M_MOUSE NADH-ubiquinone oxidoreductase chain 5 OS=Mus musculus GN=Mtnd5 PE=3 SV=3
Gamma-adducin	-0.896586	-1.33783	-0.164206	-0.177963	0.646961	0.430487	0.828489	0.164206	14	14	14	29.3	82.913	982090000	45	0.0111495	1.16168	Q9QYB5	Add3	sp|Q9QYB5|ADDG_MOUSE Gamma-adducin OS=Mus musculus GN=Add3 PE=1 SV=2
Cytochrome b-c1 complex subunit 8	-0.938389	-0.283079	-0.418312	-0.239969	0.551605	0.481352	0.239969	1.27438	4	4	4	56.1	151.73	7733600000	102	0.00688464	1.10676	Q9CQ69	Uqcrq	sp|Q9CQ69|QCR8_MOUSE Cytochrome b-c1 complex subunit 8 OS=Mus musculus GN=Uqcrq PE=1 SV=3
Brain-specific angiogenesis inhibitor 1-associated protein 2	-0.35656	-0.487722	-1.34098	-0.147819	0.573025	0.318291	0.147819	0.699217	13	13	13	35.3	99.191	2328100000	53	0.0126742	1.01786	B1AZ46;Q8BKX1	Baiap2	tr|B1AZ46|B1AZ46_MOUSE Brain-specific angiogenesis inhibitor 1-associated protein 2 OS=Mus musculus GN=Baiap2 PE=1 SV=1;sp|Q8BKX1|BAIP2_MOUSE Brain-specific angiogenesis inhibitor 1-associated protein 2 OS=Mus musculus GN=Baiap2 PE=1 SV=2
Glutaredoxin-3	-1.5049	-0.0550747	-0.492971	-1.28804	0.316246	0.148754	0.160187	0.0550747	8	8	8	38.3	73.971	1343300000	30	0.0263484	1.00531	Q9CQM9	Glrx3	sp|Q9CQM9|GLRX3_MOUSE Glutaredoxin-3 OS=Mus musculus GN=Glrx3 PE=1 SV=1
U5 small nuclear ribonucleoprotein 200 kDa helicase	-0.453331	-0.117685	-0.280237	-0.519428	0.117687	0.156435	0.987721	1.28836	6	6	6	5	54.198	424830000	16	0.0192688	0.980222	Q6P4T2	Snrnp200	sp|Q6P4T2|U520_MOUSE U5 small nuclear ribonucleoprotein 200 kDa helicase OS=Mus musculus GN=Snrnp200 PE=1 SV=1
Cytoplasmic dynein 1 intermediate chain 1	-1.33425	-0.715704	-0.650696	0.161547	-0.161547	0.690029	0.597885	0.194487	6	6	6	17.4	59.265	1341600000	48	0.0380425	0.964991	D3Z0M6;O88485;Q3TYJ3	Dync1i1	tr|D3Z0M6|D3Z0M6_MOUSE Cytoplasmic dynein 1 intermediate chain 1 OS=Mus musculus GN=Dync1i1 PE=1 SV=1;sp|O88485|DC1I1_MOUSE Cytoplasmic dynein 1 intermediate chain 1 OS=Mus musculus GN=Dync1i1 PE=1 SV=2;tr|Q3TYJ3|Q3TYJ3_MOUSE Cytoplasmic dynein 1 intermedi
Glycogen phosphorylase, muscle form;Alpha-1,4 glucan phosphorylase	-0.14871	-0.597803	-0.355339	-0.0988636	0.584293	0.0988655	1.30706	0.664165	25	17	17	41.4	123.61	3450600000	95	0.0123631	0.963775	Q9WUB3;E9PUM3	Pygm	sp|Q9WUB3|PYGM_MOUSE Glycogen phosphorylase, muscle form OS=Mus musculus GN=Pygm PE=1 SV=3;tr|E9PUM3|E9PUM3_MOUSE Alpha-1,4 glucan phosphorylase OS=Mus musculus GN=Pygm PE=1 SV=1
Transcription intermediary factor 1-beta	-0.889423	-0.262207	-0.234495	-0.415224	0.793659	0.559139	0.234493	0.385218	8	8	8	21.7	107.15	745090000	30	0.00277677	0.943465	Q62318	Trim28	sp|Q62318|TIF1B_MOUSE Transcription intermediary factor 1-beta OS=Mus musculus GN=Trim28 PE=1 SV=3
Far upstream element-binding protein 2	-1.09761	-0.809359	-0.89999	0.203735	0.277222	0.762541	0.326031	-0.203737	13	13	13	22.3	55.323	844560000	28	0.0367661	0.941319	Q3U0V1	Khsrp	sp|Q3U0V1|FUBP2_MOUSE Far upstream element-binding protein 2 OS=Mus musculus GN=Khsrp PE=1 SV=2
60S acidic ribosomal protein P2	-0.897329	0.0358105	-0.985746	-0.284149	0.567905	-0.0358086	0.188593	0.680262	5	5	5	69.6	48.257	3781800000	92	0.0246744	0.883091	P99027	Rplp2	sp|P99027|RLA2_MOUSE 60S acidic ribosomal protein P2 OS=Mus musculus GN=Rplp2 PE=1 SV=3
Dynein light chain roadblock-type 1	-0.993538	0.00606155	-1.09958	-0.176014	0.623913	-0.00606155	0.34547	0.265638	5	5	5	83.3	52.228	2678000000	74	0.0302766	0.873007	P62627;A2AVR9	Dynlrb1	sp|P62627|DLRB1_MOUSE Dynein light chain roadblock-type 1 OS=Mus musculus GN=Dynlrb1 PE=1 SV=3;tr|A2AVR9|A2AVR9_MOUSE Dynein light chain roadblock-type 1 OS=Mus musculus GN=Dynlrb1 PE=1 SV=1
EH domain-containing protein 3	-0.0749416	-0.78319	-0.462437	-0.422884	0.372164	0.482576	0.0749416	0.7983	17	17	9	50.8	216.89	5804000000	134	0.00587367	0.867858	Q9QXY6	Ehd3	sp|Q9QXY6|EHD3_MOUSE EH domain-containing protein 3 OS=Mus musculus GN=Ehd3 PE=1 SV=2
	0.0723953	-0.416103	-0.529463	-0.340578	0.20455	-0.0723953	1.13201	0.863838	26	26	26	72.6	323.31	11916000000	303	0.0355846	0.835437	E9Q6Q4;E9Q912	Rap1gds1	tr|E9Q6Q4|E9Q6Q4_MOUSE Protein Rap1gds1 OS=Mus musculus GN=Rap1gds1 PE=1 SV=1;tr|E9Q912|E9Q912_MOUSE Protein Rap1gds1 OS=Mus musculus GN=Rap1gds1 PE=1 SV=1
Probable ATP-dependent RNA helicase DDX5	-1.25193	-0.607676	-0.761251	0.135939	0.0175438	0.351864	-0.0175438	0.289083	19	19	13	40.8	97.085	3347400000	101	0.0414557	0.781466	Q8BTS0;Q61656;S4R1I6	Ddx5	tr|Q8BTS0|Q8BTS0_MOUSE DEAD (Asp-Glu-Ala-Asp) box polypeptide 5 OS=Mus musculus GN=Ddx5 PE=1 SV=1;sp|Q61656|DDX5_MOUSE Probable ATP-dependent RNA helicase DDX5 OS=Mus musculus GN=Ddx5 PE=1 SV=2;tr|S4R1I6|S4R1I6_MOUSE MCG2872, isoform CRA_b OS=Mus musculus
D-amino-acid oxidase	-0.682991	0.00744057	-0.175421	-1.16523	-0.00744057	0.105982	0.390097	0.478983	5	5	5	20.3	34.299	588090000	12	0.0413696	0.745955	P18894;Q91WH3	Dao	sp|P18894|OXDA_MOUSE D-amino-acid oxidase OS=Mus musculus GN=Dao PE=1 SV=3;tr|Q91WH3|Q91WH3_MOUSE D-amino acid oxidase 1, isoform CRA_a OS=Mus musculus GN=Dao PE=1 SV=1
Serine/threonine-protein phosphatase 2A 65 kDa regulatory subunit A alpha isoform	-0.537542	-0.258501	-0.245859	-0.171614	0.18932	0.531221	0.171616	0.7617	26	26	26	60.1	323.31	30976000000	670	0.00466673	0.716843	Q76MZ3	Ppp2r1a	sp|Q76MZ3|2AAA_MOUSE Serine/threonine-protein phosphatase 2A 65 kDa regulatory subunit A alpha isoform OS=Mus musculus GN=Ppp2r1a PE=1 SV=3
Band 4.1-like protein 3;Band 4.1-like protein 3, N-terminally processed	-0.894011	0.0414066	-0.708202	-0.498909	0.041605	0.161724	-0.0414047	0.501234	35	35	30	53.8	323.31	15802000000	396	0.0273762	0.680718	Q9WV92	Epb41l3	sp|Q9WV92|E41L3_MOUSE Band 4.1-like protein 3 OS=Mus musculus GN=Epb41l3 PE=1 SV=1
Ectonucleotide pyrophosphatase/phosphodiesterase family member 6	-0.131456	-0.833918	-0.905228	0.0236111	-0.0236111	0.0859013	0.296753	0.427032	9	9	9	29.3	75.644	1365200000	38	0.0438712	0.658267	Q8BGN3;D3YU63	Enpp6	sp|Q8BGN3|ENPP6_MOUSE Ectonucleotide pyrophosphatase/phosphodiesterase family member 6 OS=Mus musculus GN=Enpp6 PE=2 SV=1;tr|D3YU63|D3YU63_MOUSE Ectonucleotide pyrophosphatase/phosphodiesterase family member 6 OS=Mus musculus GN=Enpp6 PE=1 SV=1
Lamina-associated polypeptide 2, isoforms beta/delta/epsilon/gamma;Lamina-associated polypeptide 2, isoforms alpha/zeta	-0.551231	-0.0614185	-0.232025	0.0614185	-0.173597	0.663368	0.401432	0.782124	7	7	7	25.2	90.201	1376400000	33	0.0498875	0.614146	Q61029;Q61033	Tmpo	sp|Q61029|LAP2B_MOUSE Lamina-associated polypeptide 2, isoforms beta/delta/epsilon/gamma OS=Mus musculus GN=Tmpo PE=1 SV=4;sp|Q61033|LAP2A_MOUSE Lamina-associated polypeptide 2, isoforms alpha/zeta OS=Mus musculus GN=Tmpo PE=1 SV=4
Cytochrome c oxidase subunit 2	-0.771625	-0.50882	-0.372002	0.00165176	-0.00165558	0.0306206	0.00638199	0.700195	9	9	9	63.9	323.31	67725000000	577	0.0446987	0.596584	P00405	Mtco2	sp|P00405|COX2_MOUSE Cytochrome c oxidase subunit 2 OS=Mus musculus GN=Mtco2 PE=1 SV=1
Neutral alpha-glucosidase AB	-0.52623	-0.500961	-0.48251	-0.0562592	0.0562573	0.279234	0.166357	0.205275	18	18	18	34.5	145.92	3105100000	53	0.00338738	0.568271	Q8BHN3	Ganab	sp|Q8BHN3|GANAB_MOUSE Neutral alpha-glucosidase AB OS=Mus musculus GN=Ganab PE=1 SV=1
ATP synthase F(0) complex subunit B1, mitochondrial	-0.642254	-0.386335	-0.377707	0.114675	0.0752277	0.641228	-0.0752258	0.295845	17	17	17	60.9	146.86	31043000000	506	0.0458592	0.557174	Q9CQQ7	Atp5f1	sp|Q9CQQ7|AT5F1_MOUSE ATP synthase F(0) complex subunit B1, mitochondrial OS=Mus musculus GN=Atp5f1 PE=1 SV=1
Tubulin beta-5 chain	-0.743887	-0.815786	-0.429712	0.073431	0.0706177	0.128315	0.0719795	-0.0706158	28	4	4	77.9	207.71	46926000000	747	0.0429467	0.529063	P99024	Tubb5	sp|P99024|TBB5_MOUSE Tubulin beta-5 chain OS=Mus musculus GN=Tubb5 PE=1 SV=1
NADH dehydrogenase [ubiquinone] 1 alpha subcomplex subunit 10, mitochondrial	-0.239048	-0.298359	-0.138607	-0.495371	0.138609	0.221518	0.287983	0.263041	16	16	16	68.2	323.31	15098000000	379	0.000713048	0.520634	Q99LC3	Ndufa10	sp|Q99LC3|NDUAA_MOUSE NADH dehydrogenase [ubiquinone] 1 alpha subcomplex subunit 10, mitochondrial OS=Mus musculus GN=Ndufa10 PE=1 SV=1
Serine/threonine-protein phosphatase 5;Serine/threonine-protein phosphatase	-0.664497	-0.0607338	-0.480728	-0.134459	0.398483	0.0607338	0.178844	0.0668945	9	9	9	22.4	59.181	1369500000	40	0.0202829	0.511343	Q60676;F7BX26	Ppp5c	sp|Q60676|PPP5_MOUSE Serine/threonine-protein phosphatase 5 OS=Mus musculus GN=Ppp5c PE=1 SV=3;tr|F7BX26|F7BX26_MOUSE Serine/threonine-protein phosphatase (Fragment) OS=Mus musculus GN=Ppp5c PE=1 SV=1
Alcohol dehydrogenase [NADP(+)]	-0.341009	-0.232828	-0.769876	0.043951	0.107685	0.227453	0.435572	-0.043951	15	15	15	63.4	185.14	5823800000	134	0.0422406	0.50663	Q9JII6;B1AXW3	Akr1a1	sp|Q9JII6|AK1A1_MOUSE Alcohol dehydrogenase [NADP(+)] OS=Mus musculus GN=Akr1a1 PE=1 SV=3;tr|B1AXW3|B1AXW3_MOUSE Alcohol dehydrogenase [NADP(+)] (Fragment) OS=Mus musculus GN=Akr1a1 PE=1 SV=5
Isoaspartyl peptidase/L-asparaginase;Isoaspartyl peptidase/L-asparaginase alpha chain;Isoaspartyl peptidase/L-asparaginase beta chain	-0.206495	-0.0406475	-0.575952	-0.32012	0.0787849	0.387485	0.275023	0.0406494	10	10	10	43.9	162.45	4917500000	148	0.0135102	0.481289	Q8C0M9	Asrgl1	sp|Q8C0M9|ASGL1_MOUSE Isoaspartyl peptidase/L-asparaginase OS=Mus musculus GN=Asrgl1 PE=1 SV=1
Fructose-bisphosphate aldolase A;Fructose-bisphosphate aldolase	-0.431114	-0.279186	-0.374806	-0.0393333	0.0393372	0.289032	0.0939407	0.374916	30	30	25	86.5	323.31	131280000000	2809	0.00640745	0.480416	P05064;A6ZI44;D3YWI1;Q9CPQ9;A6ZI46	Aldoa;Aldoart1	sp|P05064|ALDOA_MOUSE Fructose-bisphosphate aldolase A OS=Mus musculus GN=Aldoa PE=1 SV=2;tr|A6ZI44|A6ZI44_MOUSE Fructose-bisphosphate aldolase OS=Mus musculus GN=Aldoa PE=1 SV=1;tr|D3YWI1|D3YWI1_MOUSE Fructose-bisphosphate aldolase (Fragment) OS=Mus muscu
Tubulin beta-3 chain	-0.458141	-0.0267334	-0.540539	0.00557709	0.122841	-0.00557709	0.183579	0.580086	26	13	10	68.2	323.31	89539000000	1034	0.0466315	0.475191	Q9ERD7	Tubb3	sp|Q9ERD7|TBB3_MOUSE Tubulin beta-3 chain OS=Mus musculus GN=Tubb3 PE=1 SV=1
Cytochrome c, somatic	-0.0336723	-0.260885	-0.22464	-0.193861	0.0336742	0.502834	0.259439	0.385639	7	7	7	56.2	155.58	33061000000	876	0.00555383	0.473661	G3UWG1;P62897	Gm10108;Cycs	tr|G3UWG1|G3UWG1_MOUSE MCG115977 OS=Mus musculus GN=Gm10108 PE=3 SV=1;sp|P62897|CYC_MOUSE Cytochrome c, somatic OS=Mus musculus GN=Cycs PE=1 SV=2
Putative adenosylhomocysteinase 2	-0.482208	-0.443415	-0.642721	-0.0231037	0.0771275	0.100491	0.0854664	0.0231056	21	21	11	53.4	323.31	20732000000	597	0.012468	0.469409	Q80SW1	Ahcyl1	sp|Q80SW1|SAHH2_MOUSE Putative adenosylhomocysteinase 2 OS=Mus musculus GN=Ahcyl1 PE=1 SV=1
V-type proton ATPase subunit C 1	-0.104416	-0.123619	-0.566301	0.0436916	0.523083	-0.0436935	0.246841	0.350256	19	19	19	64.4	217.98	7643500000	256	0.0420011	0.456783	Q9Z1G3	Atp6v1c1	sp|Q9Z1G3|VATC1_MOUSE V-type proton ATPase subunit C 1 OS=Mus musculus GN=Atp6v1c1 PE=1 SV=4
Protein NipSnap homolog 2	-0.165621	-0.4727	-0.447352	-0.0655708	0.328228	0.168243	0.0655708	0.073101	10	10	10	59.4	210.93	4672000000	103	0.00933692	0.446597	Q7TMG8;O55126	Gbas	tr|Q7TMG8|Q7TMG8_MOUSE Glioblastoma amplified sequence OS=Mus musculus GN=Gbas PE=1 SV=1;sp|O55126|NIPS2_MOUSE Protein NipSnap homolog 2 OS=Mus musculus GN=Gbas PE=2 SV=1
NADH dehydrogenase [ubiquinone] iron-sulfur protein 8, mitochondrial	-0.0960007	-0.33173	-0.109219	-0.250833	0.2057	0.0960007	0.293442	0.322281	5	5	5	34	63.068	3044100000	93	0.00140664	0.426301	Q8K3J1	Ndufs8	sp|Q8K3J1|NDUS8_MOUSE NADH dehydrogenase [ubiquinone] iron-sulfur protein 8, mitochondrial OS=Mus musculus GN=Ndufs8 PE=1 SV=1
Cofilin-1	-0.427799	-0.160465	-0.385838	-0.0407333	0.0407295	0.272888	0.240025	0.122952	16	16	15	77.7	323.31	78145000000	1180	0.00737786	0.422857	P18760;F8WGL3	Cfl1	sp|P18760|COF1_MOUSE Cofilin-1 OS=Mus musculus GN=Cfl1 PE=1 SV=3;tr|F8WGL3|F8WGL3_MOUSE Cofilin-1 OS=Mus musculus GN=Cfl1 PE=1 SV=1
Guanine nucleotide-binding protein G(i) subunit alpha-2	-0.00894928	0.00895119	-0.298212	-0.404285	0.244391	0.377026	-0.0567284	0.407536	14	12	8	55.2	184.11	8488400000	204	0.0302528	0.41868	P08752;A0A0A6YWA9	Gnai2	sp|P08752|GNAI2_MOUSE Guanine nucleotide-binding protein G(i) subunit alpha-2 OS=Mus musculus GN=Gnai2 PE=1 SV=5;tr|A0A0A6YWA9|A0A0A6YWA9_MOUSE Guanine nucleotide-binding protein G(i) subunit alpha-2 (Fragment) OS=Mus musculus GN=Gnai2 PE=1 SV=1
Neurofilament heavy polypeptide	-0.347275	-0.257933	0.0284061	-0.393284	0.307818	0.103218	-0.0284042	0.265768	24	22	22	30.3	323.31	12013000000	250	0.0161608	0.404621	P19246	Nefh	sp|P19246|NFH_MOUSE Neurofilament heavy polypeptide OS=Mus musculus GN=Nefh PE=1 SV=3
Heterogeneous nuclear ribonucleoprotein K	-0.577896	-0.487131	0.00826263	-0.222937	0.0497303	-0.00826454	0.0605545	0.128727	16	16	1	49.5	314.89	23734000000	487	0.0319137	0.377612	P61979;H3BK96;H3BLL4;D3YWG1	Hnrnpk;Gm7964	sp|P61979|HNRPK_MOUSE Heterogeneous nuclear ribonucleoprotein K OS=Mus musculus GN=Hnrnpk PE=1 SV=1;tr|H3BK96|H3BK96_MOUSE Heterogeneous nuclear ribonucleoprotein K (Fragment) OS=Mus musculus GN=Hnrnpk PE=1 SV=5;tr|H3BLL4|H3BLL4_MOUSE Heterogeneous nuclear
GTP-binding nuclear protein Ran	-0.593729	-0.361084	-0.191093	-0.0252361	0.0834198	0.0558147	0.113546	0.0252361	9	9	9	44.9	91.343	8742900000	197	0.0257344	0.36229	P62827;Q14AA6	Ran;1700009N14Rik	sp|P62827|RAN_MOUSE GTP-binding nuclear protein Ran OS=Mus musculus GN=Ran PE=1 SV=3;tr|Q14AA6|Q14AA6_MOUSE MCG49183 OS=Mus musculus GN=1700009N14Rik PE=1 SV=1
Microtubule-associated protein RP/EB family member 3	0.013607	-0.632925	-0.213036	-0.216881	0.230637	0.108299	-0.013607	0.0705433	10	10	2	48	118.87	4479500000	135	0.0459894	0.361277	Q6PER3;D3YUY6	Mapre3	sp|Q6PER3|MARE3_MOUSE Microtubule-associated protein RP/EB family member 3 OS=Mus musculus GN=Mapre3 PE=1 SV=1;tr|D3YUY6|D3YUY6_MOUSE Microtubule-associated protein RP/EB family member 3 (Fragment) OS=Mus musculus GN=Mapre3 PE=1 SV=5
Dihydropyrimidinase-related protein 2	-0.452705	0.0282822	-0.233116	-0.121139	0.198788	0.263039	-0.028286	0.228519	29	26	24	73.3	323.31	278390000000	4397	0.0246405	0.360185	O08553	Dpysl2	sp|O08553|DPYL2_MOUSE Dihydropyrimidinase-related protein 2 OS=Mus musculus GN=Dpysl2 PE=1 SV=2
Excitatory amino acid transporter 1	-0.185444	-0.410057	-0.426483	0.0455856	0.274048	-0.0455856	0.102974	0.119137	9	9	7	26.7	323.31	78445000000	867	0.0325271	0.356743	P56564	Slc1a3	sp|P56564|EAA1_MOUSE Excitatory amino acid transporter 1 OS=Mus musculus GN=Slc1a3 PE=1 SV=2
Succinate dehydrogenase [ubiquinone] iron-sulfur subunit, mitochondrial	-0.396721	-0.100941	-0.215342	0.076973	0.180996	0.243179	0.407341	-0.076973	10	10	10	40.1	54.928	4701200000	177	0.0492913	0.347643	Q9CQA3	Sdhb	sp|Q9CQA3|SDHB_MOUSE Succinate dehydrogenase [ubiquinone] iron-sulfur subunit, mitochondrial OS=Mus musculus GN=Sdhb PE=1 SV=1
Plectin	0.0605583	-0.171392	-0.389025	-0.222569	-0.0605564	0.170795	0.344925	0.175625	73	73	71	22.8	323.31	9373200000	286	0.0349775	0.338304	Q9QXS1;E9Q3W4	Plec	sp|Q9QXS1|PLEC_MOUSE Plectin OS=Mus musculus GN=Plec PE=1 SV=3;tr|E9Q3W4|E9Q3W4_MOUSE Plectin OS=Mus musculus GN=Plec PE=1 SV=1
Importin subunit beta-1	-0.04422	-0.268498	-0.406855	-0.243895	0.04422	0.055294	0.213139	0.0689793	23	23	23	48.6	323.31	5538700000	203	0.00730604	0.336275	P70168	Kpnb1	sp|P70168|IMB1_MOUSE Importin subunit beta-1 OS=Mus musculus GN=Kpnb1 PE=1 SV=2
NADH dehydrogenase [ubiquinone] 1 alpha subcomplex subunit 13	-0.0958233	-0.136248	-0.163818	-0.242472	0.224274	0.26963	0.0958233	0.100725	8	8	8	60.4	41.467	4547100000	160	0.000823576	0.332203	Q9ERS2	Ndufa13	sp|Q9ERS2|NDUAD_MOUSE NADH dehydrogenase [ubiquinone] 1 alpha subcomplex subunit 13 OS=Mus musculus GN=Ndufa13 PE=1 SV=3
Ubiquitin-like modifier-activating enzyme 1	-0.359608	-0.126158	-0.275537	0.0152683	0.125839	-0.0152683	0.081562	0.287371	47	47	47	74.5	323.31	39176000000	942	0.0258507	0.306385	Q02053	Uba1	sp|Q02053|UBA1_MOUSE Ubiquitin-like modifier-activating enzyme 1 OS=Mus musculus GN=Uba1 PE=1 SV=1
Tenascin-R	-0.278749	-0.108141	-0.360889	-0.0322494	0.0548401	0.0322475	0.087637	0.269607	33	33	33	37.9	323.31	20127000000	543	0.0165331	0.30609	Q8BYI9	Tnr	sp|Q8BYI9|TENR_MOUSE Tenascin-R OS=Mus musculus GN=Tnr PE=1 SV=2
Dynamin-1	-0.422974	-0.0848045	-0.119629	0.00890732	0.0701179	-0.00890732	0.181278	0.342815	52	52	34	70.2	323.31	101900000000	2481	0.046841	0.300951	P39053	Dnm1	sp|P39053|DYN1_MOUSE Dynamin-1 OS=Mus musculus GN=Dnm1 PE=1 SV=2
Citrate synthase, mitochondrial	-0.0523987	-0.0207748	-0.12668	0.0207729	-0.0506287	0.364952	0.227242	0.44062	23	23	23	65.3	323.31	66750000000	1320	0.0417984	0.290317	Q9CZU6	Cs	sp|Q9CZU6|CISY_MOUSE Citrate synthase, mitochondrial OS=Mus musculus GN=Cs PE=1 SV=1
Clathrin heavy chain;Clathrin heavy chain 1	-0.266659	-0.0481377	-0.342232	0.007164	-0.007164	0.0113525	0.235123	0.236004	102	102	102	76.7	323.31	311300000000	5394	0.0402763	0.281295	Q5SXR6;Q68FD5	Cltc	tr|Q5SXR6|Q5SXR6_MOUSE Clathrin heavy chain OS=Mus musculus GN=Cltc PE=1 SV=1;sp|Q68FD5|CLH1_MOUSE Clathrin heavy chain 1 OS=Mus musculus GN=Cltc PE=1 SV=3
Glucose-6-phosphate isomerase	-0.0111504	-0.162464	-0.0227318	-0.0838051	0.0111542	0.128227	0.24844	0.428524	24	24	24	60.6	323.31	60316000000	1148	0.0285639	0.274124	P06745;F6SAC3	Gpi;Gm1840	sp|P06745|G6PI_MOUSE Glucose-6-phosphate isomerase OS=Mus musculus GN=Gpi PE=1 SV=4;tr|F6SAC3|F6SAC3_MOUSE Glucose-6-phosphate isomerase OS=Mus musculus GN=Gm1840 PE=1 SV=1
Tubulin beta-4A chain	-0.294766	-0.00472259	0.00472641	-0.240704	0.124813	-0.0126915	0.0892601	0.208721	29	29	6	82.7	323.31	714930000000	7982	0.0401028	0.236392	Q9D6F9	Tubb4a	sp|Q9D6F9|TBB4A_MOUSE Tubulin beta-4A chain OS=Mus musculus GN=Tubb4a PE=1 SV=3
Trifunctional enzyme subunit alpha, mitochondrial;Long-chain enoyl-CoA hydratase;Long chain 3-hydroxyacyl-CoA dehydrogenase	-0.250288	-0.175953	0.0029583	-0.126207	-0.0029583	0.167625	0.0708408	0.133467	19	19	19	41	323.31	8777900000	190	0.0124645	0.229616	Q8BMS1	Hadha	sp|Q8BMS1|ECHA_MOUSE Trifunctional enzyme subunit alpha, mitochondrial OS=Mus musculus GN=Hadha PE=1 SV=1
ATP synthase subunit beta, mitochondrial	-0.170158	-0.0815659	-0.101345	-0.0490456	0.0674629	0.0490494	0.153095	0.193199	31	31	31	78.3	323.31	472780000000	6822	0.00234218	0.21623	P56480	Atp5b	sp|P56480|ATPB_MOUSE ATP synthase subunit beta, mitochondrial OS=Mus musculus GN=Atp5b PE=1 SV=2
Syntaxin-binding protein 1	-0.163929	-0.0726738	-0.0281639	-0.0247002	0.024704	0.0278168	0.11655	0.209381	40	40	40	73.1	323.31	226220000000	3386	0.0220775	0.16698	O08599	Stxbp1	sp|O08599|STXB1_MOUSE Syntaxin-binding protein 1 OS=Mus musculus GN=Stxbp1 PE=1 SV=2
Sodium/potassium-transporting ATPase subunit alpha-3	0.0893555	0.13113	0.101715	0.01894	-0.220799	-0.0389175	-0.01894	-0.366665	56	56	36	68	323.31	450250000000	10641	0.0279126	-0.246615	Q6PIC6;Q8VCE0	Atp1a3	sp|Q6PIC6|AT1A3_MOUSE Sodium/potassium-transporting ATPase subunit alpha-3 OS=Mus musculus GN=Atp1a3 PE=1 SV=1;tr|Q8VCE0|Q8VCE0_MOUSE ATPase, Na+/K+ transporting, alpha 3 polypeptide OS=Mus musculus GN=Atp1a3 PE=1 SV=1
Ubiquitin-40S ribosomal protein S27a;Ubiquitin;40S ribosomal protein S27a;Ubiquitin-60S ribosomal protein L40;Ubiquitin;60S ribosomal protein L40	0.0721168	0.237728	0.377663	0.0287876	-0.456278	-0.0287895	-0.036499	-0.198927	12	12	1	58.3	279.83	19177000000	803	0.0310373	-0.359197	P62983;A0A0A6YW67;E9Q9J0;P62984;E9Q4P0;E9QNP0;J3QK04	Rps27a;Gm8797;Uba52;Kxd1;Gm7808	sp|P62983|RS27A_MOUSE Ubiquitin-40S ribosomal protein S27a OS=Mus musculus GN=Rps27a PE=1 SV=2;tr|A0A0A6YW67|A0A0A6YW67_MOUSE MCG23377, isoform CRA_b OS=Mus musculus GN=Gm8797 PE=4 SV=1;tr|E9Q9J0|E9Q9J0_MOUSE Ubiquitin-60S ribosomal protein L40 (Fragment)
14-3-3 protein epsilon	0.447968	0.408401	0.21183	-0.0568657	-0.117794	-0.485195	-0.190449	0.0568657	26	26	23	85.5	323.31	141770000000	3065	0.035315	-0.436976	P62259	Ywhae	sp|P62259|1433E_MOUSE 14-3-3 protein epsilon OS=Mus musculus GN=Ywhae PE=1 SV=1
Protein bassoon	0.196562	0.0640163	0.377726	-0.00544167	-0.749857	-0.392517	0.00544357	-0.165306	71	71	70	31.5	323.31	12940000000	483	0.0388971	-0.483775	O88737	Bsn	sp|O88737|BSN_MOUSE Protein bassoon OS=Mus musculus GN=Bsn PE=1 SV=4
Serine/arginine-rich splicing factor 1	0.65741	0.383802	0.608665	-0.145166	0.0647202	-0.176472	-0.392729	-0.0647202	7	7	7	36	41.46	1987000000	74	0.0467761	-0.518478	H7BX95;Q6PDM2	Srsf1	tr|H7BX95|H7BX95_MOUSE Serine/arginine-rich-splicing factor 1 OS=Mus musculus GN=Srsf1 PE=1 SV=1;sp|Q6PDM2|SRSF1_MOUSE Serine/arginine-rich splicing factor 1 OS=Mus musculus GN=Srsf1 PE=1 SV=3
Ras-related C3 botulinum toxin substrate 1;Ras-related C3 botulinum toxin substrate 3;Ras-related C3 botulinum toxin substrate 2	0.636118	-0.165623	0.729914	0.607359	-0.572937	-0.222618	0.165625	-0.594719	10	10	9	64.6	113.48	10086000000	320	0.0325474	-0.758104	P63001;Q3TLP8;P60764;A2AC13;Q05144	Rac1;Rac3;Rac2	sp|P63001|RAC1_MOUSE Ras-related C3 botulinum toxin substrate 1 OS=Mus musculus GN=Rac1 PE=1 SV=1;tr|Q3TLP8|Q3TLP8_MOUSE RAS-related C3 botulinum substrate 1, isoform CRA_a OS=Mus musculus GN=Rac1 PE=1 SV=1;sp|P60764|RAC3_MOUSE Ras-related C3 botulinum tox
14-3-3 protein theta	0.675888	0.329435	0.552393	0.020134	-0.121803	-0.476011	-0.867989	-0.0201359	17	12	12	56.4	323.31	26673000000	686	0.0188305	-0.765947	F6VW30;P68254;F6YY69	Ywhaq	tr|F6VW30|F6VW30_MOUSE 14-3-3 protein theta (Fragment) OS=Mus musculus GN=Ywhaq PE=1 SV=1;sp|P68254|1433T_MOUSE 14-3-3 protein theta OS=Mus musculus GN=Ywhaq PE=1 SV=1;tr|F6YY69|F6YY69_MOUSE 14-3-3 protein theta (Fragment) OS=Mus musculus GN=Ywhaq PE=1 SV=
Actin-related protein 2/3 complex subunit 3	-0.117781	0.44483	0.690676	0.599613	-1.04402	-0.483677	-0.0605316	0.0605316	6	6	6	43.3	34.45	2146700000	82	0.0435755	-0.786259	Q9JM76;H7BWZ3;D3Z2F7;D3Z2F8	Arpc3	sp|Q9JM76|ARPC3_MOUSE Actin-related protein 2/3 complex subunit 3 OS=Mus musculus GN=Arpc3 PE=1 SV=3;tr|H7BWZ3|H7BWZ3_MOUSE Actin-related protein 2/3 complex subunit 3 OS=Mus musculus GN=Arpc3 PE=1 SV=1;tr|D3Z2F7|D3Z2F7_MOUSE Actin-related protein 2/3 comp
Dynein light chain 2, cytoplasmic	0.595318	0.275524	0.36141	0.19104	-0.19104	-0.271372	-0.655117	-0.698513	7	7	2	76.4	273.03	11245000000	337	0.00206185	-0.809834	Q9D0M5	Dynll2	sp|Q9D0M5|DYL2_MOUSE Dynein light chain 2, cytoplasmic OS=Mus musculus GN=Dynll2 PE=1 SV=1
Synaptophysin	0.705236	0.243036	0.132622	-0.0456009	0.0456009	-1.25167	-0.786552	-0.680174	16	16	16	63.7	323.31	24167000000	592	0.0250867	-0.927023	Q62277;F6VR28	Syp	sp|Q62277|SYPH_MOUSE Synaptophysin OS=Mus musculus GN=Syp PE=1 SV=2;tr|F6VR28|F6VR28_MOUSE Synaptophysin (Fragment) OS=Mus musculus GN=Syp PE=1 SV=1
Histone H1.3	1.56356	0.406221	1.30218	0.0010891	-0.132151	-0.109146	-0.360638	-0.0010891	11	11	1	38.5	32.581	15013000000	1260	0.0418945	-0.969019	P43277	Hist1h1d	sp|P43277|H13_MOUSE Histone H1.3 OS=Mus musculus GN=Hist1h1d PE=1 SV=2
Vimentin	-0.0103302	0.425356	0.0103302	0.375773	-0.927889	0.0842552	-1.27505	-1.14195	26	25	24	65.5	323.31	14754000000	560	0.0215815	-1.01544	P20152;A0A0A6YWC8	Vim	sp|P20152|VIME_MOUSE Vimentin OS=Mus musculus GN=Vim PE=1 SV=3;tr|A0A0A6YWC8|A0A0A6YWC8_MOUSE Vimentin OS=Mus musculus GN=Vim PE=1 SV=1
Ubiquitin carboxyl-terminal hydrolase;Probable ubiquitin carboxyl-terminal hydrolase FAF-X	0.964596	-0.0158329	1.0704	0.108902	0.0158348	-0.483654	-0.916956	-0.719547	11	11	11	6.7	68.522	703810000	46	0.0224392	-1.0581	Q4FE56;P70398	Usp9x	tr|Q4FE56|Q4FE56_MOUSE Ubiquitin carboxyl-terminal hydrolase OS=Mus musculus GN=Usp9x PE=1 SV=1;sp|P70398|USP9X_MOUSE Probable ubiquitin carboxyl-terminal hydrolase FAF-X OS=Mus musculus GN=Usp9x PE=1 SV=2
Isovaleryl-CoA dehydrogenase, mitochondrial	-0.0930252	1.0391	1.07717	1.01683	-1.03505	0.0371971	-1.02089	-0.0371971	8	8	8	34	150.12	957160000	29	0.0212186	-1.27401	Q9JHI5	Ivd	sp|Q9JHI5|IVD_MOUSE Isovaleryl-CoA dehydrogenase, mitochondrial OS=Mus musculus GN=Ivd PE=1 SV=1
Glycine cleavage system H protein, mitochondrial	0.617794	0.428522	-0.36533	1.17028	-2.02273	-1.53597	0.36533	-1.08083	3	3	3	39.4	132.62	1116900000	27	0.0446835	-1.53137	Q91WK5	Gcsh	sp|Q91WK5|GCSH_MOUSE Glycine cleavage system H protein, mitochondrial OS=Mus musculus GN=Gcsh PE=1 SV=2
Synaptogyrin-3	0.404757	0.8204	1.1062	1.64939	-0.404757	-0.85985	-1.32838	-0.55682	6	6	6	29.3	23.782	2727000000	49	0.00169395	-1.78264	Q8R191	Syngr3	sp|Q8R191|SNG3_MOUSE Synaptogyrin-3 OS=Mus musculus GN=Syngr3 PE=1 SV=1

## Sheet: cerebellum phosphoproteins
Protein names	WT 5	WT 6	WT 7	WT 8	KI91/5	KI91/6	KI91/7	KI91/8	Amino acid	Localization probability	Score	Score for localization	Mass error [ppm]	Intensity	Position	Number of Phospho (STY)	Student's T-test p-value	Student's T-test Difference (log2-fold change)	Positions within proteins	Leading protein IDs	Gene names	Sequence window	Phospho (STY) Probabilities
Histone H1.3	-1,642044	-1,748688	-2,306374	0,4534531	0,9590626	0,260973	-0,2609711	0,8999805	T	0,841826	91,547	50,957	-0,013372	170900000	4	1	0.0382704	1.77567	4	P43277	Hist1h1d	____________MSETAPAAPAAPAPVEKTP	S(0.158)ET(0.842)APAAPAAPAPVEK
NF-kappa-B-activating protein	0,3342361	0,3181763	-0,02744865	0,02744675	-0,4025326	-0,4426098	-0,9332428	0,09725761	S	1	73,688	49,188	0,30246	78538000	141	1	0.0448942	-0.583385	141;147	Q5SZT7	Nkapl;Nkap	RERIGELGAPEVWGLSPKIPEPDSDEHTPAE	IGELGAPEVWGLS(1)PK
Protein-methionine sulfoxide oxidase MICAL3	0,3465424	-0,0309124	0,3442211	0,7536011	0,03091049	-0,6201782	-0,3015652	-0,039011	S	1	94,958	87,352	0,78684	727090000	1187	1	0.0361374	-0.585824	1187;316;270	Q8CJ19	Mical3	PGTEEAKSPLATKVKSPEEPLFPTPLLLREK	VKS(1)PEEPLFPTPLLLR
Septin-5	0,4063072	-0,08892822	0,4030724	0,5402298	-0,3284512	-0,4839039	-0,439455	0,08892822	S	1	221,85	172,74	-0,76024	22268000000	225	1	0.0190187	-0.605891	225	Q9Z2Q6	Sept5	IDKFGIHVYQFPECDSDEDEDFKQQDRELKE	FGIHVYQFPECDS(1)DEDEDFKQQDR
Sn1-specific diacylglycerol lipase alpha	0,5692101	-0,03059578	0,2005444	0,3630791	-0,5964203	-0,3015919	-0,7487087	0,03059578	S	0,910405	113,23	107,47	0,23452	162500000	835	1	0.0191044	-0.679591	835	Q6WQJ1	Dagla	GHLFYIDPAIPEENPSLSSRTELLAADSLSK	DEGHLFYIDPAIPEENPS(0.91)LS(0.07)S(0.02)R
Receptor-type tyrosine-protein phosphatase;Receptor-type tyrosine-protein phosphatase alpha	0,4174271	-0,05210114	0,8546028	0,9444408	-0,4218731	-0,1206341	0,05209923	-0,1080875	Y	0,995229	84,508	66,022	-0,14183	68566000	789	1	0.0323737	-0.690716	789;825	Q91V35	Ptpra	FCYKVVQEYIDAFSDYANFK___________	VVQEYIDAFS(0.005)DY(0.995)ANFK
Anoctamin-8	0,6629028	0,07358551	0,06442261	1,191456	-0,164093	-0,1561375	-0,4531536	-0,06442451	S	0,996604	113,93	85,185	0,54814	295680000	637	1	0.046555	-0.707544	637	Q6PB70	Ano8	RRRPGPSPDGLLEEGSPTMVEKGLEPGVFTL	RRPGPSPDGLLEEGS(0.997)PT(0.003)MVEK
Matrin-3	0,9864388	-0,03585625	0,2875423	0,5763874	0,002538681	-0,5544777	-0,7500401	-0,002540588	S	1	230,84	183,12	-0,098681	7151400000	188	1	0.0362062	-0.779758	188;188	Q8K310	Matr3	VPRDDWEEKRHFRRDSFDDRGPSLNPVLDYD	RDS(1)FDDRGPSLNPVLDYDHGSR
Synapsin-1;Synapsin-2	0,5518055	0,3461475	0,3731918	0,1137733	-0,9278126	-0,326952	-0,3666935	-0,1137733	S	0,99872	235,7	235,7	0,082607	234600000	341	1	0.00722832	-0.780037	341;342	O88935;Q64332	Syn1;Syn2	YMRTSISGNWKTNTGSAMLEQIAMSDRYKLW;YMRTSVSGNWKTNTGSAMLEQIAMSDRYKLW	TNT(0.001)GS(0.999)AMLEQIAMSDR
SH3-containing GRB2-like protein 3-interacting protein 1	1,05953	-0,1121845	0,2367859	0,6309071	-0,08913612	-0,6730022	-0,8243313	0,08913612	S	1	179,19	110,78	-0,45021	8574400000	319	NaN	0.0487441	-0.828093	319	Q8VD37	Sgip1	VAVNTEEKWVHFSDASPEHVTPELTPREQVV	WVHFS(1)DAS(1)PEHVT(1)PELTPR
Histone H4	0,4596138	-0,1335449	0,1560402	0,5483704	0,1335449	-0,6363068	-1,171808	-0,6545105	S	1	153,48	153,48	0,39169	225450000	48	1	0.0353326	-0.83989	48	P62806	Hist1h4a	PAIRRLARRGGVKRISGLIYEETRGVLKVFL	RIS(1)GLIYEETR
Catenin delta-2	1,245937	0,2902145	-0,01781082	0,8395538	-0,2330551	-0,3883114	-0,5316963	0,01781082	S	1	153,36	89,011	-0,2871	5692800000	411	1	0.02875	-0.873287	411;412	E9QKH8	Ctnnd2	SSQHGHLAPELRALQSPEHHIDPIYEDRVYQ	ALQS(1)PEHHIDPIYEDR
Potassium voltage-gated channel subfamily C member 1	0,8103313	0,1940174	-0,001678467	0,7275372	-0,5616207	-0,7078362	-0,6019688	0,001676559	S	1	97,423	90,422	0,17624	2351700000	468	1	0.0123676	-0.899989	468;468	E9PVV3	Kcnc1	PKKKKKHIPRPPQLGSPNYCKSVVNSPHHST	HIPRPPQLGS(1)PNYCK
Ubiquitin-like modifier-activating enzyme 1	0,8122044	-0,164835	0,4108372	1,127808	-0,2412586	-0,7139282	-0,639101	0,1648369	S	0,999752	93,909	63,062	0,21967	1218300000	835	1	0.0394605	-0.903866	835	Q02053	Uba1	SVDDSRLEELKATLPSPDKLPGFKMYPIDFE	ATLPS(1)PDKLPGFK
Thyroid hormone receptor-associated protein 3	0,4336929	-0,05373764	0,706337	0,05373573	0,08160973	-1,028507	-1,193335	-0,3718433	S	1	129,9	91,238	-0,38229	971560000	572	1	0.037677	-0.913026	572;572	Q569Z6	Thrap3	SFSITREAQVNVRMDSFDEDLARPSGLLAQE	MDS(1)FDEDLARPSGLLAQER
Protein eva-1 homolog A	1,162752	-0,03201103	0,6041718	0,3371944	0,03201103	-1,053568	-0,5678062	-0,07330322	S	0,964217	95,264	95,264	0,48797	41621000	118	1	0.0387682	-0.933693	118;118	D3Z511	Eva1a	RHRRFERTLNKNVFTSAEELERAQRLEERER	NVFT(0.036)S(0.964)AEELER
Regulating synaptic membrane exocytosis protein 1	0,8958969	0,09723473	-0,00293541	1,14143	0,00293541	-0,6653366	-0,7236099	-0,3378983	S	0,819253	119,62	43,208	0,926	177340000	1049	1	0.0269777	-0.963884	1049;897;921;982;1010;846;315	Q99NE5	Rims1	FGSRRGRQLPQVPVRSGSIEQASLVVEERTR	S(0.819)GS(0.18)IEQASLVVEER
Microtubule-associated protein 1A;MAP1A heavy chain;MAP1 light chain LC2	0,8589878	0,2994995	0,5138531	-0,1303806	-0,3589745	-1,158401	-0,9394512	0,1303806	S	1	190,59	187,57	0,13652	3645200000	1443	1	0.0352388	-0.967102	1443;1205	A2ARP8	Map1a	SPSKETSLDISSKQLSPESLGTLQFGELSLG	QLS(1)PESLGTLQFGELSLGK
Endophilin-B2	0,5205002	-0,0133934	0,6000462	0,2602863	-0,05398178	-1,23107	-1,236164	0,0133934	S	1	116,58	106,66	0,12466	914760000	404	1	0.0423599	-0.968815	404;400;374	A2AWI7;A2AWI9	Sh3glb2	GNKKGKVPVTYLELLS_______________	GKVPVTYLELLS(1)
Protein NDRG2	0,6566219	0,7590656	0,05649185	0,1505718	-0,172699	-1,024748	-1,015186	-0,05649185	S	0,999919	177,76	118,51	-0,5705	4197200000	332	NaN	0.0218005	-0.972969	332	Q9QYG0	Ndrg2	MASSCMTRLSRSRTASLTSAASIDGSRSRSR	S(0.033)RT(0.967)AS(1)LTSAASIDGSR
BTB/POZ domain-containing protein KCTD12	-0,07237625	0,9388351	0,1693249	1,315353	-0,2001057	-0,646656	-0,7878761	0,07237625	S	0,946586	224,83	68,657	-0,41192	853560000	187	1	0.042273	-0.97835	187	Q6WVG3	Kctd12	ASAGAPSPTLELASRSPSGGAAGPLLTPSQS	S(0.947)PS(0.053)GGAAGPLLTPSQSLDGSRR
Serine/threonine-protein phosphatase 6 regulatory subunit 3	1,12112	-0,06765366	1,271645	1,215513	-0,180069	-0,05882072	-0,1930447	0,05882072	S	1	96,016	50,752	-0,22349	187170000	617	1	0.0235507	-0.978435	617;588	G5E8R4	Ppp6r3	EACCKERIQQFDDGGSDEEDIWEEKHIAFTP	IQQFDDGGS(1)DEEDIWEEK
Septin-4	0,3555126	0,3422527	0,02650833	0,3156929	-0,5402164	-0,9795399	-1,378462	-0,02650833	S	1	184,47	103,85	-0,96565	11729000000	68	1	0.0165525	-0.991173	68;61;58	P28661	Sept4	KTRVARPQILEPRPQSPDLCDDDVEFRGSLW	VARPQILEPRPQS(1)PDLCDDDVEFR
EH domain-containing protein 1	0,8639431	0,563982	0,02012825	0,3142071	-0,9104309	-0,5134449	-0,7704391	-0,02012825	S	0,99523	72,058	72,058	0,68134	80319000	456	1	0.00961816	-0.994176	456	Q9WVK4	Ehd1	VGKDKPTYDEIFYTLSPVNGKITGANAKKEM	DKPTYDEIFYT(0.005)LS(0.995)PVNGK
	1,259735	0,04174042	0,4357452	0,5602932	-0,5185413	-0,04174232	-0,7538795	-0,4812717	S	0,992543	210,15	210,15	-0,038696	343150000	406	1	0.0131439	-1.02324	406;429;520	D3Z077	Pgbd5	FGERLVRELLGLEDSSPAH____________	ELLGLEDS(0.007)S(0.993)PAH
Serine/arginine repetitive matrix protein 2	0,58321	-0,1321316	0,7441273	0,388588	-0,2644939	-1,089582	-1,288456	0,1321335	S	0,989064	172,81	120,32	0,204	1325700000	1216	1	0.0381866	-1.02355	1216	Q8BTI8	Srrm2	VEKSEQPLSQVLPSLSPEHKEMPGSNIESSP	SEQPLSQVLPS(0.011)LS(0.989)PEHK
Elongation factor 1-delta	1,162146	0,1682816	0,6993809	0,5609493	-0,1682796	-0,450819	-0,5995617	-0,4836674	S	1	176,6	108,86	0,22384	3511000000	433	1	0.00306523	-1.07327	433;162;157;162;162;162;181;71	F6ZFU0	Eef1d	TPAEDDEDKDIDLFGSDEEEEDKEAARLREE	GATPAEDDEDKDIDLFGS(1)DEEEEDKEAAR
Protein phosphatase 1 regulatory inhibitor subunit 16B	1,229218	0,3764973	0,4306183	0,1020813	-0,4685211	-0,8489323	-0,1020813	-0,7540131	S	0,9989	51,252	51,252	-0,88327	29027000	477	1	0.0106339	-1.07799	477;377	Q8VHQ3	Ppp1r16b	GVADVPPPWSGFKEQSPQTLLELKRQRAAAK	EQS(0.999)PQT(0.001)LLELK
Galectin-related protein;Galectin	0,512888	0,06248665	0,7686234	-0,04450607	-0,414156	-1,270153	-1,428665	0,04450607	S	1	132,33	102,03	-0,30575	3308700000	25	NaN	0.0339152	-1.09199	25;380	Q8VED9	Lgalsl;Pick1	AVVKLDDGHLNNSLGSPVQADVYFPRLIVPF	LDDGHLNNS(1)LGS(1)PVQADVYFPR
Microtubule-associated protein 1A;MAP1A heavy chain;MAP1 light chain LC2	0,959734	0,5752182	0,5315437	0,0002155304	-0,1940956	-0,8008556	-1,410944	-0,0002155304	S	1	221,86	198,02	-0,24596	11470000000	905	1	0.0246229	-1.11821	905;667	A2ARP8	Map1a	VIEKAELEEMEEVHPSDEEEEETKAESFYQK	AELEEMEEVHPS(1)DEEEEETKAESFYQK
Reticulon-4	0,6908531	0,1843529	1,000032	0,114048	-0,3148117	-1,077717	-1,063461	-0,114048	S	0,99859	172,28	89,339	-0,10746	10097000000	165	NaN	0.0131623	-1.13983	165	Q99P72	Rtn4	PAAPPSTPAAPKRRGSGSVDETLFALPAASE	RRGS(0.999)GS(0.997)VDET(0.004)LFALPAASEPVIPSSAEK
Asc-type amino acid transporter 1	-0,2421627	0,5605755	1,210743	0,3709545	-1,379318	-0,8273907	-0,7191982	0,2421646	S	0,992973	140,74	129,06	0,16861	2029200000	5	1	0.0438813	-1.14596	5;5;5;5	E9Q1V6	Slc7a10	___________MRRDSDMASHIQQPGGHGNP	RDS(0.993)DMAS(0.007)HIQQPGGHGNPGPAPSPSPGPGPGPGASER
Calcipressin-1;Calcipressin-3	0,5284634	0,01708603	-0,01708603	0,7605743	0,2395706	-1,219845	-1,315153	-1,06658	S	1	112,44	54,008	0,66666	293930000	161	2	0.0300684	-1.16276	161;101;148;108;148	Q7TNY3	Rcan1;Rcan3	SSHLAPPNPDKQFLISPPASPPVGWKQVEDA	QFLIS(1)PPAS(1)PPVGWK
Misshapen-like kinase 1	0,9742508	0,01431656	1,358685	0,7224598	-0,2124062	-0,4993591	-0,8713703	-0,01431465	S	0,999999	125,39	103,92	0,37203	3172000000	763	1	0.0137382	-1.16679	763;766;766;729;620	Q5SXG1	Mink1	DSVLPASHGHLPQAGSLERNRNRVGASTKLD	SDSVLPASHGHLPQAGS(1)LER
Protein bassoon	0,4880543	0,08554077	0,9168663	-0,08554268	0,2172909	-1,076784	-0,8419724	-1,5975	S	0,555154	106,75	106,75	0,3816	135180000	2858	NaN	0.0375657	-1.17597	2858	O88737	Bsn	LRQQTLPRPMKTLQRSLSDPKPLSPTAEESA	S(0.555)LS(0.445)DPKPLSPTAEESAK
Microtubule-associated protein 1A;MAP1A heavy chain;MAP1 light chain LC2	0,7274723	0,3870277	0,3356171	0,02493286	-0,02493286	-1,449202	-1,726444	-0,06108856	S	1	127,92	103,02	0,02352	2048000000	1985	1	0.0459874	-1.18418	1985;1747	A2ARP8	Map1a	PLPQKGLEVERWLAESPVGLPPEEEDKLTRS	WLAES(1)PVGLPPEEEDKLTR
ARF GTPase-activating protein GIT1	0,9230309	0,6139965	-0,09225273	1,138325	-0,1329212	-0,8937435	-1,33296	0,09225273	S	0,997409	142,91	142,91	1,1441	2274300000	362	1	0.0294145	-1.21262	362;371	Q5F258	Git1	ILSEAKRRQQGKSLSSPTDNLELSARSQSEL	SLS(0.003)S(0.997)PTDNLELSAR
Inositol 1,4,5-trisphosphate receptor type 1	0,3596268	0,6199551	1,218826	0,8755779	-0,3734264	-0,4428387	-0,6095314	-0,3596268	S	0,993054	178,92	145,56	0,15331	1393400000	1755	1	0.000731287	-1.21485	1755	P11881	Itpr1	VNRYYGNIRPSGRRESLTSFGNGPLSPGGPS	RES(0.993)LT(0.007)SFGNGPLSPGGPSKPGGGGGGPGSSSTSR
Neural cell adhesion molecule 1	0,8935833	0,07544136	0,918272	0,1941032	-0,07544136	-1,120991	-1,191431	-0,4988689	S	1	233,89	43,592	-0,70773	34169000000	774	NaN	0.0117306	-1.24203	774;748;775;774	A0A0A6YY47;A0A0A6YY91;E9QB01;P13595	Ncam1	GKDMEEGKAAFSKDESKEPIVEVRTEEERTP	DES(1)KEPIVEVR
Dihydropyrimidinase-related protein 3	1,29952	1,083927	0,3705292	-0,1317272	-0,4695301	-0,5872269	-1,554581	0,1317272	T	0,957165	147,06	147,06	-0,070853	4112600000	507	NaN	0.0375838	-1.27547	507;622;509	Q3TT92	Dpysl3	VPRGMYDGPVFDLTTTPKGGTPAGSTRGSPT	GMYDGPVFDLT(0.007)T(0.036)T(0.957)PK
Bcl-2-associated transcription factor 1	1,323034	0,3516178	0,2135372	0,0219841	-0,02198219	-1,134108	-1,190006	-0,9239445	S	1	109,6	101,32	-0,53379	912930000	529	1	0.0172001	-1.29505	529;529;529;242	Q8K019	Bclaf1	HKSLDAREKSIFREESPLRIKMIASDSHRPE	SIFREES(1)PLR
SH3 and multiple ankyrin repeat domains protein 1	0,6965885	0,1879253	0,2162952	0,2312279	-1,05345	-0,1879272	-2,334238	-0,4001656	S	1	103,92	103,92	-0,92606	558450000	890	1	0.0373704	-1.32695	890;898;889	D3YZU4;D3YZU5	Shank1	PSFLPPGPGLMLRQKSIGAAEDDRPYLAPPA	QKS(1)IGAAEDDRPYLAPPAMK
SH3 and multiple ankyrin repeat domains protein 2	0,8003902	0,2558079	0,3249912	0,8190708	-0,3697948	-1,880877	-0,6056614	-0,255806	S	1	267,6	267,6	-0,042177	918420000	582	1	0.0166515	-1.3281	582;951;586	D3Z5K9	Shank2	MREKGMFYRRELDRFSLDSEDVYSRSPAPQA	ELDRFS(1)LDSEDVYSR
Transcription intermediary factor 1-beta	0,5658798	0,05040741	1,892656	0,4181652	-0,2395782	-0,8602428	-1,253567	-0,05040741	S	0,973904	143,54	104,54	-0,72457	723070000	51	1	0.0342898	-1.33273	51	Q62318	Trim28	RPAASSAAAASAAASSPAGGGGEAQELLEHC	RPAASSAAAASAAAS(0.026)S(0.974)PAGGGGEAQELLEHCGVCR
Nucleophosmin	1,455465	0,07596588	1,503805	0,4297028	-0,07596779	-0,6976795	-1,010332	-0,08748817	S	1	189,94	124,29	-0,47457	2561300000	125	1	0.0209599	-1.3341	125;125;125;125	Q5SQB0	Npm1	HISGQHLVAVEEDAESEDEDEEDVKLLGMSG	CGSGPVHISGQHLVAVEEDAES(1)EDEDEEDVK
Serine/arginine-rich splicing factor 9	0,8819084	0,1326885	0,383543	0,5506573	-0,2258873	-1,767187	-1,300234	-0,1326885	S	1	88,282	84,753	-0,071063	134070000	148	1	0.0209225	-1.3437	148;212	F6RTE1	Srsf9	RSGSRGRDSPYQSRGSPHYFSPFRPY_____	GS(1)PHYFSPFRPY
Mitochondrial import receptor subunit TOM70	1,124983	0,4081116	0,8000259	0,4130478	-0,6973629	-0,6535587	-0,901453	-0,4081135	S	1	179,86	151,19	-0,047683	10451000000	94	1	0.000513559	-1.35166	94	Q9CZW5	Tomm70a	GLKRNSERKTPEGRASPALGSGHHDGSGDSL	AS(1)PALGSGHHDGSGDSLEMSSLDR
Excitatory amino acid transporter 1	0,6507301	0,958313	-0,1523666	1,734856	-0,795826	-0,6981125	-0,8895588	0,1523647	S	1	224,08	76,492	0,40308	3504300000	512	1	0.0253197	-1.35567	512	P56564	Slc1a3	LSRHELKNRDVEMGNSVIEENEMKKPYQLIA	NRDVEMGNS(1)VIEENEMK
Cyclin-Y	1,127737	0,7605476	0,1258659	1,155107	-0,1470375	-0,125864	-1,583649	-0,4369526	S	0,999987	231,74	224,8	0,10514	1764100000	326	1	0.0173262	-1.36569	326	Q8BGU5	Ccny	DKYKDLRKPMRKRSASADNLILPRWSPAIIS	SAS(1)ADNLILPR
RNA polymerase-associated protein CTR9 homolog	0,8334923	1,000896	-0,1976433	1,307884	0,1976414	-0,4269886	-1,678719	-0,6392517	T	0,999823	71,06	69,088	0,19277	60897000	925	1	0.0356027	-1.37299	925	Q62018	Ctr9	RSKKGGEFDEFVNDDTDDDLPVSKKKKRRKG	KGGEFDEFVNDDT(1)DDDLPVSK
G protein-regulated inducer of neurite outgrowth 1	0,9498177	0,8195515	-0,01985931	1,345957	-0,4714699	-0,8395042	-1,15877	0,01985931	S	0,999791	137,61	111,57	0,26848	871990000	495	1	0.0110983	-1.38634	495	Q3UNH4	Gprin1	SSKAGSASQGKAETVSPGEVDAMTLGKTVPT	AETVS(1)PGEVDAMTLGK
Plectin	1,021267	1,248558	-0,2858639	0,5674381	-1,468828	-0,681139	-1,167061	0,285862	S	0,749848	93,804	89,663	0,30115	229540000	4393	1	0.0343864	-1.39564	4393;4088	Q9QXS1	Plec	DMLSGNAGGFRSRSSSVGSSSSYPISSAGPR	S(0.125)S(0.125)S(0.75)VGSSSSYPISSAGPR
Microtubule-associated protein 1B;MAP1B heavy chain;MAP1 light chain LC1	0,6708603	0,9538116	-0,265871	1,045946	-0,5750675	-1,643694	-1,382088	0,2658691	S	0,999996	212,95	189,52	0,43511	3434800000	1260	NaN	0.0341168	-1.43493	1260	P14873	Map1b	RLSPAKSPSLSPSPPSPIEKTPLGERSVNFS	SPSLSPSPPS(1)PIEK
Histone H1.1	0,5038071	2,352987	0,2477608	0,8341846	-0,3579979	-0,4995098	-0,2477627	-0,7545414	S	0,93492	132,39	69,845	-0,64986	393360000	2	1	0.0241898	-1.44964	2	P43275	Hist1h1a	______________MSETAPVAQAASTATEK	S(0.935)ET(0.065)APVAQAASTATEKPAAAK
Serine/threonine-protein kinase B-raf	0,398983	-0,1117535	0,2488327	0,6136189	-1,234459	-1,300861	-2,281889	0,1117516	S	0,994451	227,66	227,66	0,24425	1000500000	483	1	0.0294309	-1.46378	430;483	F6SZ47;P28028	Braf	SSEDRSRMKTLGRRDSSDDWEIPDGQITVGQ	RDS(0.994)S(0.006)DDWEIPDGQITVGQR
Septin-4	1,599087	1,493109	0,2098579	0,5612411	-0,3963757	-0,8308926	-0,5943985	-0,2098598	S	0,95678	127,4	109,08	0,25868	420160000	100	1	0.00710345	-1.47371	100;93;90	P28661	Sept4	QPSDSQQYFSAPAPLSPSSRPRSPWGKLDPY	GSLWPQPSDSQQYFSAPAPLS(0.957)PS(0.036)S(0.007)RPR
Dihydropyrimidinase-related protein 4	-0,3062134	0,7102299	1,262768	1,421501	0,3062134	-1,465708	-1,136206	-0,5192204	S	0,839628	97,352	65,854	-0,58838	163900000	540	NaN	0.036749	-1.4758	540;540	Q3TMU8	Dpysl4	KISVPPVRNLHQSGFSLSGSQADDHIARRTA	NLHQS(0.084)GFS(0.84)LS(0.064)GS(0.013)QADDHIAR
TOM1-like protein 2	-0,3435001	1,131134	1,897104	1,659233	-1,313251	-0,2883911	0,05334663	-0,05334663	S	0,97136	66,52	55,051	0,4177	253110000	479	1	0.0458267	-1.4864	151;479;429;434;171	F6RBX1;Q5SRX1	Tom1l2	LEERAKAAETVPDLPSPPTEAPAPASNTSTR	AAET(0.007)VPDLPS(0.971)PPT(0.022)EAPAPASNTSTR
Electrogenic sodium bicarbonate cotransporter 1	0,9512997	0,3897667	1,293386	0,4779243	-0,757967	-0,3897667	-1,03705	-0,6919079	S	0,72792	184,38	155,25	0,26609	3934200000	256	NaN	0.000967788	-1.49727	256;256;247;203	E9Q8N8	Slc4a4	PDNGSPAMTHRNLTSSSLNDISDKPEKDQLK	NLTS(0.015)S(0.728)S(0.257)LNDISDKPEKDQLK
Sn1-specific diacylglycerol lipase alpha	0,4388218	1,689831	0,2570457	2,025606	-0,6232605	-0,2570477	-0,3234024	-0,6116295	S	1	111,07	111,07	0,42119	591300000	744	1	0.0138533	-1.55666	744	Q6WQJ1	Dagla	QSEMSLEGFSEGRLLSPVAAASAARQDPVEL	LLS(1)PVAAASAAR
NSFL1 cofactor p47	1,986479	-0,08213425	0,2859669	0,6483097	-0,7399101	-1,189074	-1,570766	0,08213425	S	1	174,19	59,673	-0,63107	2318200000	114	1	0.0344549	-1.56406	114;114	Q9CZ44	Nsfl1c	SERSGQQIVGPPRKKSPNELVDDLFKGAKEH	S(1)PNELVDDLFK
Electrogenic sodium bicarbonate cotransporter 1	1,798557	0,4928665	0,2543945	0,4935951	-1,124949	-0,8341484	-1,088142	-0,2543964	S	0,999931	165,9	165,9	0,38491	815820000	245	1	0.00779255	-1.58526	245;245	E9Q8N8	Slc4a4	TVSSASRMFSNPDNGSPAMTHRNLTSSSLND	MFSNPDNGS(1)PAMTHR
	1,244644	0,3189735	1,679543	0,4683228	-0,3189716	-0,4700699	-0,697855	-1,176537	S	1	78,319	78,319	-0,48542	43605000	398	1	0.00523424	-1.59373	398	E9Q7G0	Numa1	GKLSQLEDQATRLQESPAPEKGEVLGDALQL	LQES(1)PAPEKGEVLGDALQLDTLK
Microtubule-associated protein 1B;MAP1B heavy chain;MAP1 light chain LC1	1,166895	1,063103	-0,3622303	0,5892754	-0,8437405	-2,042225	-1,415834	0,3622303	S	1	228,51	205,52	-0,22039	1273700000	2030	1	0.0415987	-1.59915	2030	P14873	Map1b	ESESYSYETSTKTTRSPDTSAYCYETMEKIT	S(1)PDTSAYCYETMEK
Alanyl-tRNA editing protein Aarsd1	1,891306	0,8531837	-0,2418728	2,347755	0,09037018	-0,6010361	-1,07366	-0,09037018	S	0,994969	76,799	76,799	0,73163	64922000	201	1	0.0421596	-1.63127	201;219;88	A2A4P3	Gm27029;Aarsd1	TRRGAQADHFTESPLSPGSQVQVRVDWERRF	GAQADHFTESPLS(0.995)PGS(0.005)QVQVR
Transmembrane protein 163	1,139894	0,1191692	0,4394665	2,353567	-0,1191711	-0,5120163	-1,001974	-0,8948669	S	0,999948	164,82	79,393	-3,5606	71343000	60	1	0.0216792	-1.64503	60	Q8C996	Tmem163	SDEERQPRISESGQFSDGLEDRGLLESSTRL	ISESGQFS(1)DGLEDR
Solute carrier family 12 member 5	1,761482	-0,09841347	1,153975	1,618067	-0,05334091	-1,063347	-1,132748	0,053339	S	0,862784	145,69	83,37	0,2967	646260000	960	1	0.0202312	-1.6578	960	Q91V14	Slc12a5	TKNEREREIQSITDESRGSIRRKNPANPRLR	EIQSITDES(0.863)RGS(0.137)IR
Vesicular inhibitory amino acid transporter	0,4532757	1,10363	1,252464	0,2615814	-1,49744	-1,009878	-0,8383751	-0,2615814	S	0,804977	107,04	89,145	0,10523	5273700000	95	1	0.00316252	-1.66956	95	O35633	Slc32a1	EGDIHYQRGGAPLPPSGSKDQAVGAGGEFGG	GGAPLPPS(0.805)GS(0.195)KDQAVGAGGEFGGHDKPK
Vesicular inhibitory amino acid transporter	0,4532757	1,10363	1,252464	0,2615814	-1,49744	-1,009878	-0,8383751	-0,2615814	S	0,795958	112,95	112,95	0,17028	5300000000	97	1	0.00316252	-1.66956	97	O35633	Slc32a1	DIHYQRGGAPLPPSGSKDQAVGAGGEFGGHD	GGAPLPPS(0.204)GS(0.796)KDQAVGAGGEFGGHDKPK
Kinesin light chain 1	1,803461	1,079248	2,077423	-0,3496914	0,3496933	-0,8340893	-0,3933392	-1,517962	S	0,966921	76,759	63,185	-0,47617	135860000	521	1	0.0398474	-1.75153	521;521;513;521;133;520	Q5UE59	Klc1	VAEVLNDPESMEKRRSRESLNMDVVKYESGP	S(0.967)RES(0.033)LNMDVVK
Protein bassoon	1,010569	1,606009	-0,05819702	2,36574	0,05819702	-0,6948185	-1,347538	-0,1879635	S	0,997276	161,2	161,2	-0,13278	565360000	2866	NaN	0.0251271	-1.77406	2866	O88737	Bsn	PMKTLQRSLSDPKPLSPTAEESAKERFSLYQ	S(0.018)LS(0.982)DPKPLS(0.997)PT(0.003)AEESAK
Lamina-associated polypeptide 2, isoforms beta/delta/epsilon/gamma;Lamina-associated polypeptide 2, isoforms alpha/zeta	1,663141	1,86648	0,3693142	-0,2104721	0,2104721	-1,237055	-1,168009	-1,27412	T	0,988926	139,81	139,81	0,92463	841660000	159	1	0.0275077	-1.78929	159;159	Q61029;Q61033	Tmpo	KLLKLREQGTESRSSTPLPTVSSSAENTRQN	S(0.006)S(0.006)T(0.989)PLPTVSSSAENTR
RNA-binding protein 39	1,371637	1,022596	1,940044	0,1270161	-0,6214924	-0,6205006	-1,45001	-0,1270142	S	1	185,62	107,21	0,68701	4249600000	136	1	0.0081281	-1.82008	136;136;114;135	Q8VH51	Rbm39	SRRRSRSKSPFRKDKSPVREPIDNLTPEERD	DKS(1)PVREPIDNLTPEER
FERM, RhoGEF and pleckstrin domain-containing protein 1	1,564165	2,201187	-0,2274761	2,914345	0,05684853	-0,6941624	-0,3284931	-0,05684662	T	0,940354	148,44	87,676	0,514	316210000	24	1	0.03575	-1.86872	24;24	F8VPU2	Farp1	TPASRLGAPENSGISTLERGQKPPPTPSGKL	LGAPENSGIS(0.059)T(0.94)LER
Tight junction protein ZO-2	1,367147	0,9588165	0,5780773	0,7693214	-0,5780792	-1,040003	-1,132595	-1,109455	S	0,990925	74,222	61,039	-1,2067	125820000	1136	1	0.000116852	-1.88337	1136	Q9Z0U1	Tjp2	KAPSRLYQDTRGSYGSDPEEEEYRQQLAAHS	GS(0.008)Y(0.001)GS(0.991)DPEEEEYRQQLAAHSK
Brefeldin A-inhibited guanine nucleotide-exchange protein 3	1,953711	0,01504326	1,59712	2,372797	-0,4052181	-0,01504517	-0,6069946	-0,7860413	S	1	167,85	91,238	0,7514	329870000	2054	1	0.0115958	-1.93799	2054	Q3UGY8	Arfgef3	KVDKKGEPLGPRGPDSPLLQRPQHLIDQGQM	GPDS(1)PLLQRPQHLIDQGQMR
Apoptotic chromatin condensation inducer in the nucleus	1,224483	0,1386032	2,00054	0,1317177	-0,1317177	-1,631197	-1,87883	-0,7175732	S	0,995234	103,63	103,63	0,88285	149960000	809	1	0.0180804	-1.96367	809;863;89;105;159;172	F6RJ39	Acin1	KRRWGASTAATQKKPSISITTESLKEAVVDL	KPS(0.995)IS(0.004)ITTESLK
Sorting nexin-30	1,327518	0,2152653	0,5254879	1,241823	-1,546391	-1,361824	-1,50651	-0,2152634	S	0,96922	74,282	67,553	-0,70412	143650000	40	NaN	0.00313904	-1.98502	40	Q8CE50	Snx30	AGSSSEEAVGGDSTPSPDLLMARSFGDKDLI	DMPHPLAGSSSEEAVGGDS(0.015)T(0.015)PS(0.969)PDLLMAR
Serine/arginine repetitive matrix protein 2	1,0821	1,365246	0,2830544	1,531265	-0,672411	-0,7695827	-2,017147	-0,2830544	S	0,999941	152,48	117,35	0,20064	230580000	1305	1	0.00515367	-2.00097	1305	Q8BTI8	Srrm2	EFKNSGPVSEVNTGFSPEVKEELNGSFLNQT	NSGPVSEVNTGFS(1)PEVK
Serine/arginine repetitive matrix protein 2	2,4303	2,7474	-0,407114	0,9777374	-0,3799744	-0,871418	-1,463642	0,3799763	T	0,995048	105,79	105,79	-1,2745	83023000	841	2	0.0495727	-2.02085	841	Q8BTI8	Srrm2	RPGSVTNMQADECTATPQRQSHSESSPDGEV	S(0.45)GT(0.535)PPRPGS(0.005)VT(0.009)NMQADECT(0.005)AT(0.995)PQR
Reticulon-4	1,613266	0,548315	1,369978	1,736326	-0,548315	-0,8167114	-0,9698906	-0,5892296	S	0,997269	116,28	89,339	-0,10746	1020800000	167	NaN	0.000367685	-2.04801	167	Q99P72	Rtn4	APPSTPAAPKRRGSGSVDETLFALPAASEPV	RRGS(0.999)GS(0.997)VDET(0.004)LFALPAASEPVIPSSAEK
Actin-binding LIM protein 1	1,739782	1,484222	-0,02095413	1,68716	0,01218033	-1,41745	-2,047823	-0,01218033	S	0,999889	152,37	136,39	0,50835	1327500000	383	1	0.0199817	-2.08887	383;368;396;355;431;475;475;159;115;143;89	E9Q9C4	Ablim1	DKQERQSLGESPRTLSPTPSAEGYQDVRDRM	TLS(1)PTPSAEGYQDVR
G protein-regulated inducer of neurite outgrowth 1	1,179113	1,326212	0,189558	1,134226	-1,189816	-1,651527	-1,838974	-0,1895599	S	1	132,24	48,568	0,065571	689430000	714	1	0.00292581	-2.17475	714	Q3UNH4	Gprin1	PPPGPRTRDNFTKAPSWDAGAPPPREDAGTQ	APS(1)WDAGAPPPR
Cdc42 effector protein 1	1,113178	0,02072334	-0,02072334	0,3830814	0,4157333	-2,8246	-2,704975	-2,165445	S	0,998639	130,56	130,56	-0,29344	220950000	207	1	0.0340872	-2.19389	207	Q91W92	Cdc42ep1	FPSEPTPNPELRRSDSLLSFRFDLDLGPSLL	RS(0.001)DS(0.999)LLS(0.001)FR
PH and SEC7 domain-containing protein 3	0,6612301	-0,2388	0,3512516	0,3141441	0,2388	-2,855221	-2,516233	-2,58297	S	0,88839	91,696	91,696	-0,084295	1453000000	98	1	0.026136	-2.20086	98;727;759;98	E9PUC5	Psd3	EKANGTHPKTISRIGSTTNPFLDIPHDPNAA	IGS(0.888)T(0.094)T(0.018)NPFLDIPHDPNAAVYK
Gamma-adducin	1,908133	2,010656	0,1165676	1,908724	-0,229414	-1,073044	-1,496975	-0,1165676	T	0,795878	108,5	105,22	0,11983	74878000	12	1	0.00784271	-2.21502	12	Q9QYB5	Add3	____MSSDTSPAVVTTPPPPSMPHKERYFDR	SSDTSPAVVT(0.202)T(0.796)PPPPS(0.002)MPHK
cAMP-regulated phosphoprotein 19;Alpha-endosulfine	2,037392	1,473501	-0,3641052	1,330608	0,3641071	-1,764709	-2,128864	-0,97752	S	0,999998	105,95	105,95	-0,20823	484900000	67	1	0.0250028	-2.2461	95;62;21;67	E9Q827;P60840	Arpp19;Ensa	DFLMKRLQKGQKYFDSGDYNMAKAKMKNKQL;DFLRKRLQKGQKYFDSGDYNMAKAKMKNKQL	YFDS(1)GDYNMAK
Protein phosphatase 1 regulatory subunit 1B	1,691332	1,981112	-0,1086445	0,1086445	-1,936781	-2,090275	-1,82197	0,450758	S	0,999999	88,565	76,526	0,052769	171960000	192	1	0.0306112	-2.26768	192	Q60829	Ppp1r1b	GRATLSEPGEEPQHPSPP_____________	ATLSEPGEEPQHPS(1)PP
Protein NDRG2	3,680779	-0,10009	2,744518	2,14983	-0,03735161	-0,1258526	0,0373497	-0,5320568	T	0,956933	147,64	111,22	-0,72548	111100000	334	NaN	0.0309472	-2.28324	334	Q9QYG0	Ndrg2	SSCMTRLSRSRTASLTSAASIDGSRSRSRTL	TAS(0.03)LT(0.957)S(0.013)AASIDGSR
NAD-dependent protein deacetylase sirtuin-2	0,4974918	2,301678	2,066685	-0,238657	-1,14406	-1,825809	-1,841125	0,2386551	S	0,997011	179,62	179,62	-0,8428	1033400000	372	1	0.0262164	-2.29988	372	Q8VDQ8	Sirt2	GSQAPNPSTTISPGKSPPPAKEAARTKEKEE	EHANIDAQSGSQAPNPSTTIS(0.003)PGKS(0.997)PPPAK
Synapsin-1	1,687069	0,02995491	3,018417	0,1445942	-1,719585	-1,388449	-0,02995491	-1,693085	S	0,999724	128,89	126,5	-0,48571	1829800000	427	1	0.024505	-2.42778	427	O88935	Syn1	NKMTQALPRQPQRDASPGRGSHSQSSSPGAL	DAS(1)PGRGSHSQSSSPGALTLGR
Serine/arginine repetitive matrix protein 2	1,593409	0,4223633	2,469271	0,0001792908	-0,3351574	-2,598166	-2,762173	-0,0001773834	S	0,997514	104,84	104,84	-0,47854	1032100000	1151	1	0.0326339	-2.54522	1151	Q8BTI8	Srrm2	IQEDVASSCIPRDKFSPTQDRPESSTVLKVT	DKFS(0.998)PT(0.002)QDRPESSTVLK
Serine/threonine-protein kinase PAK 1	0,8083	0,8402252	0,2525291	1,273359	-0,2525291	-3,422586	-3,032631	-0,3143559	S	0,999183	175,71	146,65	-1,7725	924820000	222	1	0.0273315	-2.54913	222;223	G5E884	Pak1	PLPVTPTRDVATSPISPTENNTTPPDALTRN	DVATSPIS(0.999)PT(0.001)ENNTTPPDALTR
Lipid phosphate phosphatase-related protein type 4	0,3390007	-0,3390007	1,265242	0,7267151	0,5587559	-2,78319	-3,824898	-2,441729	S	0,901954	149,04	149,04	0,75347	1630000000	549	1	0.039503	-2.62075	549	Q7TME0	Lppr4	QLVHIPEETQENISTSPKSSSARAKWLKAAE	PGSSQLVHIPEETQENIS(0.009)T(0.089)S(0.902)PK
Microtubule-associated protein 2;Microtubule-associated protein	1,094549	1,147432	-0,1892757	1,264896	-2,448305	-2,411503	-3,021748	0,1892776	T	0,997929	119,42	92,901	0,36336	4065300000	1609	NaN	0.0134234	-2.75247	1609;247;248;248;223;178;121	P20357	Map2	TSTPTTPGSTAITPGTPPSYSSRTPGTPGTP	SGTSTPTTPGSTAIT(0.001)PGT(0.998)PPS(0.001)YSSR

## Sheet: cortex total proteins
Protein names	WT 1	WT 2	WT 3	WT 4	KI91/1	KI91/2	KI91/3	KI91/4	Peptides	Razor + unique peptides	Unique peptides	Sequence coverage [%]	Score	Intensity	MS/MS Count	Student's T-test p-value	Student's T-test Difference (log2-fold change)	Majority protein IDs	Gene names	Fasta headers
Cytochrome c oxidase subunit 1	-3.3134	-4.69146	-3.75911	0.125921	-0.0439854	0.102119	0.0825138	0.0439835	3	3	3	12.6	141.04	8386800000	82	0.0308003	2.95567	P00397	Mtco1	sp|P00397|COX1_MOUSE Cytochrome c oxidase subunit 1 OS=Mus musculus GN=Mtco1 PE=3 SV=2
Vacuolar protein sorting-associated protein 26B	-1.26423	-0.81798	-0.814369	-2.52383	0.87796	0.814367	1.29371	0.961466	8	8	8	37.5	37.559	1002900000	24	0.00136852	2.34198	Q8C0E2	Vps26b	sp|Q8C0E2|VP26B_MOUSE Vacuolar protein sorting-associated protein 26B OS=Mus musculus GN=Vps26b PE=1 SV=1
Gap junction alpha-1 protein	-0.366236	-0.309443	-0.0011425	0.00114059	2.32053	2.71064	3.49523	-0.140741	8	8	8	24.1	105.61	2323000000	61	0.0286313	2.26534	P23242	Gja1	sp|P23242|CXA1_MOUSE Gap junction alpha-1 protein OS=Mus musculus GN=Gja1 PE=1 SV=2
Splicing factor 1	-1.57797	-0.905313	-0.889448	-0.909872	1.27935	0.96912	0.905849	0.889446	3	3	3	21.7	54.127	1144800000	23	3.66178e-05	2.08159	D3YVH4;E9Q4Q2;D3YZC9;D3YZD0;Q64213	Sf1	tr|D3YVH4|D3YVH4_MOUSE Splicing factor 1 (Fragment) OS=Mus musculus GN=Sf1 PE=1 SV=1;tr|E9Q4Q2|E9Q4Q2_MOUSE Splicing factor 1 OS=Mus musculus GN=Sf1 PE=1 SV=1;tr|D3YZC9|D3YZC9_MOUSE Splicing factor 1 OS=Mus musculus GN=Sf1 PE=1 SV=1;tr|D3YZD0|D3YZD0_MOUSE
Septin-4	-1.22724	-0.716337	-0.440073	-1.4489	0.440073	1.47128	1.63984	0.907917	7	7	7	25.1	103.09	3397500000	75	0.00116735	2.07291	P28661;Q5ND09	Sept4	sp|P28661|SEPT4_MOUSE Septin-4 OS=Mus musculus GN=Sept4 PE=1 SV=1;tr|Q5ND09|Q5ND09_MOUSE Septin-4 (Fragment) OS=Mus musculus GN=Sept4 PE=1 SV=1
Glutamate decarboxylase 1	-3.08719	-0.537874	-1.11779	-0.545723	0.780901	1.00965	0.537876	0.633911	9	9	9	30.4	312.2	2075400000	60	0.0150826	2.06273	P48318	Gad1	sp|P48318|DCE1_MOUSE Glutamate decarboxylase 1 OS=Mus musculus GN=Gad1 PE=2 SV=2
Cystatin-B	-2.84726	-2.40496	-2.05076	0.639772	-0.250111	0.250109	0.761581	0.767368	3	3	3	57.1	51.138	1898500000	54	0.0471371	2.04804	Q62426	Cstb	sp|Q62426|CYTB_MOUSE Cystatin-B OS=Mus musculus GN=Cstb PE=2 SV=1
Polyadenylate-binding protein 1	-2.54692	0.20149	-2.74331	-2.19652	-0.142349	0.524788	0.274839	0.142349	13	13	13	29.9	124.6	2953400000	57	0.0274361	2.02122	P29341	Pabpc1	sp|P29341|PABP1_MOUSE Polyadenylate-binding protein 1 OS=Mus musculus GN=Pabpc1 PE=1 SV=2
Cytochrome b5	-1.2059	-1.12413	-0.736937	-0.925146	0.736935	0.93129	0.920719	1.01472	5	5	5	65.3	22.989	993160000	27	4.10488e-06	1.89894	G5E850;P56395	Cyb5a	tr|G5E850|G5E850_MOUSE Cytochrome b-5, isoform CRA_a OS=Mus musculus GN=Cyb5a PE=1 SV=1;sp|P56395|CYB5_MOUSE Cytochrome b5 OS=Mus musculus GN=Cyb5a PE=1 SV=2
ADP-ribosylation factor 5	-1.92553	-0.366915	-1.12762	-1.15475	0.366915	0.955769	0.624071	0.990412	8	3	2	62.2	81.523	1024500000	20	0.0017391	1.878	P84084	Arf5	sp|P84084|ARF5_MOUSE ADP-ribosylation factor 5 OS=Mus musculus GN=Arf5 PE=1 SV=2
Glycine cleavage system H protein, mitochondrial	-0.634272	-0.816595	-1.78049	-0.918041	0.674398	0.634272	0.840067	0.869133	3	3	3	39.4	132.62	1116900000	27	0.000472968	1.79182	Q91WK5	Gcsh	sp|Q91WK5|GCSH_MOUSE Glycine cleavage system H protein, mitochondrial OS=Mus musculus GN=Gcsh PE=1 SV=2
Protein NDRG1	-1.35144	-1.40577	-0.101744	-0.0572891	1.83462	1.52241	0.0572891	0.826239	9	9	9	41.1	92.908	1808400000	40	0.0167584	1.7892	Q62433	Ndrg1	sp|Q62433|NDRG1_MOUSE Protein NDRG1 OS=Mus musculus GN=Ndrg1 PE=1 SV=1
NADH dehydrogenase [ubiquinone] 1 subunit C2	-0.00837898	-1.28464	-0.753262	-0.250744	2.35986	0.494833	0.00838089	1.28484	6	6	6	44.2	59.567	1826700000	43	0.0333736	1.61124	Q9CQ54	Ndufc2	sp|Q9CQ54|NDUC2_MOUSE NADH dehydrogenase [ubiquinone] 1 subunit C2 OS=Mus musculus GN=Ndufc2 PE=1 SV=1
Transcription intermediary factor 1-beta	-1.57169	-0.945444	-0.925943	-0.287886	0.563311	1.16393	0.287888	0.598541	8	8	8	21.7	107.15	745090000	30	0.00256505	1.58616	Q62318	Trim28	sp|Q62318|TIF1B_MOUSE Transcription intermediary factor 1-beta OS=Mus musculus GN=Trim28 PE=1 SV=3
Calpain-2 catalytic subunit	-0.396408	-0.322182	-1.01642	-1.52837	0.987112	0.952282	0.32218	0.744124	14	14	14	37.6	131.21	1899100000	40	0.00282175	1.56727	O08529	Capn2	sp|O08529|CAN2_MOUSE Calpain-2 catalytic subunit OS=Mus musculus GN=Capn2 PE=2 SV=4
Neuritin	-0.437151	-0.626491	-0.664753	-0.533918	1.97044	0.622351	0.912905	0.437151	3	3	3	30.4	81.905	719290000	24	0.00419344	1.55129	D3Z4E2;Q8CFV4	Nrn1	tr|D3Z4E2|D3Z4E2_MOUSE Neuritin OS=Mus musculus GN=Nrn1 PE=1 SV=1;sp|Q8CFV4|NRN1_MOUSE Neuritin OS=Mus musculus GN=Nrn1 PE=1 SV=1
Tetraspanin;Tetraspanin-7	-1.54733	-0.615314	-0.276545	-1.52485	0.838764	0.413208	0.276543	0.603497	1	1	1	6.5	45.683	721810000	21	0.00445626	1.52401	Q3UHG5;Q62283	Tspan7	tr|Q3UHG5|Q3UHG5_MOUSE Tetraspanin OS=Mus musculus GN=Tspan7 PE=1 SV=1;sp|Q62283|TSN7_MOUSE Tetraspanin-7 OS=Mus musculus GN=Tspan7 PE=2 SV=2
Enhancer of rudimentary homolog	-0.778765	-1.89976	-0.0620861	-0.211559	0.0827999	1.64726	1.21126	0.0620861	3	3	3	56.7	117.39	869210000	29	0.0422261	1.48889	P84089;G3UW85	Erh	sp|P84089|ERH_MOUSE Enhancer of rudimentary homolog OS=Mus musculus GN=Erh PE=1 SV=1;tr|G3UW85|G3UW85_MOUSE Enhancer of rudimentary homolog OS=Mus musculus GN=Erh PE=1 SV=1
Armadillo repeat-containing protein 1	-0.83577	-0.740271	0.246727	-0.975807	-0.246727	0.838095	1.32852	0.972292	2	2	2	18.8	28.797	796590000	13	0.0253116	1.29932	Q9D7A8	Armc1	sp|Q9D7A8|ARMC1_MOUSE Armadillo repeat-containing protein 1 OS=Mus musculus GN=Armc1 PE=1 SV=1
Eukaryotic translation initiation factor 3 subunit F	-0.674925	-0.531675	-1.40711	-0.105431	0.417702	0.835247	0.105431	0.877491	5	5	5	30.7	53.039	1017800000	22	0.00911007	1.23875	Q9DCH4	Eif3f	sp|Q9DCH4|EIF3F_MOUSE Eukaryotic translation initiation factor 3 subunit F OS=Mus musculus GN=Eif3f PE=1 SV=2
Exocyst complex component 1	-1.1266	-0.590492	-0.0484028	-0.0129643	0.224585	0.952269	0.0129623	1.85092	3	3	3	6.8	29.836	465030000	20	0.0497802	1.2048	Q5PPR2;Q6P1Y9;Q8R3S6	Exoc1	tr|Q5PPR2|Q5PPR2_MOUSE Exocyst complex component 1 OS=Mus musculus GN=Exoc1 PE=1 SV=1;tr|Q6P1Y9|Q6P1Y9_MOUSE Exocyst complex component 1 OS=Mus musculus GN=Exoc1 PE=1 SV=1;sp|Q8R3S6|EXOC1_MOUSE Exocyst complex component 1 OS=Mus musculus GN=Exoc1 PE=1 SV=4
Eukaryotic translation initiation factor 5A-1;Eukaryotic translation initiation factor 5A	-0.30949	-0.487123	-1.26793	0.216976	1.55673	0.576471	-0.216974	1.01169	10	10	10	77.9	167.23	13454000000	225	0.048865	1.19387	P63242;A0A0A0MQM0;J3QPS8	Eif5a	sp|P63242|IF5A1_MOUSE Eukaryotic translation initiation factor 5A-1 OS=Mus musculus GN=Eif5a PE=1 SV=2;tr|A0A0A0MQM0|A0A0A0MQM0_MOUSE Eukaryotic translation initiation factor 5A (Fragment) OS=Mus musculus GN=Eif5a PE=1 SV=1;tr|J3QPS8|J3QPS8_MOUSE Eukaryoti
Inosine triphosphate pyrophosphatase	-0.476545	-0.901991	-0.0420456	-1.59973	0.794214	0.485554	0.0420475	0.327694	4	4	4	34.3	32.389	995980000	16	0.0190551	1.16746	Q9D892	Itpa	sp|Q9D892|ITPA_MOUSE Inosine triphosphate pyrophosphatase OS=Mus musculus GN=Itpa PE=1 SV=2
NADH dehydrogenase [ubiquinone] 1 beta subcomplex subunit 6	-0.259909	-0.749617	-0.320787	-0.383188	1.58691	0.38339	0.461529	0.259909	2	2	2	25.8	30.525	1932700000	82	0.0149959	1.10131	A2AP32;Q3UIU2	Ndufb6	tr|A2AP32|A2AP32_MOUSE NADH dehydrogenase [ubiquinone] 1 beta subcomplex subunit 6 OS=Mus musculus GN=Ndufb6 PE=1 SV=1;sp|Q3UIU2|NDUB6_MOUSE NADH dehydrogenase [ubiquinone] 1 beta subcomplex subunit 6 OS=Mus musculus GN=Ndufb6 PE=1 SV=3
40S ribosomal protein S10	-1.43164	0.0298862	-1.08666	-0.13755	0.852247	0.190737	-0.0298881	0.673203	5	5	5	32.7	35.777	1729400000	45	0.0396023	1.07806	P63325;Q3UW83	Rps10	sp|P63325|RS10_MOUSE 40S ribosomal protein S10 OS=Mus musculus GN=Rps10 PE=1 SV=1;tr|Q3UW83|Q3UW83_MOUSE 40S ribosomal protein S10 OS=Mus musculus GN=Rps10 PE=1 SV=1
ATP-dependent 6-phosphofructokinase, liver type	0.112869	-1.30704	-0.77305	-1.50249	0.436743	0.123264	-0.112869	0.268419	18	15	15	37.8	113.54	3578800000	98	0.0330131	1.04632	P12382	Pfkl	sp|P12382|PFKAL_MOUSE ATP-dependent 6-phosphofructokinase, liver type OS=Mus musculus GN=Pfkl PE=1 SV=4
D-tyrosyl-tRNA(Tyr) deacylase 1	-1.06742	-0.385244	-0.976541	0.217297	0.382261	0.880976	0.90744	-0.217297	2	2	2	20.1	73.134	945260000	19	0.0399122	1.04132	Q9DD18	Dtd1	sp|Q9DD18|DTD1_MOUSE D-tyrosyl-tRNA(Tyr) deacylase 1 OS=Mus musculus GN=Dtd1 PE=1 SV=2
Thioredoxin-dependent peroxide reductase, mitochondrial	-0.0156231	-0.706453	-0.227186	-0.834516	0.958494	0.015625	0.67518	0.618128	7	7	7	51	131.03	8415200000	149	0.0106948	1.0128	P20108	Prdx3	sp|P20108|PRDX3_MOUSE Thioredoxin-dependent peroxide reductase, mitochondrial OS=Mus musculus GN=Prdx3 PE=1 SV=1
Elongation factor 1-delta	-0.831049	-0.00546837	-1.47557	-0.954258	0.344906	0.269644	0.00546837	0.121355	10	9	2	56.6	61.882	1131500000	29	0.0187263	1.00193	Q80T06;Q91VK2;P57776;E9QN08;D3YY68;D3YUQ9;D3Z7N2;D3YZT9	Eef1d	tr|Q80T06|Q80T06_MOUSE Elongation factor 1-delta OS=Mus musculus GN=Eef1d PE=1 SV=1;tr|Q91VK2|Q91VK2_MOUSE Eef1d protein OS=Mus musculus GN=Eef1d PE=1 SV=1;sp|P57776|EF1D_MOUSE Elongation factor 1-delta OS=Mus musculus GN=Eef1d PE=1 SV=3;tr|E9QN08|E9QN08_M
40S ribosomal protein S5;40S ribosomal protein S5, N-terminally processed	0.0110035	-0.526999	-1.42783	-1.70013	0.136339	0.0475826	-0.0110035	0.0913887	4	4	4	29.7	27.183	1300100000	48	0.0493888	0.977067	D3YYM6;Q91V55;P97461	Rps5	tr|D3YYM6|D3YYM6_MOUSE 40S ribosomal protein S5 (Fragment) OS=Mus musculus GN=Rps5 PE=1 SV=1;tr|Q91V55|Q91V55_MOUSE 40S ribosomal protein S5 OS=Mus musculus GN=Rps5 PE=1 SV=1;sp|P97461|RS5_MOUSE 40S ribosomal protein S5 OS=Mus musculus GN=Rps5 PE=1 SV=3
cAMP-dependent protein kinase type I-beta regulatory subunit	-0.439341	-0.952263	-0.130436	-0.244391	0.304812	0.797863	0.130438	0.66271	6	5	5	26.2	96.733	696690000	23	0.00860046	0.915563	P12849;D3YTM5;D3Z068;D3Z4A5;D3Z406;D3Z0V6	Prkar1b	sp|P12849|KAP1_MOUSE cAMP-dependent protein kinase type I-beta regulatory subunit OS=Mus musculus GN=Prkar1b PE=2 SV=2;tr|D3YTM5|D3YTM5_MOUSE cAMP-dependent protein kinase type I-beta regulatory subunit (Fragment) OS=Mus musculus GN=Prkar1b PE=1 SV=5;tr|D3
Dolichyl-diphosphooligosaccharide--protein glycosyltransferase subunit 2	-0.976059	-0.595659	-0.59082	0.0476875	0.637335	0.659111	0.295904	-0.0476875	6	6	6	19.8	63.753	795650000	29	0.0146989	0.914878	A2ACG7;Q9DBG6	Rpn2	tr|A2ACG7|A2ACG7_MOUSE Dolichyl-diphosphooligosaccharide--protein glycosyltransferase subunit 2 OS=Mus musculus GN=Rpn2 PE=1 SV=1;sp|Q9DBG6|RPN2_MOUSE Dolichyl-diphosphooligosaccharide--protein glycosyltransferase subunit 2 OS=Mus musculus GN=Rpn2 PE=2 SV=
Coatomer subunit zeta-1	-0.455685	-0.549471	0.14541	-0.470457	0.630848	0.689644	-0.14541	0.791151	1	1	1	18.6	42.494	221300000	18	0.0218967	0.824109	P61924	Copz1	sp|P61924|COPZ1_MOUSE Coatomer subunit zeta-1 OS=Mus musculus GN=Copz1 PE=2 SV=1
General vesicular transport factor p115	0.0343723	-0.839701	-0.748548	-1.14034	0.32889	-0.0343742	0.0731831	0.165815	13	13	13	26.7	111.53	1507100000	52	0.0216447	0.806932	Q9Z1Z0	Uso1	sp|Q9Z1Z0|USO1_MOUSE General vesicular transport factor p115 OS=Mus musculus GN=Uso1 PE=1 SV=2
DnaJ homolog subfamily B member 6;DnaJ homolog subfamily B member 7	-0.680927	0.0553703	-0.235073	-0.458271	0.75161	-0.0553722	0.852678	0.195473	4	4	4	15.9	89.496	423730000	22	0.029383	0.765822	O54946;G3X8S5;Q9QYI8	Dnajb6;Dnajb7	sp|O54946|DNJB6_MOUSE DnaJ homolog subfamily B member 6 OS=Mus musculus GN=Dnajb6 PE=1 SV=4;tr|G3X8S5|G3X8S5_MOUSE DnaJ homolog subfamily B member 6 OS=Mus musculus GN=Dnajb6 PE=1 SV=1;sp|Q9QYI8|DNJB7_MOUSE DnaJ homolog subfamily B member 7 OS=Mus musculus
Peptidyl-prolyl cis-trans isomerase FKBP2	-0.785908	-1.12657	-0.397652	-0.0403061	0.10462	0.0403061	0.310923	0.242321	6	6	6	58.6	29.473	913490000	34	0.0203262	0.762151	P45878	Fkbp2	sp|P45878|FKBP2_MOUSE Peptidyl-prolyl cis-trans isomerase FKBP2 OS=Mus musculus GN=Fkbp2 PE=1 SV=1
Mitochondrial import receptor subunit TOM70	-0.453615	-0.478666	-0.503801	0.0154343	-0.0154362	0.455915	0.643492	0.386213	15	15	15	40.1	285.63	6753700000	168	0.00812777	0.722708	Q9CZW5	Tomm70a	sp|Q9CZW5|TOM70_MOUSE Mitochondrial import receptor subunit TOM70 OS=Mus musculus GN=Tomm70a PE=1 SV=2
	-0.21179	-0.812923	-0.716213	0.093996	0.58964	0.291819	-0.093998	0.385521	18	18	18	15.3	147.45	1367200000	70	0.033839	0.704978	E9Q3L2	Pi4ka	tr|E9Q3L2|E9Q3L2_MOUSE Protein Pi4ka OS=Mus musculus GN=Pi4ka PE=1 SV=1
40S ribosomal protein S13	-0.589197	-0.661652	-0.453095	0.023407	-0.023407	0.478346	0.254999	0.393381	5	5	5	29.8	14.636	2057400000	39	0.0103484	0.695964	P62301	Rps13	sp|P62301|RS13_MOUSE 40S ribosomal protein S13 OS=Mus musculus GN=Rps13 PE=1 SV=2
Histidine triad nucleotide-binding protein 1	-0.0492973	-0.332294	-0.115673	-0.559618	0.536873	0.591776	0.0492973	0.525217	6	6	6	71.4	285.26	25696000000	281	0.00687514	0.690012	P70349;B0R1E3	Hint1	sp|P70349|HINT1_MOUSE Histidine triad nucleotide-binding protein 1 OS=Mus musculus GN=Hint1 PE=1 SV=3;tr|B0R1E3|B0R1E3_MOUSE Histidine triad nucleotide-binding protein 1 OS=Mus musculus GN=Hint1 PE=1 SV=1
Tripeptidyl-peptidase 2	-0.383347	-0.196268	-0.402512	0.0251217	-0.0251198	0.394669	0.366774	1.0609	9	9	9	10.7	40.567	997230000	47	0.0313547	0.688558	Q64514;A0A087WRC0	Tpp2	sp|Q64514|TPP2_MOUSE Tripeptidyl-peptidase 2 OS=Mus musculus GN=Tpp2 PE=1 SV=3;tr|A0A087WRC0|A0A087WRC0_MOUSE Tripeptidyl-peptidase 2 OS=Mus musculus GN=Tpp2 PE=1 SV=1
Cytochrome c oxidase subunit NDUFA4	-0.360949	-0.88138	-0.0185013	-0.592499	0.347355	0.0185013	0.139118	0.166534	6	6	6	67.1	72.103	9759900000	236	0.0176641	0.631209	Q62425	Ndufa4	sp|Q62425|NDUA4_MOUSE Cytochrome c oxidase subunit NDUFA4 OS=Mus musculus GN=Ndufa4 PE=1 SV=2
Importin subunit beta-1	0.13596	-0.598999	-0.724201	-0.553894	0.468744	0.193817	-0.13596	0.238894	23	23	23	48.6	323.31	5538700000	203	0.0346488	0.626657	P70168	Kpnb1	sp|P70168|IMB1_MOUSE Importin subunit beta-1 OS=Mus musculus GN=Kpnb1 PE=1 SV=2
Alpha-actinin-1	-0.534256	-0.45199	-0.63269	-0.0152283	0.498222	0.0152283	0.188248	0.0956574	48	48	28	68.9	323.31	22184000000	619	0.0124332	0.60788	A1BN54;Q7TPR4	Actn1	tr|A1BN54|A1BN54_MOUSE Alpha actinin 1a OS=Mus musculus GN=Actn1 PE=1 SV=1;sp|Q7TPR4|ACTN1_MOUSE Alpha-actinin-1 OS=Mus musculus GN=Actn1 PE=1 SV=1
NADH dehydrogenase [ubiquinone] iron-sulfur protein 4, mitochondrial	-0.534241	-0.0970192	-0.344864	-0.154192	0.0970192	0.125395	0.466909	0.602745	5	5	5	35.4	62.015	4003800000	82	0.00912769	0.605596	E9QPX3;Q9CXZ1	Ndufs4	tr|E9QPX3|E9QPX3_MOUSE NADH dehydrogenase [ubiquinone] iron-sulfur protein 4, mitochondrial OS=Mus musculus GN=Ndufs4 PE=1 SV=1;sp|Q9CXZ1|NDUS4_MOUSE NADH dehydrogenase [ubiquinone] iron-sulfur protein 4, mitochondrial OS=Mus musculus GN=Ndufs4 PE=1 SV=3
Myotrophin	0.0257492	-0.470968	-0.138691	-0.1527	0.792004	0.681051	-0.0257492	0.234379	6	6	6	64.4	132.59	7302300000	165	0.0321552	0.604574	P62774	Mtpn	sp|P62774|MTPN_MOUSE Myotrophin OS=Mus musculus GN=Mtpn PE=1 SV=2
Calcium/calmodulin-dependent protein kinase type II subunit beta	-0.450398	-0.345959	-0.0782089	-0.15394	0.43701	0.593922	0.0782089	0.266024	24	18	10	55	323.31	34473000000	934	0.00516386	0.600917	Q5SVJ0;P28652;Q5SVI0;Q5SVJ1;Q5SVI3;Q5SVI2;Q68EG2;Q5SVI1;Q5SVI9	Camk2b	tr|Q5SVJ0|Q5SVJ0_MOUSE Calcium/calmodulin-dependent protein kinase II, beta, isoform CRA_b OS=Mus musculus GN=Camk2b PE=1 SV=1;sp|P28652|KCC2B_MOUSE Calcium/calmodulin-dependent protein kinase type II subunit beta OS=Mus musculus GN=Camk2b PE=1 SV=2;tr|Q5S
Calcineurin subunit B type 1	-0.397875	-0.260973	-0.115032	-0.488022	0.226484	0.461618	0.294609	0.115034	9	9	9	61.8	323.31	14460000000	290	0.00165366	0.589912	Q63810	Ppp3r1	sp|Q63810|CANB1_MOUSE Calcineurin subunit B type 1 OS=Mus musculus GN=Ppp3r1 PE=1 SV=3
40S ribosomal protein S27;40S ribosomal protein S27-like	-0.0831051	-0.220909	-0.053627	-0.377377	0.0536251	0.212885	0.842821	0.45845	2	2	2	28.6	9.6505	489960000	27	0.0217567	0.5757	Q6ZWU9;D6RH49;D3YYB0;Q6ZWY3	Rps27;Rps27l	sp|Q6ZWU9|RS27_MOUSE 40S ribosomal protein S27 OS=Mus musculus GN=Rps27 PE=1 SV=3;tr|D6RH49|D6RH49_MOUSE 40S ribosomal protein S27 OS=Mus musculus GN=Rps27l PE=1 SV=1;tr|D3YYB0|D3YYB0_MOUSE 40S ribosomal protein S27 OS=Mus musculus GN=Rps27l PE=1 SV=1;sp|Q
Leucine-rich glioma-inactivated protein 1	-0.228205	0.00945473	-0.212692	-0.344261	0.872967	0.169626	-0.00945473	0.430105	10	10	10	20.8	49.172	2170800000	82	0.0343934	0.559737	Q9JIA1	Lgi1	sp|Q9JIA1|LGI1_MOUSE Leucine-rich glioma-inactivated protein 1 OS=Mus musculus GN=Lgi1 PE=1 SV=1
	-0.3913	-0.683128	-0.621651	-0.0236301	0.0953407	0.10845	0.0236301	0.266649	26	26	26	72.6	323.31	11916000000	303	0.012724	0.553445	E9Q6Q4;E9Q912	Rap1gds1	tr|E9Q6Q4|E9Q6Q4_MOUSE Protein Rap1gds1 OS=Mus musculus GN=Rap1gds1 PE=1 SV=1;tr|E9Q912|E9Q912_MOUSE Protein Rap1gds1 OS=Mus musculus GN=Rap1gds1 PE=1 SV=1
Inactive dipeptidyl peptidase 10	-0.231567	-0.655548	-0.0911541	-0.104876	0.758432	0.0911541	0.154009	0.0939159	16	14	14	29.5	142.56	1799100000	46	0.0402228	0.545164	D3Z5I7;E9QN98;Q6NXK7	Dpp10	tr|D3Z5I7|D3Z5I7_MOUSE Inactive dipeptidyl peptidase 10 OS=Mus musculus GN=Dpp10 PE=1 SV=2;tr|E9QN98|E9QN98_MOUSE Inactive dipeptidyl peptidase 10 OS=Mus musculus GN=Dpp10 PE=1 SV=1;sp|Q6NXK7|DPP10_MOUSE Inactive dipeptidyl peptidase 10 OS=Mus musculus GN=
Elongation factor 1-beta	-0.156757	-0.347836	-0.381798	-0.0688915	0.310059	0.326319	0.362204	0.0688896	10	10	9	66.7	323.31	5558200000	136	0.00239675	0.505688	O70251;A0A087WS46	Eef1b;Eef1b2	sp|O70251|EF1B_MOUSE Elongation factor 1-beta OS=Mus musculus GN=Eef1b PE=1 SV=5;tr|A0A087WS46|A0A087WS46_MOUSE Elongation factor 1-beta OS=Mus musculus GN=Eef1b2 PE=1 SV=1
Superoxide dismutase [Mn], mitochondrial	-0.0682602	-0.430963	-0.475592	-0.160145	0.0682621	0.135252	0.382204	0.299509	10	10	10	67.6	241.38	15832000000	281	0.00643276	0.505047	P09671	Sod2	sp|P09671|SODM_MOUSE Superoxide dismutase [Mn], mitochondrial OS=Mus musculus GN=Sod2 PE=1 SV=3
Profilin-2;Profilin	-0.310955	-0.633751	-0.0233574	-0.0343704	0.0233593	0.240736	0.431397	0.228086	4	4	4	43.6	155.07	7501600000	137	0.0275543	0.481503	Q9JJV2;D3YWS3	Pfn2	sp|Q9JJV2|PROF2_MOUSE Profilin-2 OS=Mus musculus GN=Pfn2 PE=1 SV=3;tr|D3YWS3|D3YWS3_MOUSE Profilin OS=Mus musculus GN=Pfn2 PE=1 SV=1
14-3-3 protein gamma;14-3-3 protein gamma, N-terminally processed	-0.0923882	-0.338978	-0.201851	-0.147659	0.239922	0.364071	0.0923882	0.435219	17	13	12	74.1	323.31	81849000000	1213	0.00201632	0.478119	P61982	Ywhag	sp|P61982|1433G_MOUSE 14-3-3 protein gamma OS=Mus musculus GN=Ywhag PE=1 SV=2
Lamin-B1	-0.0931663	-0.233419	-0.00392914	-0.725319	0.292452	0.191002	0.00392914	0.321611	17	17	16	36.7	274.2	5104400000	197	0.0382115	0.466207	P14733	Lmnb1	sp|P14733|LMNB1_MOUSE Lamin-B1 OS=Mus musculus GN=Lmnb1 PE=1 SV=3
1-phosphatidylinositol 4,5-bisphosphate phosphodiesterase beta-1	-0.122461	-0.292921	0.0977898	-0.18372	0.606159	0.37989	-0.0977898	0.41748	39	39	39	47	323.31	12870000000	285	0.0383955	0.451763	Q9Z1B3	Plcb1	sp|Q9Z1B3|PLCB1_MOUSE 1-phosphatidylinositol 4,5-bisphosphate phosphodiesterase beta-1 OS=Mus musculus GN=Plcb1 PE=2 SV=2
V-type proton ATPase subunit d 1	0.00808716	-0.181639	-0.460981	-0.00808716	0.569206	0.377541	-0.0335159	0.192989	15	15	15	66.1	323.31	16979000000	345	0.0410878	0.43721	P51863	Atp6v0d1	sp|P51863|VA0D1_MOUSE V-type proton ATPase subunit d 1 OS=Mus musculus GN=Atp6v0d1 PE=1 SV=2
V-type proton ATPase subunit G 2	-0.442919	-0.0527248	-0.133833	-0.349613	0.409784	0.093935	0.160482	0.0527229	6	6	6	59.3	323.31	10604000000	292	0.0128448	0.424004	Q9WTT4;B0V2H4;G5E923	Atp6v1g2	sp|Q9WTT4|VATG2_MOUSE V-type proton ATPase subunit G 2 OS=Mus musculus GN=Atp6v1g2 PE=3 SV=1;tr|B0V2H4|B0V2H4_MOUSE V-type proton ATPase subunit G 2 OS=Mus musculus GN=Atp6v1g2 PE=1 SV=1;tr|G5E923|G5E923_MOUSE V-type proton ATPase subunit G 2 OS=Mus muscul
Actin-related protein 2/3 complex subunit 4	-0.269188	-0.0870743	-0.533077	0.033926	-0.033926	0.14496	0.360498	0.336452	11	11	11	72	194.63	5237400000	160	0.0355507	0.41585	P59999;E9PWA7	Arpc4	sp|P59999|ARPC4_MOUSE Actin-related protein 2/3 complex subunit 4 OS=Mus musculus GN=Arpc4 PE=1 SV=3;tr|E9PWA7|E9PWA7_MOUSE Actin-related protein 2/3 complex subunit 4 OS=Mus musculus GN=Arpc4 PE=1 SV=1
Cell adhesion molecule 3	-0.569443	-0.364401	0.10935	-0.341316	0.285038	0.208504	0.0812454	-0.0812454	8	8	8	36.7	166.87	5576300000	119	0.0447107	0.414838	K4DI58;Q99N28	Cadm3	tr|K4DI58|K4DI58_MOUSE Cell adhesion molecule 3 OS=Mus musculus GN=Cadm3 PE=1 SV=1;sp|Q99N28|CADM3_MOUSE Cell adhesion molecule 3 OS=Mus musculus GN=Cadm3 PE=1 SV=1
Tubulin beta-5 chain	-0.143526	-0.505751	-0.0141525	-0.232822	0.461136	0.0141525	0.165245	0.0494976	28	4	4	77.9	207.71	46926000000	747	0.0342644	0.396571	P99024	Tubb5	sp|P99024|TBB5_MOUSE Tubulin beta-5 chain OS=Mus musculus GN=Tubb5 PE=1 SV=1
Guanine nucleotide-binding protein G(i) subunit alpha-2	-0.212954	0.0631218	-0.36503	-0.112989	0.442398	0.312035	-0.0631218	0.146576	14	12	8	55.2	184.11	8488400000	204	0.0411027	0.366435	P08752;A0A0A6YWA9	Gnai2	sp|P08752|GNAI2_MOUSE Guanine nucleotide-binding protein G(i) subunit alpha-2 OS=Mus musculus GN=Gnai2 PE=1 SV=5;tr|A0A0A6YWA9|A0A0A6YWA9_MOUSE Guanine nucleotide-binding protein G(i) subunit alpha-2 (Fragment) OS=Mus musculus GN=Gnai2 PE=1 SV=1
Ganglioside-induced differentiation-associated protein 1	0.0117493	-0.238892	-0.264294	-0.431913	0.256538	0.0336361	-0.0117512	0.25947	8	8	8	47.2	89.018	2320100000	49	0.0200963	0.365311	O88741	Gdap1	sp|O88741|GDAP1_MOUSE Ganglioside-induced differentiation-associated protein 1 OS=Mus musculus GN=Gdap1 PE=1 SV=1
	-0.442904	0.0180893	-0.31225	-0.174419	-0.0180893	0.019453	0.0815849	0.453608	11	11	8	16.9	170.88	1504600000	43	0.048487	0.36201	Q8CFX3;F7BJK1	Pcdh1	tr|Q8CFX3|Q8CFX3_MOUSE Protein Pcdh1 OS=Mus musculus GN=Pcdh1 PE=1 SV=1;tr|F7BJK1|F7BJK1_MOUSE Protein Pcdh1 (Fragment) OS=Mus musculus GN=Pcdh1 PE=1 SV=1
Platelet-activating factor acetylhydrolase IB subunit beta	-0.210112	-0.0652904	-0.177286	-0.0206909	0.431951	0.0206928	0.406975	0.0660267	7	7	7	71.6	323.31	14053000000	254	0.025137	0.349756	Q61206	Pafah1b2	sp|Q61206|PA1B2_MOUSE Platelet-activating factor acetylhydrolase IB subunit beta OS=Mus musculus GN=Pafah1b2 PE=1 SV=2
Fatty acid synthase;[Acyl-carrier-protein] S-acetyltransferase;[Acyl-carrier-protein] S-malonyltransferase;3-oxoacyl-[acyl-carrier-protein] synthase;3-oxoacyl-[acyl-carrier-protein] reductase;3-hydroxyacyl-[acyl-carrier-protein] dehydratase;Enoyl-[acyl-carrier-protein] reductase;Oleoyl-[acyl-carrier-protein] hydrolase	-0.0301838	0.00571442	-0.259308	-0.15267	-0.00571632	0.229822	0.406725	0.185209	45	45	45	31.7	323.31	10468000000	257	0.0237392	0.313122	P19096	Fasn	sp|P19096|FAS_MOUSE Fatty acid synthase OS=Mus musculus GN=Fasn PE=1 SV=2
Ras-related protein Rab-11B	-0.347067	0.0581341	-0.19009	-0.250582	0.241541	0.27689	-0.021843	0.021843	9	9	2	50.5	90.432	3196000000	68	0.0348621	0.312009	P46638;G3UZD3;G3UY29;E9Q3P9;F8WGS1;G3UZL4	Rab11b;Rab11a	sp|P46638|RB11B_MOUSE Ras-related protein Rab-11B OS=Mus musculus GN=Rab11b PE=1 SV=3;tr|G3UZD3|G3UZD3_MOUSE Ras-related protein Rab-11B OS=Mus musculus GN=Rab11b PE=1 SV=1;tr|G3UY29|G3UY29_MOUSE MCG22989, isoform CRA_a OS=Mus musculus GN=Rab11b PE=3 SV=1;
Guanine nucleotide-binding protein G(I)/G(S)/G(T) subunit beta-2	-0.0390701	-0.197857	-0.139576	-0.150501	0.113811	0.217373	0.270563	0.0390701	15	10	7	66.5	323.31	22287000000	418	0.00321199	0.291955	P62880;E9QKR0;D3YZX3;D3Z1M1;D3Z1T4	Gnb2	sp|P62880|GBB2_MOUSE Guanine nucleotide-binding protein G(I)/G(S)/G(T) subunit beta-2 OS=Mus musculus GN=Gnb2 PE=1 SV=3;tr|E9QKR0|E9QKR0_MOUSE Guanine nucleotide-binding protein G(I)/G(S)/G(T) subunit beta-2 OS=Mus musculus GN=Gnb2 PE=1 SV=1;tr|D3YZX3|D3YZ
V-type proton ATPase subunit B, brain isoform	-0.0112419	-0.288414	-0.160261	0.00432396	0.267563	0.0980835	0.17367	-0.00432587	27	27	27	74.2	323.31	53471000000	1001	0.0330689	0.247646	P62814	Atp6v1b2	sp|P62814|VATB2_MOUSE V-type proton ATPase subunit B, brain isoform OS=Mus musculus GN=Atp6v1b2 PE=1 SV=1
Serine/threonine-protein phosphatase 2A catalytic subunit alpha isoform;Serine/threonine-protein phosphatase 2A catalytic subunit beta isoform	-0.0178947	-0.00361061	-0.123644	-0.159105	0.196205	0.00361061	0.166876	0.247362	13	13	13	72.5	323.31	12109000000	294	0.0125329	0.229577	P63330;P62715	Ppp2ca;Ppp2cb	sp|P63330|PP2AA_MOUSE Serine/threonine-protein phosphatase 2A catalytic subunit alpha isoform OS=Mus musculus GN=Ppp2ca PE=1 SV=1;sp|P62715|PP2AB_MOUSE Serine/threonine-protein phosphatase 2A catalytic subunit beta isoform OS=Mus musculus GN=Ppp2cb PE=1 SV
Prohibitin	-0.150454	-0.0573731	-0.0140152	-0.100569	0.0140152	0.18988	0.262724	0.113647	12	12	12	65.1	175.58	11627000000	196	0.00990308	0.225669	P67778;Q5SQG5	Phb	sp|P67778|PHB_MOUSE Prohibitin OS=Mus musculus GN=Phb PE=1 SV=1;tr|Q5SQG5|Q5SQG5_MOUSE Prohibitin (Fragment) OS=Mus musculus GN=Phb PE=1 SV=1
Synaptogyrin-3	-0.0230598	-0.186752	-0.0111809	-0.103233	0.0111809	0.277878	0.248783	0.0339584	6	6	6	29.3	23.782	2727000000	49	0.0324836	0.224007	Q8R191	Syngr3	sp|Q8R191|SNG3_MOUSE Synaptogyrin-3 OS=Mus musculus GN=Syngr3 PE=1 SV=1
Succinyl-CoA:3-ketoacid coenzyme A transferase 1, mitochondrial;Succinyl-CoA:3-ketoacid-coenzyme A transferase	-0.0605049	-0.183294	-0.0211544	0.00582123	0.170633	-0.00582123	0.115101	0.202395	16	16	16	53.3	323.31	18286000000	366	0.0243608	0.18536	Q9D0K2;Q3UJQ9	Oxct1	sp|Q9D0K2|SCOT1_MOUSE Succinyl-CoA:3-ketoacid coenzyme A transferase 1, mitochondrial OS=Mus musculus GN=Oxct1 PE=1 SV=1;tr|Q3UJQ9|Q3UJQ9_MOUSE Succinyl-CoA:3-ketoacid-coenzyme A transferase OS=Mus musculus GN=Oxct1 PE=1 SV=1
Heat shock protein HSP 90-alpha	-0.170975	-0.00752449	-0.0145664	-0.044529	0.130995	0.123074	0.00752258	0.072216	39	24	24	57	323.31	59487000000	1446	0.0238113	0.14285	P07901	Hsp90aa1	sp|P07901|HS90A_MOUSE Heat shock protein HSP 90-alpha OS=Mus musculus GN=Hsp90aa1 PE=1 SV=4
Ubiquitin-like modifier-activating enzyme 1	0.0459003	0.0449963	-0.0146809	0.0772915	-0.0970421	-0.0351143	0.014679	-0.0262012	47	47	47	74.5	323.31	39176000000	942	0.0481873	-0.0742965	Q02053	Uba1	sp|Q02053|UBA1_MOUSE Ubiquitin-like modifier-activating enzyme 1 OS=Mus musculus GN=Uba1 PE=1 SV=1
60S ribosomal protein L13	0.0566979	0.0546322	-0.0119476	0.17609	-0.178888	-0.142887	-0.0528984	0.0119476	4	4	4	20.4	38.275	1427400000	67	0.033971	-0.15955	P47963	Rpl13	sp|P47963|RL13_MOUSE 60S ribosomal protein L13 OS=Mus musculus GN=Rpl13 PE=2 SV=3
Calcium-dependent secretion activator 1	0.223986	-0.0257931	0.190081	0.0730553	0.0257912	-0.0672607	-0.100029	-0.0804501	39	39	31	45.1	323.31	11678000000	362	0.0361315	-0.170819	Q80TJ1;K4DI76;J3QJW3	Cadps	sp|Q80TJ1|CAPS1_MOUSE Calcium-dependent secretion activator 1 OS=Mus musculus GN=Cadps PE=1 SV=3;tr|K4DI76|K4DI76_MOUSE Calcium-dependent secretion activator 1 OS=Mus musculus GN=Cadps PE=1 SV=1;tr|J3QJW3|J3QJW3_MOUSE Calcium-dependent secretion activator
Cytochrome b-c1 complex subunit 7	-0.0470257	0.126055	0.130266	0.224688	-0.0991898	-0.157537	-0.0649433	0.0470257	7	7	7	49.5	52.87	5543100000	199	0.0471028	-0.177157	Q9CQB4;Q9D855	Uqcrb	tr|Q9CQB4|Q9CQB4_MOUSE Cytochrome b-c1 complex subunit 7 OS=Mus musculus GN=Uqcrb PE=1 SV=1;sp|Q9D855|QCR7_MOUSE Cytochrome b-c1 complex subunit 7 OS=Mus musculus GN=Uqcrb PE=1 SV=3
Rab GDP dissociation inhibitor beta	0.027277	0.264139	0.03051	0.0735207	-0.0272751	-0.0903931	-0.113623	-0.10244	31	31	26	78.9	323.31	28126000000	618	0.0218597	-0.182294	Q61598	Gdi2	sp|Q61598|GDIB_MOUSE Rab GDP dissociation inhibitor beta OS=Mus musculus GN=Gdi2 PE=1 SV=1
T-complex protein 1 subunit theta	0.189436	0.199381	-0.0295525	0.101967	0.0247917	-0.0247917	-0.247416	-0.103292	20	20	20	54.7	77.67	3985100000	124	0.043542	-0.202985	P42932;H3BL49	Cct8	sp|P42932|TCPQ_MOUSE T-complex protein 1 subunit theta OS=Mus musculus GN=Cct8 PE=1 SV=3;tr|H3BL49|H3BL49_MOUSE T-complex protein 1 subunit theta OS=Mus musculus GN=Cct8 PE=1 SV=1
Phosphoserine aminotransferase	0.152187	0.0255127	-0.010706	0.0227165	-0.323778	0.010704	-0.134495	-0.266609	15	15	15	54.1	67.152	2888600000	90	0.0340587	-0.225972	Q99K85;Q3U6K9	Psat1	sp|Q99K85|SERC_MOUSE Phosphoserine aminotransferase OS=Mus musculus GN=Psat1 PE=1 SV=1;tr|Q3U6K9|Q3U6K9_MOUSE Phosphoserine aminotransferase OS=Mus musculus GN=Psat1 PE=1 SV=1
Tubulin beta-4A chain	0.111259	0.0498466	0.231957	-0.00850677	0.00850296	-0.0651741	-0.367912	-0.176849	29	29	6	82.7	323.31	714930000000	7982	0.0435991	-0.246497	Q9D6F9	Tubb4a	sp|Q9D6F9|TBB4A_MOUSE Tubulin beta-4A chain OS=Mus musculus GN=Tubb4a PE=1 SV=3
Synaptojanin-1	0.0512466	0.393682	0.0656433	0.0352726	-0.0352707	-0.150288	-0.197821	-0.119623	45	45	45	51	323.31	12489000000	366	0.0297854	-0.262212	E9Q7S0;F7BQW7;D3Z656;Q8CHC4	Synj1	tr|E9Q7S0|E9Q7S0_MOUSE Synaptojanin-1 OS=Mus musculus GN=Synj1 PE=1 SV=1;tr|F7BQW7|F7BQW7_MOUSE Synaptojanin-1 (Fragment) OS=Mus musculus GN=Synj1 PE=1 SV=1;tr|D3Z656|D3Z656_MOUSE Synaptojanin-1 OS=Mus musculus GN=Synj1 PE=1 SV=1;sp|Q8CHC4|SYNJ1_MOUSE Syna
Microtubule-associated protein 1B;MAP1B heavy chain;MAP1 light chain LC1	-0.0363369	0.36792	0.194698	0.152925	-0.111612	-0.145666	0.0363369	-0.199595	60	59	59	38.8	323.31	22422000000	669	0.0299635	-0.274936	P14873	Map1b	sp|P14873|MAP1B_MOUSE Microtubule-associated protein 1B OS=Mus musculus GN=Map1b PE=1 SV=2
Phosphatidylinositol transfer protein alpha isoform	0.204803	0.142275	0.0275974	0.192799	-0.179008	-0.249201	-0.110037	-0.0275974	11	11	11	49.4	121.4	4594600000	117	0.00390228	-0.283329	P53810;J3QQ30;J3QPW1	Pitpna	sp|P53810|PIPNA_MOUSE Phosphatidylinositol transfer protein alpha isoform OS=Mus musculus GN=Pitpna PE=1 SV=2;tr|J3QQ30|J3QQ30_MOUSE Phosphatidylinositol transfer protein alpha isoform OS=Mus musculus GN=Pitpna PE=1 SV=1;tr|J3QPW1|J3QPW1_MOUSE Phosphatidyl
Immunoglobulin superfamily member 8	0.227285	-0.0816498	0.401325	0.327173	0.053545	-0.053545	-0.119392	-0.172361	14	14	14	48.9	323.31	7633500000	190	0.0468679	-0.291472	G3UYZ1;Q8R366	Igsf8	tr|G3UYZ1|G3UYZ1_MOUSE Immunoglobulin superfamily member 8 OS=Mus musculus GN=Igsf8 PE=1 SV=1;sp|Q8R366|IGSF8_MOUSE Immunoglobulin superfamily member 8 OS=Mus musculus GN=Igsf8 PE=1 SV=2
CaM kinase-like vesicle-associated protein	0.0270252	0.283562	0.109167	0.2451	-0.22485	-0.0270252	-0.165297	-0.121765	17	17	17	50.8	254.01	5806000000	148	0.00608637	-0.300948	Q3UHL1;A0A0A6YW88	Camkv	sp|Q3UHL1|CAMKV_MOUSE CaM kinase-like vesicle-associated protein OS=Mus musculus GN=Camkv PE=1 SV=2;tr|A0A0A6YW88|A0A0A6YW88_MOUSE CaM kinase-like vesicle-associated protein OS=Mus musculus GN=Camkv PE=1 SV=1
Kinesin heavy chain isoform 5C	0.275299	0.380051	-0.0508366	0.281738	-0.345419	-0.0562706	-0.00240326	0.00240326	18	18	12	25.7	121.9	2248200000	71	0.0421885	-0.321985	P28738	Kif5c	sp|P28738|KIF5C_MOUSE Kinesin heavy chain isoform 5C OS=Mus musculus GN=Kif5c PE=1 SV=3
Protein disulfide-isomerase A3	0.0024662	0.403614	0.151594	0.0495281	-0.00246811	-0.376657	-0.125717	-0.181446	20	20	20	49.1	228.11	12883000000	418	0.034428	-0.323373	P27773	Pdia3	sp|P27773|PDIA3_MOUSE Protein disulfide-isomerase A3 OS=Mus musculus GN=Pdia3 PE=1 SV=2
Protein NDRG2	0.0714932	0.041893	0.476828	0.232702	-0.173492	-0.222523	-0.0418911	-0.119122	16	16	16	74.1	323.31	34685000000	537	0.0179589	-0.344986	Q9QYG0	Ndrg2	sp|Q9QYG0|NDRG2_MOUSE Protein NDRG2 OS=Mus musculus GN=Ndrg2 PE=1 SV=1
Cytochrome c1, heme protein, mitochondrial	0.176977	0.410116	0.298197	-0.0139561	0.013958	-0.232287	-0.14756	-0.191002	9	9	9	44.9	323.31	17988000000	389	0.0148092	-0.357056	Q9D0M3	Cyc1	sp|Q9D0M3|CY1_MOUSE Cytochrome c1, heme protein, mitochondrial OS=Mus musculus GN=Cyc1 PE=1 SV=1
4F2 cell-surface antigen heavy chain	0.533497	-0.0107994	0.184826	0.511835	-0.122507	0.0108013	-0.0780964	-0.0402699	18	18	18	51.9	212.71	9142500000	240	0.0363578	-0.362358	P10852	Slc3a2	sp|P10852|4F2_MOUSE 4F2 cell-surface antigen heavy chain OS=Mus musculus GN=Slc3a2 PE=1 SV=1
Actin-related protein 2/3 complex subunit 3	0.0763931	0.202417	0.115536	0.196033	-0.279819	-0.374764	-0.171505	-0.0763912	6	6	6	43.3	34.45	2146700000	82	0.00201595	-0.373215	Q9JM76;H7BWZ3;D3Z2F7;D3Z2F8	Arpc3	sp|Q9JM76|ARPC3_MOUSE Actin-related protein 2/3 complex subunit 3 OS=Mus musculus GN=Arpc3 PE=1 SV=3;tr|H7BWZ3|H7BWZ3_MOUSE Actin-related protein 2/3 complex subunit 3 OS=Mus musculus GN=Arpc3 PE=1 SV=1;tr|D3Z2F7|D3Z2F7_MOUSE Actin-related protein 2/3 comp
Microtubule-associated protein 6	0.208242	0.2973	0.151028	0.0955982	-0.407864	-0.119541	-0.0955963	-0.175306	43	43	43	65.9	323.31	24410000000	694	0.00351053	-0.387619	Q7TSJ2;D3Z6W1	Map6	sp|Q7TSJ2|MAP6_MOUSE Microtubule-associated protein 6 OS=Mus musculus GN=Map6 PE=1 SV=2;tr|D3Z6W1|D3Z6W1_MOUSE Microtubule-associated protein 6 OS=Mus musculus GN=Map6 PE=1 SV=1
Transaldolase	0.0448971	0.31459	0.32629	0.223196	-0.425512	-0.173397	-0.0707626	-0.0448971	11	11	11	30.6	31.327	3707900000	145	0.00960309	-0.405886	Q93092	Taldo1	sp|Q93092|TALDO_MOUSE Transaldolase OS=Mus musculus GN=Taldo1 PE=1 SV=2
Glycogen synthase kinase-3 beta	0.14883	-0.0439243	0.35265	0.271915	-0.501963	-0.227263	0.0439243	-0.276651	10	10	9	42.3	107.13	2323400000	72	0.0243364	-0.422856	E9QAQ5;Q9WV60	Gsk3b	tr|E9QAQ5|E9QAQ5_MOUSE Glycogen synthase kinase-3 beta OS=Mus musculus GN=Gsk3b PE=1 SV=1;sp|Q9WV60|GSK3B_MOUSE Glycogen synthase kinase-3 beta OS=Mus musculus GN=Gsk3b PE=1 SV=2
Flotillin-1	0.122673	0.111435	0.516544	0.0224743	-0.373253	-0.125502	-0.0224762	-0.413	7	7	7	25	145.41	998870000	34	0.0260193	-0.426839	O08917;G3UYU4	Flot1	sp|O08917|FLOT1_MOUSE Flotillin-1 OS=Mus musculus GN=Flot1 PE=1 SV=1;tr|G3UYU4|G3UYU4_MOUSE Flotillin-1 OS=Mus musculus GN=Flot1 PE=1 SV=1
PRA1 family protein 3	0.122316	0.494049	0.0800018	-0.0356979	-0.56757	0.0356998	-0.216972	-0.312014	4	4	4	21.3	54.101	1826700000	41	0.0439845	-0.430381	Q8R5J9	Arl6ip5	sp|Q8R5J9|PRAF3_MOUSE PRA1 family protein 3 OS=Mus musculus GN=Arl6ip5 PE=1 SV=2
Syntaxin-1B	0.0963898	0.435471	0.10387	0.0308075	-0.545681	-0.29936	-0.0308094	-0.312563	19	19	17	62.5	323.31	56795000000	1550	0.0157815	-0.463738	P61264	Stx1b	sp|P61264|STX1B_MOUSE Syntaxin-1B OS=Mus musculus GN=Stx1b PE=1 SV=1
Myristoylated alanine-rich C-kinase substrate	0.0199242	0.658544	0.00422096	0.274399	-0.00422287	-0.258078	-0.408896	-0.267597	10	10	10	64.7	323.31	9789000000	444	0.0348327	-0.47397	P26645	Marcks	sp|P26645|MARCS_MOUSE Myristoylated alanine-rich C-kinase substrate OS=Mus musculus GN=Marcks PE=1 SV=2
AP-2 complex subunit sigma	0.249245	0.535015	0.0891857	0.310537	-0.0891876	-0.179146	-0.164305	-0.300558	7	7	7	44.4	38.059	2962600000	110	0.003358	-0.479295	P62743	Ap2s1	sp|P62743|AP2S1_MOUSE AP-2 complex subunit sigma OS=Mus musculus GN=Ap2s1 PE=1 SV=1
Protein NDRG3	0.0187912	0.0802059	0.16856	0.214027	-0.553049	-0.0187912	-0.628839	-0.282646	12	12	12	58.4	145.85	3663200000	109	0.0149856	-0.491228	Q9QYF9;Q8VCV2;Q8CBD0	Ndrg3	sp|Q9QYF9|NDRG3_MOUSE Protein NDRG3 OS=Mus musculus GN=Ndrg3 PE=1 SV=1;tr|Q8VCV2|Q8VCV2_MOUSE Ndrg3 protein OS=Mus musculus GN=Ndrg3 PE=1 SV=1;tr|Q8CBD0|Q8CBD0_MOUSE Protein NDRG3 OS=Mus musculus GN=Ndrg3 PE=1 SV=1
Myelin proteolipid protein	0.307999	0.22155	0.168739	0.00545502	-0.238876	-0.00545883	-0.608872	-0.456944	10	10	10	43.7	98.156	117450000000	2743	0.0136967	-0.503473	P60202	Plp1	sp|P60202|MYPR_MOUSE Myelin proteolipid protein OS=Mus musculus GN=Plp1 PE=1 SV=2
T-complex protein 1 subunit alpha	-0.00348282	0.385097	0.264931	0.104023	-0.655336	-0.35153	-0.389109	0.00348282	20	20	20	54.9	175.79	5207900000	167	0.0155499	-0.535765	P11983	Tcp1	sp|P11983|TCPA_MOUSE T-complex protein 1 subunit alpha OS=Mus musculus GN=Tcp1 PE=1 SV=3
GTP-binding nuclear protein Ran	0.158979	0.40086	0.615801	0.0645122	-0.0645103	-0.586721	-0.122114	-0.231584	9	9	9	44.9	91.343	8742900000	197	0.0166205	-0.561271	P62827;Q14AA6	Ran;1700009N14Rik	sp|P62827|RAN_MOUSE GTP-binding nuclear protein Ran OS=Mus musculus GN=Ran PE=1 SV=3;tr|Q14AA6|Q14AA6_MOUSE MCG49183 OS=Mus musculus GN=1700009N14Rik PE=1 SV=1
Alpha-centractin	0.263308	-0.0736408	0.655167	0.603996	-0.613298	-0.204233	-0.0510693	0.0510712	14	14	6	56.9	218.54	6035200000	149	0.0444479	-0.56659	P61164	Actr1a	sp|P61164|ACTZ_MOUSE Alpha-centractin OS=Mus musculus GN=Actr1a PE=2 SV=1
60S acidic ribosomal protein P0	0.192781	0.0253429	0.639006	0.0483131	-0.43334	-0.204466	-0.720287	-0.0253429	8	8	8	39.1	46.628	1391100000	45	0.0326537	-0.57222	P14869;E9Q070;D3YVM5;S4R1N1	Rplp0;Gm8730	sp|P14869|RLA0_MOUSE 60S acidic ribosomal protein P0 OS=Mus musculus GN=Rplp0 PE=1 SV=3;tr|E9Q070|E9Q070_MOUSE Uncharacterized protein OS=Mus musculus GN=Gm8730 PE=1 SV=1;tr|D3YVM5|D3YVM5_MOUSE 60S acidic ribosomal protein P0 (Fragment) OS=Mus musculus GN=
Ras-related C3 botulinum toxin substrate 1;Ras-related C3 botulinum toxin substrate 3;Ras-related C3 botulinum toxin substrate 2	0.221987	0.325464	0.15856	0.586044	-0.473375	-0.275173	-0.207972	-0.158562	10	10	9	64.6	113.48	10086000000	320	0.00211326	-0.601784	P63001;Q3TLP8;P60764;A2AC13;Q05144	Rac1;Rac3;Rac2	sp|P63001|RAC1_MOUSE Ras-related C3 botulinum toxin substrate 1 OS=Mus musculus GN=Rac1 PE=1 SV=1;tr|Q3TLP8|Q3TLP8_MOUSE RAS-related C3 botulinum substrate 1, isoform CRA_a OS=Mus musculus GN=Rac1 PE=1 SV=1;sp|P60764|RAC3_MOUSE Ras-related C3 botulinum tox
ATP synthase subunit delta, mitochondrial	0.374023	0.044939	0.337982	0.835607	-0.044939	-0.107485	-0.484083	-0.239519	5	5	5	58.3	194.57	4371600000	295	0.0175529	-0.617145	Q9D3D9	Atp5d	sp|Q9D3D9|ATPD_MOUSE ATP synthase subunit delta, mitochondrial OS=Mus musculus GN=Atp5d PE=1 SV=1
Sodium-dependent neutral amino acid transporter SLC6A17	0.0291481	0.273384	0.660322	0.892235	-0.394697	-0.0339317	-0.366104	-0.0291481	3	3	3	5.2	38.479	612140000	35	0.0218192	-0.669743	Q8BJI1	Slc6a17	sp|Q8BJI1|S6A17_MOUSE Sodium-dependent neutral amino acid transporter SLC6A17 OS=Mus musculus GN=Slc6a17 PE=1 SV=1
Myelin basic protein	0.155617	0.36359	0.297813	0.155708	-0.849693	-0.155617	-0.222145	-0.572166	15	15	15	55.2	311.67	200830000000	5087	0.00649229	-0.693088	F6RT34;F6VME3;F7A0B0;F6ZIA4;F6TYB7;F6RWW8;P04370	Mbp	tr|F6RT34|F6RT34_MOUSE Myelin basic protein (Fragment) OS=Mus musculus GN=Mbp PE=1 SV=1;tr|F6VME3|F6VME3_MOUSE Myelin basic protein (Fragment) OS=Mus musculus GN=Mbp PE=1 SV=1;tr|F7A0B0|F7A0B0_MOUSE Myelin basic protein (Fragment) OS=Mus musculus GN=Mbp PE
Histone H1.5	0.127039	0.422596	0.33668	0.136034	-0.724558	-0.127041	-0.322462	-0.646872	7	5	5	29.1	15.819	5848500000	255	0.00411933	-0.71082	P43276	Hist1h1b	sp|P43276|H15_MOUSE Histone H1.5 OS=Mus musculus GN=Hist1h1b PE=1 SV=2
Neuromodulin	0.42441	0.0858955	0.545553	0.0357246	-0.0357266	-0.759701	-0.721378	-0.620853	6	6	6	41.9	244.4	11540000000	196	0.00855866	-0.807311	P06837	Gap43	sp|P06837|NEUM_MOUSE Neuromodulin OS=Mus musculus GN=Gap43 PE=1 SV=1
Neurochondrin	0.214329	0.856928	0.708792	0.100218	-0.100216	-0.552637	-0.607334	-0.139355	24	24	24	50.1	323.31	8490700000	252	0.011381	-0.819952	Q9Z0E0	Ncdn	sp|Q9Z0E0|NCDN_MOUSE Neurochondrin OS=Mus musculus GN=Ncdn PE=1 SV=1
Tubulin beta-3 chain	0.76902	0.0331459	0.667904	0.613495	-0.0331459	-0.36927	-0.62487	-0.326881	26	13	10	68.2	323.31	89539000000	1034	0.00577883	-0.859433	Q9ERD7	Tubb3	sp|Q9ERD7|TBB3_MOUSE Tubulin beta-3 chain OS=Mus musculus GN=Tubb3 PE=1 SV=1
Cathepsin B;Cathepsin B light chain;Cathepsin B heavy chain	0.432455	-0.126022	1.22551	1.11924	-0.789496	-0.0905056	-0.193344	0.0905037	7	7	7	36.9	102.3	2337500000	74	0.0490774	-0.908505	P10605	Ctsb	sp|P10605|CATB_MOUSE Cathepsin B OS=Mus musculus GN=Ctsb PE=1 SV=2
Heterogeneous nuclear ribonucleoprotein H;Heterogeneous nuclear ribonucleoprotein H, N-terminally processed	-0.211607	0.94422	0.473333	0.747145	0.211609	-0.582569	-0.927385	-0.566792	13	13	7	40.3	258.1	4841000000	203	0.0339177	-0.954557	Q8C2Q7;O35737	Hnrnph1	tr|Q8C2Q7|Q8C2Q7_MOUSE Heterogeneous nuclear ribonucleoprotein H OS=Mus musculus GN=Hnrnph1 PE=1 SV=1;sp|O35737|HNRH1_MOUSE Heterogeneous nuclear ribonucleoprotein H OS=Mus musculus GN=Hnrnph1 PE=1 SV=3
Histone H2A type 1-H;Histone H2A type 1-F;Histone H2A type 3;Histone H2A type 1;Histone H2A type 1-K;Histone H2A.J	0.615616	0.366116	0.400166	0.121809	-0.121807	-0.593069	-0.753779	-0.958475	9	9	1	69.5	207.3	283520000000	2294	0.00300686	-0.982709	Q8CGP6;Q8CGP5;Q8BFU2;P22752;Q8CGP7;Q8R1M2	Hist1h2ah;Hist1h2af;Hist3h2a;Hist1h2ab;Hist1h2ak;H2afj	sp|Q8CGP6|H2A1H_MOUSE Histone H2A type 1-H OS=Mus musculus GN=Hist1h2ah PE=1 SV=3;sp|Q8CGP5|H2A1F_MOUSE Histone H2A type 1-F OS=Mus musculus GN=Hist1h2af PE=1 SV=3;sp|Q8BFU2|H2A3_MOUSE Histone H2A type 3 OS=Mus musculus GN=Hist3h2a PE=1 SV=3;sp|P22752|H2A1
Cytoplasmic dynein 1 light intermediate chain 2	0.219942	0.52804	0.271728	0.609665	-0.555376	-0.540651	-1.05905	-0.219944	4	3	3	15.2	27.257	1279200000	24	0.0023085	-1.0011	Q6PDL0	Dync1li2	sp|Q6PDL0|DC1L2_MOUSE Cytoplasmic dynein 1 light intermediate chain 2 OS=Mus musculus GN=Dync1li2 PE=1 SV=2
Na(+)/H(+) exchange regulatory cofactor NHE-RF1	0.360577	0.693028	0.728323	0.66526	-0.360575	-0.558731	-0.434076	-0.369824	8	8	8	28.7	88.324	2363000000	79	3.66582e-05	-1.0426	P70441	Slc9a3r1	sp|P70441|NHRF1_MOUSE Na(+)/H(+) exchange regulatory cofactor NHE-RF1 OS=Mus musculus GN=Slc9a3r1 PE=1 SV=3
Histone H1.3	0.348598	0.543203	0.337276	0.397743	-0.511627	-1.05599	-0.64287	-0.337275	11	11	1	38.5	32.581	15013000000	1260	0.000624117	-1.04365	P43277	Hist1h1d	sp|P43277|H13_MOUSE Histone H1.3 OS=Mus musculus GN=Hist1h1d PE=1 SV=2
Rabphilin-3A	0.316471	0.810391	0.810515	0.491673	-0.598152	-0.820076	-0.316469	-0.404715	19	19	19	43	270.19	7018200000	208	0.000464255	-1.14212	P47708	Rph3a	sp|P47708|RP3A_MOUSE Rabphilin-3A OS=Mus musculus GN=Rph3a PE=1 SV=2
MICOS complex subunit Mic25	-0.16202	1.52791	1.413	1.32214	0.16202	-0.629709	-0.250175	-0.237511	4	4	4	24.1	57.134	575380000	28	0.0258564	-1.2641	E9Q4M4;Q91VN4	Chchd6	tr|E9Q4M4|E9Q4M4_MOUSE MICOS complex subunit Mic25 OS=Mus musculus GN=Chchd6 PE=1 SV=1;sp|Q91VN4|MIC25_MOUSE MICOS complex subunit Mic25 OS=Mus musculus GN=Chchd6 PE=2 SV=2
Core histone macro-H2A.2	0.220201	-0.0567951	1.16927	0.0567951	0.316864	-1.14312	-1.43857	-1.51945	9	7	7	38.2	60.725	1111300000	59	0.04488	-1.29344	Q8CCK0	H2afy2	sp|Q8CCK0|H2AW_MOUSE Core histone macro-H2A.2 OS=Mus musculus GN=H2afy2 PE=1 SV=3
Delta-aminolevulinic acid dehydratase	1.16724	0.730988	1.58635	-0.311033	0.311033	-0.6325	-1.63385	-0.505037	5	5	5	32.1	95.131	1130800000	22	0.0484204	-1.40847	P10518	Alad	sp|P10518|HEM2_MOUSE Delta-aminolevulinic acid dehydratase OS=Mus musculus GN=Alad PE=1 SV=1
Brain acid soluble protein 1	0.400368	0.76828	0.656765	0.673248	-1.58798	-0.855656	-0.426601	-0.400368	13	13	13	73.9	323.31	69925000000	517	0.00243825	-1.44232	Q91XV3	Basp1	sp|Q91XV3|BASP1_MOUSE Brain acid soluble protein 1 OS=Mus musculus GN=Basp1 PE=1 SV=3
Ras-related protein Rab-1B	0.383785	0.848738	0.866054	0.419132	-0.762806	-1.02629	-0.383787	-1.24616	8	4	4	58.2	58.35	1875300000	50	0.000620194	-1.48419	Q9D1G1	Rab1b	sp|Q9D1G1|RAB1B_MOUSE Ras-related protein Rab-1B OS=Mus musculus GN=Rab1b PE=1 SV=1
Chondroitin sulfate proteoglycan 5	0.411589	-0.192619	0.292561	0.192619	-1.93683	-1.48395	-2.51886	0.208504	6	6	6	20.3	56.738	1218000000	30	0.0367007	-1.60882	Q71M36	Cspg5	sp|Q71M36|CSPG5_MOUSE Chondroitin sulfate proteoglycan 5 OS=Mus musculus GN=Cspg5 PE=1 SV=2
Cytochrome c oxidase subunit 3	0.786169	1.06644	0.258068	0.258724	-3.26582	-0.72143	-0.518944	-0.258066	1	1	1	5.4	7.6883	1110100000	46	0.0494561	-1.78341	P00416	mt-Co3	sp|P00416|COX3_MOUSE Cytochrome c oxidase subunit 3 OS=Mus musculus GN=mt-Co3 PE=3 SV=2
Lymphocyte antigen 6H	0.553597	0.839127	1.22674	1.28904	-0.553595	-2.13374	-0.962395	-2.82512	3	3	3	25	29.299	975700000	30	0.00328959	-2.59584	Q8K356;Q9WUC3	Ly6h	tr|Q8K356|Q8K356_MOUSE Lymphocyte antigen 6 complex, locus H OS=Mus musculus GN=Ly6h PE=1 SV=1;sp|Q9WUC3|LY6H_MOUSE Lymphocyte antigen 6H OS=Mus musculus GN=Ly6h PE=2 SV=2
Parvalbumin alpha	2.82992	2.46799	1.09432	-0.184858	0.184856	-2.57616	-1.29878	-1.77376	13	13	13	84.5	187.61	11421000000	314	0.0177115	-2.9178	P32848	Pvalb	sp|P32848|PRVA_MOUSE Parvalbumin alpha OS=Mus musculus GN=Pvalb PE=1 SV=3

## Sheet: cortex phosphoproteins
Protein names	WT 5	WT 6	WT 7	KI91/5	KI91/6	KI91/7	Amino acid	Localization probability	Score	Score for localization	Mass error [ppm]	Intensity	Position	Number of Phospho (STY)	Student's T-test p-value	Student's T-test Difference (log2-fold change)	Positions within proteins	Leading protein IDs	Gene names	Sequence window	Phospho (STY) Probabilities
Microtubule-associated protein 2	3,111296	4,318695	3,956017	-3,336887	-3,111296	-3,269079	S	0,749976	130,04	78,245	-0,056299	3911100000	655	NaN	4.22024e-05	-7,03442319234212	655;497	P20357	Map2	SYTPDHPSELPEEPSSPQERMFTIDPKVYGE	ASQPSPPAQEAGYSTLAQSYTPDHPS(0.001)ELPEEPS(0.249)S(0.75)PQER
Neuromodulin	2,17317	4,256998	4,208231	-2,185558	-2,17317	-2,455	S	0,89822	143,62	68,234	0,16916	1318600000	96	1	0.00110047	-5,81737581888835	96	P06837	Gap43	KEGDGSATTDAAPATSPKAEEPSKAGDAPSE	EGDGSATTDAAPAT(0.1)S(0.898)PKAEEPS(0.001)K
Microtubule-associated protein 1B;MAP1B heavy chain;MAP1 light chain LC1	2,366968	2,722439	3,225048	-3,311766	-3,129513	-2,366968	T	0,999998	194,7	135,98	0,6637	1618400000	1928	1	0.000116528	-5,70756721496582	1928	P14873	Map1b	CDSGYSYETIEKTIKTPEDGGYTCEITEKTT	TIKT(1)PEDGGYTCEITEK
Protein bassoon	2,191839	3,811201	2,649397	-2,64756	-2,191841	-3,359776	S	1	147,75	113,1	-0,49057	860510000	3382	1	0.000678394	-5,6172046661377	3382;611	O88737	Bsn	SKHRKQGMEQKISKFSPIEEAKDVESDLASY	ISKFS(1)PIEEAK
MARCKS-related protein	1,972912	2,8603	2,868885	-3,046392	-1,972914	-3,11718	S	1	117,02	99,788	0,095497	1158400000	104	1	0.000372033	-5,27952766418457	104	P28667	Marcksl1	KKKFSFKKPFKLSGLSFKRNRKEGGGDSSAS	LSGLS(1)FKR
Brain acid soluble protein 1	2,168911	2,598295	3,459845	-2,935873	-2,216587	-2,168913	T	0,99979	257,81	146,67	-0,5301	19112000000	36	NaN	0.000334307	-5,18280792236328	36	Q91XV3	Basp1	DKDKKAEGAGTEEEGTPKESEPQAAADATEV	AEGAGTEEEGT(1)PKESEPQAAADATEVK
Transformer-2 protein homolog beta	1,652575	3,642473	3,884333	-1,652573	-2,058519	-2,641264	T	0,998773	106,12	70,197	2,1107	3749000000	101	1	0.00246369	-5,17724545796712	101;201	F8WJG3	Tra2b	GRRIRVDFSITKRPHTPTPGIYMGRPTYGSS	RPHT(0.999)PT(0.001)PGIYMGR
Neurofilament heavy polypeptide	2,181498	3,143751	2,344616	-2,410658	-2,181498	-3,154898	S	1	131,67	131,67	-0,44025	1683000000	859	1	0.000251446	-5,13897260030111	859	P19246	Nefh	EAKHPTDIRPPEQVKSPAKEKAKSPEKEEAK	HPTDIRPPEQVKS(1)PAK
Regulating synaptic membrane exocytosis protein 1	1,915691	2,967123	3,122362	-1,915691	-2,484535	-2,492311	S	0,996736	106,11	93,876	-2,8723	841470000	899	1	0.000305021	-4,96590487162272	899;860;860;860;860;165	Q99NE5	Rims1	RSASTNCLRPDTSLHSPERERGRWSPSLARR	SASTNCLRPDT(0.002)S(0.002)LHS(0.997)PERER
SH3-containing GRB2-like protein 3-interacting protein 1	1,896946	2,847115	2,133194	-2,785322	-3,232101	-1,896946	S	0,72696	220,78	110,25	-0,20807	653310000	397	1	0.000528652	-4,93054135640462	397	Q8VD37	Sgip1	VAEQTFIKDDYLETLSSPKECGLGQRATPPP	VAEQTFIKDDYLET(0.045)LS(0.727)S(0.228)PKECGLGQR
Alpha-adducin	1,111481	1,90221	1,332319	-5,043711	-1,111483	-4,277817	S	0,953885	143,48	75,536	-0,080903	1382400000	427	NaN	0.0159056	-4,92634010314941	427;427;427;427;78	E9Q1K3;F8WGR0;Q9QYC0	Add1	VPASVTGHSFASDGDSGTCSPLRHSFQKQQR	YSDVEVPASVTGHSFAS(0.008)DGDS(0.954)GT(0.624)CS(0.414)PLR
Peroxisomal biogenesis factor 19	1,668772	3,347839	3,060909	-2,205729	-1,668774	-2,781786	S	0,99999	93,949	91,774	0,57613	766140000	35	1	0.00129241	-4,91126950581869	35	Q8VCI5	Pex19	ELLESALDDFDKAKPSPEHAPTISAPDASGP	AKPS(1)PEHAPTISAPDASGPQK
Protein kinase C and casein kinase substrate in neurons protein 1	1,823111	2,060928	2,656605	-1,823112	-4,107912	-2,229973	S	0,983736	210,28	171,68	-0,24241	1729500000	343	NaN	0.0027794	-4,90054702758789	343	Q61644	Pacsin1	ATGAVESTSQAGDRGSVSSYDRGQTYATEWS	KAEGATLSNATGAVES(0.007)T(0.001)S(0.001)QAGDRGS(0.984)VS(0.005)S(0.002)YDR
Lipid phosphate phosphatase-related protein type 4	1,491539	1,008022	1,862864	-4,629566	-4,445787	-1,008022	S	0,901954	149,04	149,04	0,75347	1630000000	549	1	0.0161145	-4,81526692708333	549	Q7TME0	Lppr4	QLVHIPEETQENISTSPKSSSARAKWLKAAE	PGSSQLVHIPEETQENIS(0.009)T(0.089)S(0.902)PK
Spectrin beta chain, non-erythrocytic 1	1,72291	0,9572048	1,742966	-4,432543	-0,9572067	-4,391743	S	0,815073	194,77	121,5	0,05438	1406100000	2340	1	0.0159798	-4,7348575592041	2340	Q62261	Sptbn1	AQTLPTSVVTITSESSPGKREKDKEKDKEKR	AQTLPTSVVTITS(0.002)ES(0.183)S(0.815)PGKR
Microtubule-associated protein 2	1,922815	2,293875	2,704201	-1,922813	-2,877342	-2,46641	S	0,999792	192,75	174,4	-0,028459	959370000	938	1	0.000187341	-4,72915204366048	938	P20357	Map2	AAGRVKDEFTAEKEASPPTSADKSRLSREFD	VKDEFTAEKEAS(1)PPTSADK
Caytaxin	1,523537	2,078754	0,6352196	-4,949024	-4,326746	-0,6352196	S	0,945417	173,89	117,22	0,3835	1838300000	46	1	0.0287309	-4,71616681416829	46	Q8BHE3	Atcay	DTGVERLGGAVEDSSSPPSTLNLSGAHRKRK	LGGAVEDS(0.001)S(0.052)S(0.945)PPS(0.001)TLNLSGAHR
Neurofilament heavy polypeptide	1,953787	2,432001	2,62575	-2,344221	-1,953787	-2,80426	S	1	215,42	46,847	-0,34839	9023700000	834	NaN	0.000119545	-4,70460192362467	834	P19246	Nefh	EGAKPPEKAKPLDVKSPEAQTPVQEEAKHPT	AKPLDVKS(1)PEAQT(1)PVQEEAK
Caskin-1	1,771975	2,482071	2,974314	-2,403109	-1,771975	-2,537006	S	1	137,27	42,633	0,17898	2279200000	1259	1	0.000383837	-4,64681625366211	1259	Q6P9K8	Caskin1	SPTPASKKVPLPGPGSPEVKRAHGTPPPVSP	KVPLPGPGS(1)PEVKR
Scaffold attachment factor B1;Scaffold attachment factor B2	1,728527	2,6695	3,202707	-1,728527	-1,760975	-2,711037	S	1	220,48	199,28	0,22047	2476000000	366	1	0.00102756	-4,60042444864909	366;366;387	S4R1M2	Safb;Safb2	EATSQELVRAPTAALSPEPQDSKEDVKKFAF	APTAALS(1)PEPQDSKEDVKK
Dihydropyrimidinase-related protein 2	3,360859	1,474083	2,27412	-2,896051	-2,27528	-1,474081	S	0,929112	198,56	83,312	0,95456	733270000	542	NaN	0.00258281	-4,58482487996419	542	O08553	Dpysl2	QAPPVRNLHQSGFSLSGAQIDDNIPRRTTQR	NLHQS(0.023)GFS(0.048)LS(0.929)GAQIDDNIPR
Serine/arginine repetitive matrix protein 2	2,568823	3,595966	1,364376	-1,784975	-1,364378	-2,893078	S	0,997514	104,84	104,84	-0,47854	1032100000	1151	1	0.00459899	-4,52386538187663	1151	Q8BTI8	Srrm2	IQEDVASSCIPRDKFSPTQDRPESSTVLKVT	DKFS(0.998)PT(0.002)QDRPESSTVLK
Brefeldin A-inhibited guanine nucleotide-exchange protein 2	2,086233	2,413744	1,695595	-2,683853	-1,695593	-2,885271	S	0,993779	176,38	176,38	-0,09654	289860000	227	NaN	0.00044379	-4,48676300048828	227;138	A2A5R2	Arfgef2	MQSKPQSPVIQATAGSPKFSRLKQSQAQSKP	ELEKPMQSKPQSPVIQAT(0.006)AGS(0.994)PK
Serine/arginine repetitive matrix protein 1	1,626873	3,054432	3,232222	-1,626875	-1,843052	-1,979029	S	1	126,71	107,35	0,63005	929410000	220	1	0.00100757	-4,45416069030762	220;220;220;220;220;10	A2A8V8	Srrm1	TKSRSPSPAPEKKEKSPELPEPSVRMKDSSV	EKS(1)PELPEPSVR
EF-hand domain-containing protein D2	1,98698	1,845142	2,130342	-2,553776	-2,854729	-1,845142	S	0,960806	114,63	88,951	0,016037	784550000	74	1	0.000143068	-4,40537071228027	74;74	Q8C845	Efhd2	LLRRADLNQGIGEPQSPSRRVFNPYTEFKEF	ADLNQGIGEPQS(0.961)PS(0.039)RR
Ermin	1,347067	2,804783	3,55691	-2,754736	-1,405014	-1,347067	S	1	144,3	105,9	0,15052	1863900000	211	1	0.00519019	-4,40519205729167	211	Q5EBJ4	Ermn	DEVRVIEFKRKHREGSPLKEESLAREDSPLG	HREGS(1)PLKEESLAR
Microtubule-associated protein 1B;MAP1B heavy chain;MAP1 light chain LC1	1,370344	2,718271	2,660126	-2,170738	-1,370344	-2,918139	S	1	165,24	121,41	1,8552	3615600000	1775	1	0.00216814	-4,40265401204427	1775	P14873	Map1b	SLASEKVQSLEGEKLSPKSDISPLTPRESSP	VQSLEGEKLS(1)PK
AP-3 complex subunit delta-1	1,627853	2,004772	2,182621	-2,682306	-1,627855	-3,005589	S	1	184,95	41,257	-1,0864	3866000000	825	1	0.000609444	-4,37699890136719	825	O54774	Ap3d1	EKLPVQKHRNAEAVKSPEKEGVLGVEKKSKK	NAEAVKS(1)PEKEGVLGVEK
Opalin	1,824261	2,149769	2,113007	-2,580524	-1,824261	-2,507759	S	0,999576	144,68	144,68	-0,093301	494280000	90	1	7.82092e-05	-4,33319346110026	90	Q7M750	Opalin	SELYDNPKISENPRRSPTHEMNPRGSQEGHI	ISENPRRS(1)PTHEMNPR
Complexin-2	1,457428	2,954832	3,224775	-1,584249	-2,298618	-1,45743	S	0,961436	140,28	120,9	0,13166	724880000	93	1	0.00207327	-4,32577768961589	93	P84086	Cplx2	KEAEEKAALEQPCEGSLTRPKKAIPAGCGDE	AALEQPCEGS(0.961)LT(0.039)RPK
Sn1-specific diacylglycerol lipase alpha	1,249319	2,466599	2,385084	-2,900156	-1,249319	-2,644533	S	0,998711	167,51	155,39	-0,17794	1885100000	1032	NaN	0.00265203	-4,29833666483561	1032	Q6WQJ1	Dagla	ATDKIRTSTPTGHGASPTKQDDLVISAR___	TSTPTGHGAS(0.999)PT(0.001)KQDDLVISAR
Band 4.1-like protein 3;Band 4.1-like protein 3, N-terminally processed	1,054356	1,464172	1,395294	-5,504011	-1,054356	-2,368385	T	0,996851	223,46	94,632	1,1956	4183200000	495	NaN	0.0320366	-4,28019142150879	495	Q9WV92	Epb41l3	ATTKGISQTNLITTVTPEKKAEEERVEEEDR	GISQTNLITT(0.003)VT(0.997)PEKK
Adenylyl cyclase-associated protein 1;Adenylyl cyclase-associated protein	1,559765	2,263863	2,881599	-2,239262	-1,559765	-2,316551	S	0,995666	253,23	244,23	-0,59518	1434000000	34	1	0.000693384	-4,27360153198242	34;34	P40124	Cap1	EAVSHTSDMHCGYGDSPSKGAVPYVQAFDSL	LEAVSHTSDMHCGYGDS(0.996)PS(0.004)K
	1,251591	2,74053	2,717073	-1,251589	-1,982311	-2,861937	S	0,997814	162,71	151,06	-0,94316	416610000	199	1	0.00324709	-4,26834360758464	199;199;76	Q5NCM5	Epn2	QEYGKAGGSPASYHGSPEASLCPQHRTGAML	AGGSPAS(0.002)YHGS(0.998)PEASLCPQHR
Pyruvate dehydrogenase E1 component subunit alpha, somatic form, mitochondrial	1,241741	2,904169	2,949675	-1,88036	-1,241743	-2,405962	S	0,99426	119	88,427	-0,48593	672040000	293	1	0.00301825	-4,20788319905599	293	P35486	Pdha1	GPILMELQTYRYHGHSMSDPGVSYRTREEIQ	YHGHS(0.994)MS(0.006)DPGVSYR
Secretogranin-1;CCB peptide	2,781763	1,413187	2,974709	-2,265844	-1,413187	-1,756344	S	0,999756	87,948	87,948	0,12624	395750000	129	1	0.00158146	-4,20167795817057	129	P16014	Chgb	QTKVGNEKWTEGGGHSREGVDDQESLRPSNQ	WTEGGGHS(1)REGVDDQESLRPSNQQASK
Regulating synaptic membrane exocytosis protein 1	1,75293	2,060179	1,864922	-2,117025	-1,75293	-2,904284	S	0,882509	75,533	66,702	1,6648	361180000	413	1	0.000294112	-4,15075620015462	591;413;413;413;413;413;413	E9PWP6;Q99NE5	Rims1	LDYWLDPATWHSRETSPISSHPVTWQPSKEG	ET(0.098)S(0.883)PIS(0.015)S(0.005)HPVTWQPSK
Calcium-activated potassium channel subunit alpha-1	1,639734	2,153055	1,885542	-1,725687	-1,639734	-3,350775	S	1	155,63	155,63	-1,4333	747980000	582	1	0.00200011	-4,13150914510091	582;582;707;711;711	E9Q9P4	Kcnma1	KCGCRRLEDEQPPTLSPKKKQRNGGMRNSPN	RLEDEQPPTLS(1)PK
TBC1 domain family member 24	1,255804	2,166784	2,172247	-1,576984	-1,255804	-3,918383	S	0,999951	197,8	170,19	-0,40345	1998000000	482	1	0.00995571	-4,11533546447754	482	Q3UUG6	Tbc1d24	SSLISHCSSDPADRLSPFLAARHFNLPSKTE	SSEAAGSSSLISHCSSDPADRLS(1)PFLAAR
Epidermal growth factor receptor substrate 15-like 1	1,818525	2,048853	2,467699	-2,207575	-1,882704	-1,818525	S	0,75816	159,59	123,65	-0,024879	271490000	108	1	5.42798e-05	-4,08129374186198	108	Q60902	Eps15l1	SLSLTMPPPKFHDTSSPLMATQSSAETHWAV	FHDT(0.033)S(0.209)S(0.758)PLMATQSSAETHWAVR
Serine/arginine repetitive matrix protein 2	0,9561615	1,875952	1,531689	-3,834124	-2,972412	-0,9561596	S	0,981196	128,22	92,939	0,61114	1174400000	1360	1	0.0106466	-4,04216575622559	1360	Q8BTI8	Srrm2	EVVEKVGLFSSQKVSSPVLETVQQRTPSRER	VS(0.019)S(0.981)PVLETVQQR
Transmembrane protein 163	2,137054	2,38533	1,704519	-2,12192	-1,704521	-2,066795	S	1	139,86	64,244	0,50263	2584500000	11	1	7.07771e-05	-4,04004669189453	11	Q8C996	Tmem163	_____MEPALGSERRSPPGPGVPRPPPRGHA	S(1)PPGPGVPRPPPR
Protein bassoon	1,798765	1,747004	1,587469	-2,254461	-1,587469	-3,030342	S	0,990086	171,29	92,913	0,8696	2736300000	2860	NaN	0.000688324	-4,0018367767334	2860	O88737	Bsn	QQTLPRPMKTLQRSLSDPKPLSPTAEESAKE	S(0.01)LS(0.99)DPKPLSPTAEESAK
SH3-containing GRB2-like protein 3-interacting protein 1	0,758112	0,7238655	1,751141	-0,7238674	-3,045971	-4,962769	S	0,97709	220,78	86,543	0,31937	1119700000	398	1	0.0349088	-3,98857498168945	398	Q8VD37	Sgip1	AEQTFIKDDYLETLSSPKECGLGQRATPPPP	VAEQTFIKDDYLET(0.001)LS(0.022)S(0.977)PKECGLGQR
Microtubule-associated protein 1B;MAP1B heavy chain;MAP1 light chain LC1	1,422077	2,346245	2,775135	-1,422077	-2,314981	-1,660515	T	1	192,57	103,66	0,64415	976350000	1945	1	0.00115683	-3,98034350077311	1945	P14873	Map1b	EDGGYTCEITEKTTRTPEEGGYSYEISEKTT	T(1)PEEGGYSYEISEK
Sorbin and SH3 domain-containing protein 2	1,846365	2,143135	1,195377	-1,295721	-1,195375	-4,131962	S	1	151,41	136,57	-0,14224	1472400000	844	1	0.017155	-3,93597857157389	844;844;863;829;728	E9Q0B0;Z4YJR7	Sorbs2	LKDICDQIKAEKRRGSLPDNSILHRLISELL	RGS(1)LPDNSILHR
Microtubule-associated protein 1A;MAP1A heavy chain;MAP1 light chain LC2	1,633898	2,268896	2,340502	-1,814568	-1,633896	-2,077074	S	0,93648	155,46	137,13	-0,37713	13254000000	1872	NaN	0.000110425	-3,92294438680013	1872;1634	A2ARP8	Map1a	KYWKEQDVVQGWRETSPTRGEPVPAWEGKSP	ET(0.027)S(0.936)PT(0.036)RGEPVPAWEGK
Protein NDRG4	1,347225	2,982677	2,846231	-1,48015	-1,347225	-1,740534	S	1	160,47	137,13	-0,98425	2985800000	298	1	0.00187523	-3,91468111673991	298	Q8BTG7	Ndrg4	LQGMGYIAHLKDRRLSGGAVPSASMTRLARS	RLS(1)GGAVPSASMTR
RNA-binding protein Raly	1,514252	2,442492	2,384064	-2,088381	-1,514252	-1,793154	S	1	107,53	58,32	-0,12997	1987500000	135	1	0.000336598	-3,91219774881999	135;135;119;119	A2AU62	Raly	QDYFCARLFDYRGRLSPVPVPRAVPVKRPRV	GRLS(1)PVPVPR
Synapsin-1	1,684055	2,027075	2,307478	-1,684053	-1,688763	-2,321033	S	0,999724	128,89	126,5	-0,48571	1829800000	427	1	0.000149037	-3,90415255228678	427	O88935	Syn1	NKMTQALPRQPQRDASPGRGSHSQSSSPGAL	DAS(1)PGRGSHSQSSSPGALTLGR
Microtubule-associated protein 4;Microtubule-associated protein	0,2712021	2,773014	3,072182	-2,559753	-0,271204	-2,728119	S	0,999996	135,02	113,33	-0,36107	1344900000	667	NaN	0.0307884	-3,89182472229004	667;667;667;514	A0A0B4J1M9;E9PZ43	Map4	TGNDITTPPNKEPPPSPEKKAKPLATTQPAK	AAVGVTGNDITTPPNKEPPPS(1)PEKK
NAD-dependent protein deacetylase sirtuin-2	0,8900795	3,289032	3,032717	-0,8900776	-1,602333	-1,954998	S	0,997011	179,62	179,62	-0,8428	1033400000	372	1	0.00913719	-3,88641230265299	372	Q8VDQ8	Sirt2	GSQAPNPSTTISPGKSPPPAKEAARTKEKEE	EHANIDAQSGSQAPNPSTTIS(0.003)PGKS(0.997)PPPAK
G protein-regulated inducer of neurite outgrowth 1	1,775381	1,017309	0,5744915	-4,426413	-0,5744934	-3,260128	S	0,948008	137,52	100,44	-0,17291	697620000	576	1	0.0314136	-3,87607192993164	576	Q3UNH4	Gprin1	PKSGVKVITQIPGATSPGKVETPSLQKEQPQ	VITQIPGAT(0.051)S(0.948)PGKVET(0.001)PSLQK
Synapsin-1	3,139969	1,343086	0,9812336	-2,74184	-0,9812355	-2,354437	S	0,999867	84,183	84,183	0,04227	284900000	642	1	0.0108204	-3,84726715087891	642	O88935	Syn1	GPAGRPAKPQLAQKPSQDVPPPITAAAGGPP	PAKPQLAQKPS(1)QDVPPPITAAAGGPPHPQLNK
Ras-related protein R-Ras2	1,370678	3,089685	2,782299	-1,473366	-1,370676	-1,422253	S	0,998406	88	62,617	-1,2012	279280000	186	1	0.0019344	-3,83631896972656	186	P62071	Rras2	LVRVIRKFQEQECPPSPEPTRKEKDKKGCHC	KFQEQECPPS(0.998)PEPT(0.002)R
Uncharacterized protein KIAA0513	1,095642	1,803329	2,568975	-2,435843	-1,095642	-2,504393	S	1	250,1	214,54	0,71002	1921500000	275	1	0.00358829	-3,83460807800293	275;275;275	Q3TA40	6430548M08Rik;Kiaa0513	ENKPKDRQTKTVTMISPEDEQKGEKVYLYTH	TVTMIS(1)PEDEQKGEK
Cell adhesion molecule 4	1,485521	2,135916	2,122461	-2,470297	-1,485521	-1,712448	S	1	210,43	142,85	2,0601	719450000	361	1	0.000489084	-3,80405489603678	361	Q8R464	Cadm4	WCSVRQKGSYLTHEASGLDEQGEAREAFLNG	GSYLTHEAS(1)GLDEQGEAR
Regulator of microtubule dynamics protein 3	1,328009	2,49852	2,530077	-1,328011	-1,887114	-1,803511	S	0,999986	237,16	142,97	-0,12792	2506800000	46	1	0.00093041	-3,79174677530924	46;46;46;46	Q3UJU9	Rmdn3	YSQRWKRTQRHGRSHSLPNSLDYAQASERGR	SHS(1)LPNSLDYAQASER
Transcription intermediary factor 1-beta	1,936161	1,084541	2,628935	-2,211107	-1,084539	-2,420795	S	0,999718	145,88	137,89	-0,34335	796870000	473	1	0.00341119	-3,78869311014811	473	Q62318	Trim28	YSSAEPHVSGMKRSRSGEGEVSGLLRKVPRV	SRS(1)GEGEVSGLLR
Gap junction alpha-1 protein	2,502146	2,952921	0,4054966	-3,12945	-0,4054947	-1,959047	S	0,633208	98,676	58,885	-0,60878	2015900000	372	1	0.0272511	-3,78485171000163	372	P23242	Gja1	AIVDQRPSSRASSRASSRPRPDDLEI_____	AS(0.633)S(0.367)RPRPDDLEI
Syntaxin-binding protein 5	1,076517	1,579559	1,061741	-3,138102	-1,061741	-3,422672	S	0,898857	213,35	213,35	-0,41134	479040000	867	1	0.00774883	-3,78011067708333	867;903;850;226	D3Z079	Stxbp5	KDEKEKLKKRRPVSVSPSSSQEISENQYAVI	RRPVS(0.053)VS(0.899)PS(0.013)S(0.013)S(0.021)QEISENQYAVICSEK
SRC kinase signaling inhibitor 1	1,540184	2,322376	1,748711	-1,870604	-1,540186	-2,296854	S	0,999789	158,1	148,3	0,32448	3271100000	378	1	0.000297572	-3,77297147115072	378;378;377;411;403	B1AQX6	Srcin1	SRLSYAGGRPPSYAGSPVHHAAERLGGAPTG	LSYAGGRPPSYAGS(1)PVHHAAER
Ankyrin-2	1,05117	0,8227501	2,86462	-2,941557	-0,8227501	-2,639051	T	0,991685	139,31	133,29	0,78634	694170000	3740	1	0.0159093	-3,71396636962891	3740;3740;3745;3686;3686;709;3769;3773;1698;1707;366	S4R285;S4R1F9;S4R2H6	Ank2	TAVPDSLCKTPEDISTPPEGTKPCLQTPVTS	TPEDIS(0.008)T(0.992)PPEGTKPCLQTPVTSER
Dynamin-1-like protein	1,40666	1,765869	1,638435	-2,273706	-1,406662	-2,630817	S	1	135,69	126,25	0,0015962	974890000	592	1	0.000608053	-3,70738347371419	592;622	E9PUD2	Dnm1l	LLAEEKSKPIPIMPASPQKGHAVNLLDVPVP	SKPIPIMPAS(1)PQK
Breast carcinoma-amplified sequence 1 homolog	1,227652	1,695908	1,253275	-1,936882	-1,227652	-3,70068	S	1	104,17	62,088	-1,3494	870680000	347	1	0.00802917	-3,68068250020345	545;555;601;347	A2AVX1;F7BNZ5	Bcas1	QTGDKTPKKSEKRRQSLGGFLKGLGPKRMSD	RRQS(1)LGGFLK
Protein phosphatase 1E	1,682411	1,366856	1,403591	-1,553036	-1,366854	-3,607557	S	1	128,8	122,47	0,0032394	6927400000	532	1	0.00723085	-3,66010157267253	532	Q80TL0	Ppm1e	ETHGECKRPWPQHQCSAPADLGYEGRVDSFT	RPWPQHQCS(1)APADLGYEGR
Spectrin beta chain, non-erythrocytic 1	2,490171	0,6711159	3,834284	-0,9659672	-0,6711159	-2,307037	S	0,999774	66,493	58,95	0,13829	351410000	2137	1	0.025187	-3,6465638478597	2137	Q62261	Sptbn1	KGDQVSQNGLPAEQGSPRMAGTMETSEMVNG	VSEEAESQQWDTSKGDQVSQNGLPAEQGS(1)PR
Neuronal membrane glycoprotein M6-a	1,406689	2,512056	2,327101	-1,494123	-1,406689	-1,659025	S	1	214,95	161,68	0,168	14200000000	256	1	0.000501405	-3,60189437866211	256	P35802	Gpm6a	YVKDACRMQKYEDIKSKEEQELHDIHSTRSK	YEDIKS(1)KEEQELHDIHSTR
CAP-Gly domain-containing linker protein 2	1,090958	1,430609	1,680059	-1,794504	-1,09096	-3,67098	S	1	105,9	40,798	-0,11919	699180000	924	1	0.010444	-3,58602333068848	924	Q9Z0H8	Clip2	SLNELRVLLLEANRHSPGPERDLSREVHKAE	VLLLEANRHS(1)PGPER
Catenin beta-1	1,159899	1,937931	2,630917	-1,159901	-1,908674	-1,931419	S	0,996415	189,57	189,57	-0,24112	3722000000	552	1	0.00194306	-3,57624689737956	552;11	Q02248	Ctnnb1	VQLLVRAHQDTQRRTSMGGTQQQFVEGVRME	RT(0.004)S(0.996)MGGTQQQFVEGVR
Asc-type amino acid transporter 1	1,514706	1,830379	1,959505	-1,563562	-1,514708	-2,332933	S	0,992973	140,74	129,06	0,16861	2029200000	5	1	0.000270746	-3,57193120320638	5;5;5;5	E9Q1V6	Slc7a10	___________MRRDSDMASHIQQPGGHGNP	RDS(0.993)DMAS(0.007)HIQQPGGHGNPGPAPSPSPGPGPGPGASER
Cell cycle exit and neuronal differentiation protein 1	1,57	2,130939	2,156857	-1,579052	-1,57	-1,663931	S	0,894553	102,12	77,701	-0,063984	11220000000	90	1	5.18138e-05	-3,55692609151204	90	Q9JKC6	Cend1	HSNLKPAPTVPAAPSSPDATSEPKGPGDGAE	ADPVLLNNHSNLKPAPTVPAAPS(0.073)S(0.895)PDAT(0.024)S(0.008)EPK
Tight junction protein ZO-2	2,170246	1,441326	2,006147	-1,657448	-1,441326	-1,946804	S	0,99989	110,75	110,75	0,55801	437480000	107	1	0.000178471	-3,55443255106608	107	Q9Z0U1	Tjp2	VVKRPRKVQVAPLQGSPPLSHDDRGFEVIEE	KVQVAPLQGS(1)PPLSHDDR
Guanine nucleotide-binding protein G(I)/G(S)/G(O) subunit gamma-3	0,618391	2,649702	2,208239	-1,717396	-0,618391	-2,83927	T	1	181,61	146,72	-0,98543	1612900000	5	1	0.016255	-3,55046272277832	5	P63216	Gng3	___________MKGETPVNSTMSIGQARKMV	MKGET(1)PVNSTMSIGQAR
Heterogeneous nuclear ribonucleoprotein K	2,374781	1,306694	2,275698	-1,306692	-1,911282	-1,44137	S	0,727263	80,721	73,758	0,12163	948980000	116	1	0.000792774	-3,53883870442708	116;47;116;116	P61979	Hnrnpk;Gm7964	LKKIIPTLEEGLQLPSPTATSQLPLESDAVE	IIPT(0.075)LEEGLQLPS(0.727)PT(0.174)AT(0.017)S(0.006)QLPLESDAVECLNYQHYK
Microtubule-associated protein 1B;MAP1B heavy chain;MAP1 light chain LC1	0,9525013	2,746567	2,980927	-1,723196	-0,9525013	-1,253574	S	0,999959	124,66	124,66	-0,30751	618750000	1911	1	0.00647163	-3,53642209370931	1911	P14873	Map1b	DVGGYYYEKTERTIKSPCDSGYSYETIEKTI	TIKS(1)PCDSGYSYETIEK
Receptor-type tyrosine-protein phosphatase zeta	0,9942093	2,318472	2,258995	-0,9942093	-2,008366	-2,010305	S	1	135,04	117,7	-0,38792	447010000	1457	1	0.00300678	-3,52818552652995	1457	B9EKR1	Ptprz1	RFPVNKCMSCLPYRESREKVMNDSDTQESSL	CMSCLPYRES(1)R
Gap junction alpha-1 protein	1,72823	1,552107	1,57464	-1,87504	-1,552107	-2,261393	S	0,966539	113,65	82,651	0,20105	4756200000	373	1	7.80735e-05	-3,51450538635254	373	P23242	Gja1	IVDQRPSSRASSRASSRPRPDDLEI______	AS(0.033)S(0.967)RPRPDDLEI
Rho GTPase-activating protein 32	1,127594	1,486467	1,395575	-1,373325	-1,127594	-3,949589	S	0,998155	226	226	0,045841	1025000000	952	1	0.0185202	-3,48671468098958	952	Q811P8	Arhgap32	TSWDKSVEERDVINRSPTQLQLGKMKAGERE	DVINRS(0.998)PT(0.002)QLQLGK
Protein bassoon	1,130911	1,457676	1,918774	-2,059046	-1,130909	-2,760286	S	0,997276	161,2	161,2	-0,13278	565360000	2866	NaN	0.00265725	-3,48586718241374	2866	O88737	Bsn	PMKTLQRSLSDPKPLSPTAEESAKERFSLYQ	S(0.018)LS(0.982)DPKPLS(0.997)PT(0.003)AEESAK
Septin-7	1,256781	2,392599	2,330538	-1,256779	-1,396336	-1,810642	S	1	225,86	49,333	0,033627	2598400000	334	1	0.00100156	-3,48122469584147	334;334;333	E9Q9F5	Sept7	YNGVDNNKNKGQLTKSPLAQMEEERREHVAK	S(1)PLAQMEEERR
Protein piccolo	1,207773	1,165119	1,430748	-1,514774	-1,165119	-3,941469	S	0,998196	124,08	104,67	-0,05226	906030000	4325	NaN	0.0166386	-3,4750010172526	4325;1041	Q9QYX7	Pclo	PPISADTRDQFGSSHSLPEVQQHMREESRTR	DQFGS(0.789)S(0.213)HS(0.998)LPEVQQHMR
Neurabin-2	2,272175	1,154924	3,230928	-1,165361	-1,154926	-1,439417	S	0,97558	145,54	120,9	-0,0061812	516540000	100	1	0.00462159	-3,47257741292318	100	Q6R891	Ppp1r9b	RASDRGVRLSLPRASSLNENVDHSALLKLGT	AS(0.024)S(0.976)LNENVDHSALLK
Ras/Rap GTPase-activating protein SynGAP	0,157671	2,00375	2,022436	-2,50593	-0,157671	-3,565023	S	0,999999	123,22	111,31	0,020515	633350000	1111	1	0.0425006	-3,47082710266113	1111;1111;1096	J3QQ18	Syngap1	YGPARPRQQSLSKEGSIGGSGGSGGGGGGGL	EGS(1)IGGSGGSGGGGGGGLKPSITK
Gamma-aminobutyric acid type B receptor subunit 2	1,681965	1,713026	1,486965	-1,529535	-1,486965	-2,498102	S	1	196,43	102,45	-0,87103	4351200000	883	1	0.000508238	-3,46551958719889	883	Q80T41	Gabbr2	TEPSRTCKDPIEDINSPEHIQRRLSLQLPIL	TCKDPIEDINS(1)PEHIQR
RalBP1-associated Eps domain-containing protein 2	2,587914	1,622095	1,382692	-2,003721	-1,406389	-1,382694	S	0,989893	134,91	88,573	-3,5606	230070000	245	1	0.00118906	-3,46183522542318	245;246;119;178	A2AFI8	Reps2	GAKPFRRQASLIRSFSVEREPQENNSNYPDE	S(0.01)FS(0.99)VEREPQENNSNYPDEPWR
Probable G-protein coupled receptor 158	0,6048622	2,709759	2,463797	-1,617844	-0,6048641	-2,381355	S	0,808264	113,13	113,13	-0,53619	265170000	944	1	0.0146332	-3,4608268737793	944	Q8C419	Gpr158	AKSQKPKDRETIRKYSNSDNVETIPNSGHME	KYS(0.808)NS(0.192)DNVETIPNSGHMEEPR
Neurofilament medium polypeptide	0,9764061	1,656244	1,481071	-3,432343	-0,9764061	-1,83802	S	1	175,39	142,26	0,81834	604520000	769	1	0.00989053	-3,4534969329834	769	P08553	Nefm	GREEEKGVVTNGLDVSPAEEKKGEDSSDDKV	GVVTNGLDVS(1)PAEEK
Reticulon-1	1,264957	1,227629	2,381357	-2,165752	-1,227631	-2,086172	S	1	135,26	42,384	0,4921	1088100000	487	1	0.00203236	-3,4511661529541	487	Q8K0T0	Rtn1	DASSASEESPKREQDSPPMKPGALDAIREET	REQDS(1)PPMKPGALDAIR
Neuronal proto-oncogene tyrosine-protein kinase Src	1,390959	1,759237	1,77919	-2,161724	-1,390959	-1,811239	S	0,999179	105,87	76,208	-0,48673	1723600000	17	1	0.000179433	-3,43110275268555	17;17	Q80XU2	Src	GSNKSKPKDASQRRRSLEPSENVHGAGGAFP	S(0.999)LEPS(0.001)ENVHGAGGAFPASQTPSKPASADGHR
Calnexin	1,41674	1,68676	2,17979	-1,490934	-1,416742	-2,093735	S	1	255,91	79,875	-0,27293	10874000000	582	1	0.000378324	-3,4282341003418	582	P35564	Canx	EDSKPKAEEDEILNRSPRNRKPRRE______	AEEDEILNRS(1)PR
RNA-binding protein 39	1,817764	1,587929	1,618872	-1,587929	-1,651711	-1,935812	S	1	185,62	107,21	0,68701	4249600000	136	1	1.22829e-05	-3,40000534057617	136;136;114;135	Q8VH51	Rbm39	SRRRSRSKSPFRKDKSPVREPIDNLTPEERD	DKS(1)PVREPIDNLTPEER
Syntaxin-16	2,440847	1,771225	1,030159	-1,643116	-1,030157	-2,252287	S	0,800851	161,46	100,76	-0,63076	441050000	33	1	0.00326575	-3,38926378885905	33;35;35	F7CJY7	Stx16	TRQLLAEQVSSHTTSSPLHSRSIAAELDELA	QLLAEQVSSHT(0.002)T(0.007)S(0.184)S(0.801)PLHS(0.005)R
Synaptopodin	0,9205494	2,624247	2,147202	-1,79121	-0,9205513	-1,760118	S	1	125,61	125,61	1,5535	186010000	805	1	0.00433869	-3,38795916239421	805;805	Q8CC35	Synpo	TKQQPYQMRPSLYALSPVKEPAKASSRATSS	PSLYALS(1)PVKEPAK
Disks large homolog 2	1,308372	1,970076	2,077248	-1,308372	-1,317732	-2,151543	S	0,998344	124,62	122,53	-0,27836	1157900000	65	1	0.000788018	-3,37778091430664	65;65	Q91XM9	Dlg2	SQIENVHGYVLQSHISPLKASPAPIIVNTDT	NLSQIENVHGYVLQS(0.002)HIS(0.998)PLK
Band 4.1-like protein 3;Band 4.1-like protein 3, N-terminally processed	0,9890671	2,35758	2,039762	-0,989069	-2,722551	-1,014788	S	1	124,2	119,62	0,20958	690020000	428	1	0.00885786	-3,37093925476074	428	Q9WV92	Epb41l3	KFRYSGRTQAQTRRASALIDRPAPYFERSSS	RAS(1)ALIDRPAPYFER
Solute carrier family 12 member 5	2,805941	0,7989216	2,557858	-0,9390392	-0,7989216	-2,183102	S	0,996487	195,25	171,33	2,0822	3317100000	963	1	0.012002	-3,36126073201497	963	Q91V14	Slc12a5	EREREIQSITDESRGSIRRKNPANPRLRLNV	EIQSITDES(0.004)RGS(0.996)IR
Myristoylated alanine-rich C-kinase substrate	1,317011	1,417734	1,421709	-2,0305	-1,317009	-2,561266	S	1	100,88	88,392	-0,017216	11712000000	163	1	0.000754495	-3,35507647196452	163	P26645	Marcks	KKRFSFKKSFKLSGFSFKKSKKESGEGAEAE	LSGFS(1)FK
IQ motif and SEC7 domain-containing protein 2	0,810524	1,710157	1,149759	-0,8105221	-1,404274	-4,169111	S	0,999996	98,151	98,151	0,83864	534420000	412	1	0.0348723	-3,35144933064779	412;412;402;412;207	A4GZ26	Iqsec2	YEKAQNPAYFEGKPASLDEGAMAGARSHRLE	AQNPAYFEGKPAS(1)LDEGAMAGAR
Transgelin-3	0,9653721	1,387278	2,157248	-2,171751	-0,9653721	-2,343878	S	1	132,5	47,712	-1,1126	320310000	163	1	0.0039227	-3,33029937744141	163	Q9R1Q8	Tagln3	PSWFHRKAQQNRRGFSEEQLRQGQNVIGLQM	RGFS(1)EEQLR
NCK-interacting protein with SH3 domain	0,6765213	2,194044	2,168457	-3,188229	-1,040884	-0,6765194	S	0,947302	125,14	123,31	-1,234	614350000	122	1	0.0235265	-3,31488482157389	122	Q9ESJ4	Nckipsd	RGTSASSATVMTPSTSDHHLDAAVSRQPNGV	RGTSASSATVMTPS(0.011)T(0.042)S(0.947)DHHLDAAVSR
Catenin alpha-1;Catenin alpha-2	0,8383675	2,711964	2,725111	-1,906031	-0,8383656	-0,9120045	S	0,931855	167,87	166,65	0,36593	270960000	654	1	0.00980868	-3,31061426798503	655;654;667	P26231;Q61301	Ctnna1;Ctnna2	DSDFEQEDYDVRSRTSVQTEDDQLIAGQSAR;DSDFETEDFDVRSRTSVQTEDDQLIAGQSAR	S(0.003)RT(0.065)S(0.932)VQTEDDQLIAGQSAR
Serine/arginine repetitive matrix protein 1	0,4123688	2,7383	2,543329	-1,419025	-0,4123688	-2,393797	S	1	155,71	42,863	0,98293	492480000	260	1	0.0244424	-3,306396484375	260;260;260;260;260;50	A2A8V8	Srrm1	LKAPKPEPVPEPKEPSPEKNSKKEKEKTRPR	APKPEPVPEPKEPS(1)PEK
LisH domain and HEAT repeat-containing protein KIAA1468	0,8098736	1,940359	1,61043	-2,279417	-0,8098736	-2,452103	S	0,944182	114,53	114,53	0,31596	214210000	220	1	0.00598266	-3,30068524678548	220;244;244;244;244	A0A087WSS1	2310035C23Rik;Kiaa1468	AEHEVPLQERKNYKSSPEIQEPIKPLEKRAL	NYKS(0.056)S(0.944)PEIQEPIKPLEK
Bone morphogenetic protein receptor type-2	1,630884	1,76329	1,155392	-2,000317	-1,155392	-2,190229	S	0,798121	85,362	85,362	0,17768	166190000	863	1	0.00085474	-3,29850133260091	863	O35607	Bmpr2	QNQFIGEDTRLNINSSPDEHEPLLRREQQAG	LNINS(0.202)S(0.798)PDEHEPLLR
Microtubule-associated protein 2;Microtubule-associated protein	1,122684	2,159761	1,878775	-1,788805	-1,122684	-1,811466	S	1	196,22	189,98	0,036112	22460000000	28	1	0.00100672	-3,29472541809082	28;28;28;28;28;28;28	P20357	Map2	HWTSASLTEAAAHPHSPEMKDQGGAGEGLSR	APHWTSASLTEAAAHPHS(1)PEMK
Coiled-coil domain-containing protein 132	1,929781	1,772778	1,354034	-1,354034	-2,032175	-1,437937	S	0,93651	75,773	75,773	-1,8925	107940000	559	1	0.00027466	-3,29357973734538	559;279	Q8CI71	Ccdc132	YESDEQEKSAYQDYDSDSDVPEELKRDYVDE	SAYQDY(0.003)DS(0.937)DS(0.06)DVPEELKR
Voltage-dependent anion-selective channel protein 1	0,8390694	2,25165	2,142799	-2,318701	-0,8390675	-1,46113	S	0,999834	233,48	233,48	-0,10718	481930000	117	1	0.00625731	-3,28413899739583	117;104	Q60932	Vdac1	DQLARGLKLTFDSSFSPNTGKKNAKIKTGYK	LTFDSSFS(1)PNTGKK
Regulator of G-protein signaling 14	2,584751	3,478422	0,8568077	-0,8568058	-1,063261	-0,9856548	S	0,999762	124,69	124,69	-0,091766	484730000	203	1	0.013226	-3,27523422241211	203	P97492	Rgs14	AEGRPLREPGSSHLGSPDTARKKPKLKPGKS	PLREPGSSHLGS(1)PDTAR
Electrogenic sodium bicarbonate cotransporter 1	0,884901	2,563074	1,976536	-1,990032	-0,884903	-1,519144	S	0,999931	165,9	165,9	0,38491	815820000	245	1	0.00506439	-3,27286338806152	245;245	E9Q8N8	Slc4a4	TVSSASRMFSNPDNGSPAMTHRNLTSSSLND	MFSNPDNGS(1)PAMTHR
Dickkopf-related protein 3	1,364767	1,576939	2,344854	-1,364767	-1,53536	-1,586618	S	0,997368	220,34	194,92	0,6766	1185400000	295	1	0.000436119	-3,25776863098145	295	Q9QUN9	Dkk3	LVYMCKPAFVGSHDHSEESQLPREAPDEYED	PAFVGS(0.001)HDHS(0.997)EES(0.002)QLPR
Microtubule-associated protein 1A;MAP1A heavy chain;MAP1 light chain LC2	1,054911	2,11364	2,855169	-1,308353	-1,054911	-1,379835	S	0,998381	155,1	148,94	-0,20891	3492700000	1246	2	0.00360108	-3,25560633341471	1246;1008	A2ARP8	Map1a	PPSGPPSAAHTPFHQSPVEEKSEPQDFQEDS	MAS(1)PPPSGPPSAAHT(0.001)PFHQS(0.998)PVEEK
Caskin-1	0,6017647	2,102642	1,852974	-2,19289	-0,6017628	-2,386509	S	0,999972	134,03	84,68	-0,0045079	184410000	1083	1	0.0113608	-3,24618085225423	1083	Q6P9K8	Caskin1	LSGPVTGLLATARRGSGEPAEQSHFMEDGTA	RGS(1)GEPAEQSHFMEDGTAR
Fructose-bisphosphate aldolase C	1,634211	1,400774	1,579679	-1,400772	-1,715443	-1,979265	S	1	102,07	102,07	-0,12012	100520000	45	1	5.80606e-05	-3,23671468098958	45	P05063	Aldoc	ILAADESVGSMAKRLSQIGVENTEENRRLYR	RLS(1)QIGVENTEENRR
SH3-containing GRB2-like protein 3-interacting protein 1	2,474033	2,260853	0,625061	-0,6250591	-2,925289	-0,775568	S	0,77443	103,94	87,208	-0,098388	1940200000	491	NaN	0.026867	-3,22862116495768	218;491	F7CPX0;Q8VD37	Sgip1	VGDVSRPFSPPIHSSSPPPIAPLARAESTSS	PFSPPIHS(0.014)S(0.212)S(0.774)PPPIAPLAR
SRC kinase signaling inhibitor 1	2,156179	0,8520813	2,412443	-0,8520794	-0,873209	-2,518061	S	0,999993	109,72	109,72	0,83417	340910000	200	1	0.0117627	-3,22135098775228	200;200;199;233;225	B1AQX6	Srcin1	AELPLGFSRMNRFRQSLPLSRSASQTKLRSP	FRQS(1)LPLSR
Catenin delta-2	1,675764	1,406067	1,559532	-1,664633	-1,406069	-1,944723	S	1	153,36	89,011	-0,2871	5692800000	411	1	5.02966e-05	-3,21892929077148	411;412	E9QKH8	Ctnnd2	SSQHGHLAPELRALQSPEHHIDPIYEDRVYQ	ALQS(1)PEHHIDPIYEDR
G protein-regulated inducer of neurite outgrowth 1	2,023878	1,393574	1,568911	-1,658031	-1,393574	-1,571388	S	0,997819	219,87	219,87	0,3909	1690800000	219	1	9.48381e-05	-3,20311864217122	219	Q3UNH4	Gprin1	PKTENVMHSRRERPGSTGEGDLVSLRENDMK	ERPGS(0.998)T(0.002)GEGDLVSLR
Microtubule-associated protein 1B;MAP1B heavy chain;MAP1 light chain LC1	2,050409	1,563782	1,279589	-1,682823	-1,279591	-1,727013	S	1	149,84	149,84	0,094802	267530000	974	1	0.00027683	-3,19440205891927	974	P14873	Map1b	ASGSASKHSPTEDDESAKAEADVHLKEKRES	HSPTEDDES(1)AKAEADVHLK
Calcium-transporting ATPase	0,5655823	1,473537	0,7016983	-0,5655823	-2,921453	-3,349373	S	0,79884	71,872	56,081	0,68526	146560000	1219	NaN	0.0247544	-3,19240887959798	1219	G5E829	Atp2b1	ATSSSPGSPLHSLETSL______________	SATSSSPGSPLHS(0.014)LET(0.187)S(0.799)L
Arf-GAP with SH3 domain, ANK repeat and PH domain-containing protein 1	1,69483	1,203396	2,654514	-1,203396	-1,414957	-1,40164	S	0,995198	138,98	97,095	1,0684	180290000	819	1	0.0017844	-3,19091097513835	819;831;851;854;854	E9QMJ1	Asap1	KKRPPPPPPGHKRTLSDPPSPLPHGPPNKGA	T(0.005)LS(0.995)DPPSPLPHGPPNK
Fibroblast growth factor 12	1,341578	1,540279	2,086508	-1,667664	-1,341576	-1,556435	S	1	117,21	53,448	0,35294	1880300000	212	1	0.000195434	-3,17801284790039	212	P61329	Fgf12	HFVPKPIEVCMYREPSLHEIGEKQGRSRKSS	EPS(1)LHEIGEK
Potassium voltage-gated channel subfamily B member 1	1,421158	1,462923	2,249672	-1,483503	-1,421158	-1,494698	S	0,889754	97,073	78,249	0,055802	155760000	804	1	0.000300163	-3,17770385742188	804	Q03717	Kcnb1	ARTEKNHFESSPLPTSPKFLRPNCVYASEGL	NHFES(0.01)S(0.006)PLPT(0.094)S(0.89)PK
1-phosphatidylinositol 4,5-bisphosphate phosphodiesterase beta-1	0,7806816	2,86503	3,077425	-0,8528786	-0,7806816	-1,148319	S	0,999834	142,91	142,91	-0,32819	229230000	1197	NaN	0.0129106	-3,16833877563477	1197	Q9Z1B3	Plcb1	APPSLASDAAKVNLKSPSSEEIERENPGREF	VNLKS(1)PSSEEIER
Bcl-2-associated transcription factor 1	1,236959	0,5358238	1,584345	-3,363478	-0,5358238	-2,240948	S	1	109,6	101,32	-0,53379	912930000	529	1	0.0226404	-3,16579246520996	529;529;529;242	Q8K019	Bclaf1	HKSLDAREKSIFREESPLRIKMIASDSHRPE	SIFREES(1)PLR
FERM, RhoGEF and pleckstrin domain-containing protein 1	1,9506	1,243263	0,6637936	-2,195969	-0,6637936	-2,775843	S	1	141,53	115,63	-0,10628	979960000	427	NaN	0.0124	-3,16442044576009	427	F8VPU2	Farp1	AKETKACTLELGPHQSPALPKSPPGSKAADG	ACTLELGPHQS(1)PALPK
Misshapen-like kinase 1	1,27923	1,502975	1,264448	-1,744261	-1,264448	-2,422092	S	0,999999	125,39	103,92	0,37203	3172000000	763	1	0.000785688	-3,15915171305339	763;766;766;729;620	Q5SXG1	Mink1	DSVLPASHGHLPQAGSLERNRNRVGASTKLD	SDSVLPASHGHLPQAGS(1)LER
Uncharacterized protein KIAA1107	2,338961	3,159258	0,8063736	-1,456657	-0,9024601	-0,8063736	S	0,964601	111,16	69,548	0,57155	262550000	481	1	0.011761	-3,15669441223145	481;481;611	G3X9V7	A830010M20Rik;Kiaa1107	SGPEVSQIPCRPQPQSPLGSQEKKRLELACQ	QRPHESPCTLACDT(0.001)S(0.001)GPEVS(0.017)QIPCRPQPQS(0.965)PLGS(0.017)QEK
cAMP-regulated phosphoprotein 21	1,263445	1,372017	1,376106	-2,265045	-1,263447	-1,897625	S	1	301,43	301,43	0,17918	1566600000	32	1	0.000437093	-3,14589500427246	32;30;32;32;32;32;32;32	E9Q4A0	Arpp21	TEPESAPENGILKSESLDEEEKLELQRRLAA	SES(1)LDEEEKLELQR
PEX5-related protein	1,358461	1,526743	1,339582	-2,006088	-1,339584	-1,828123	S	1	149,02	42,317	-1,4866	1786500000	226	1	0.000113099	-3,1328608194987	226;202;250;285;202	D3YYH0	Pex5l	TKEHRWGSALLSRNHSLEEEFERAKAAVESD	NHS(1)LEEEFER
Proline-rich transmembrane protein 3	1,404303	1,891953	1,434929	-1,595161	-1,404303	-1,663942	S	0,97729	130,27	105,14	0,19533	1297600000	833	1	5.83371e-05	-3,13153012593587	833	Q6PE13	Prrt3	RESVFQRCGLRGLASSPTGGALRPRRGSQPD	GLAS(0.023)S(0.977)PTGGALRPR
Tumor suppressor candidate 2	1,65958	1,078671	0,8631668	-2,361612	-0,8631668	-2,563442	S	1	201,85	194,93	-0,11821	159680000	50	1	0.00594512	-3,12987963358561	50;50	A0A0A6YWP5	Tusc2	SRARAVPPFVFTRRGSMFYDEDGDLAHEFYE	RGS(1)MFYDEDGDLAHEFYEETIVTK
Microtubule-associated protein 1A;MAP1A heavy chain;MAP1 light chain LC2	1,06802	1,867651	2,17367	-1,578167	-1,06802	-1,632326	S	1	186,71	138,55	-0,208	17540000000	1229	NaN	0.00113227	-3,12928454081217	1229;991	A2ARP8	Map1a	EERCLSPDDSTVKMASPPPSGPPSAAHTPFH	MAS(1)PPPSGPPS(0.002)AAHT(0.003)PFHQS(0.995)PVEEK
Hepatocyte cell adhesion molecule	1,346287	1,030958	2,325941	-1,03096	-1,271948	-2,376217	S	1	171,71	157,74	-0,6734	1250300000	280	1	0.00533361	-3,12743695576986	280	Q640R3	Hepacam	PSKKSRKKRKLEKQNSLEYMDQNDDRLKSEA	QNS(1)LEYMDQNDDRLK
Catenin delta-2	0,6408558	1,732412	1,742062	-2,605173	-0,6408577	-2,014643	T	0,536498	63,225	63,225	-0,19614	157090000	468	1	0.0104306	-3,12533442179362	468;469	E9QKH8	Ctnnd2	TAPSSPGVDSVPLQRTGSQHGPQNAAAATFQ	T(0.536)GS(0.463)QHGPQNAAAATFQR
Excitatory amino acid transporter 2	1,143299	1,099369	1,155096	-2,482704	-1,099369	-2,371103	S	0,990833	212,39	178,44	-1,9806	9988300000	530	1	0.00216867	-3,1169802347819	530;530;115	A2APL5;P43006	Slc1a2	MTKTQSIYDDKNHRESNSNQCVYAAHNSVVI	NHRES(0.991)NS(0.009)NQCVYAAHNSVVIDECK
PH and SEC7 domain-containing protein 3	0,2900352	1,015009	1,713198	-2,727959	-0,2900333	-3,310471	S	0,999947	257,71	256,19	0,44887	2878500000	339	NaN	0.0370102	-3,11556816101074	339;968;1000	E9PUC5	Psd3	LTTDGNEPVGLKKSHSSPSLNPDASPVTAKV	SHS(1)SPSLNPDASPVTAK
SH3 and multiple ankyrin repeat domains protein 1	1,956907	2,48675	0,3441334	-1,318937	-0,3441353	-2,894354	S	1	103,92	103,92	-0,92606	558450000	890	1	0.033937	-3,11507225036621	890;898;889	D3YZU4;D3YZU5	Shank1	PSFLPPGPGLMLRQKSIGAAEDDRPYLAPPA	QKS(1)IGAAEDDRPYLAPPAMK
Adenosylhomocysteinase;Putative adenosylhomocysteinase 3	0,8566608	2,344505	1,882063	-2,176083	-1,2199	-0,8566628	S	0,999699	91,276	90,836	0,7008	377140000	109	1	0.00619367	-3,11195818583171	109;109;109	F8WGT1	Ahcyl2	HHQHQRHRDGGEALVSPDGTVTEAPRTVKKI	HRDGGEALVS(1)PDGTVTEAPR
Kinesin light chain 1	1,528057	1,39184	1,543055	-1,625912	-1,39184	-1,834915	S	0,883851	74,296	58,079	0,26072	122230000	524	1	2.22562e-05	-3,10520617167155	524;524;516;524;136;523	Q5UE59	Klc1	VLNDPESMEKRRSRESLNMDVVKYESGPDGG	S(0.116)RES(0.884)LNMDVVK
Microtubule-associated protein 1A;MAP1A heavy chain;MAP1 light chain LC2	1,971586	1,285124	1,438572	-1,285124	-1,327477	-1,949085	S	1	155,46	48,597	-0,19244	4202300000	1886	NaN	0.000496657	-3,08565584818522	1886;1648	A2ARP8	Map1a	TSPTRGEPVPAWEGKSPEQEVRYWRDRDITL	GEPVPAWEGKS(1)PEQEVR
Serine/threonine-protein phosphatase 2B catalytic subunit alpha isoform	1,604195	0,9810677	0,5189953	-0,5189934	-2,354992	-3,270515	S	1	153,64	96,068	-0,021536	445310000	462	1	0.023755	-3,08291943868001	462	P63328	Ppp3ca	ATVEAIEADEAIKGFSPQHKITSFEEAKGLD	QTLQSATVEAIEADEAIKGFS(1)PQHK
Epsin-2	1,237814	1,366451	1,812344	-1,237814	-1,538816	-2,03248	S	0,988744	172,52	137,9	-0,19917	1956300000	482	1	0.000446157	-3,07523981730143	482;488;425;443	Q5NCM5	Epn2	AESGASVPPQDSRTTSPDLFESQSLTSASSK	T(0.006)T(0.006)S(0.989)PDLFESQSLTSASSKPSSAR
	0,9197903	1,868368	1,667154	-1,892412	-0,9197903	-1,929829	S	0,999909	218,19	200,09	0,20083	2260800000	189	1	0.00220847	-3,06578127543132	189	E9Q3M9	2010300C02Rik	PGTTIKILVSSSRPQSPDHMSDASISSRTLD	ILVSSSRPQS(1)PDHMSDASISSR
Calcium-transporting ATPase;Plasma membrane calcium-transporting ATPase 2	2,275307	1,142384	0,2835999	-0,2835999	-1,922974	-3,259687	S	0,61185	116,45	105,38	-0,049349	395400000	19	1	0.0419836	-3,05585034688314	19;19;19	F8WHB1;S4R1C4	Atp2b2	MTNSDFYSKNQRNESSHGGEFGCTMEELRSL	NES(0.388)S(0.612)HGGEFGCTMEELR
Leucine-rich repeat-containing protein 7	0,176878	3,006046	2,188889	-1,282391	-0,176878	-2,288158	S	0,97034	116,39	116,39	0,029293	382380000	1211	1	0.0429356	-3,0397466023763	1211;1206	E9Q6L9	Lrrc7	AKNLTQRRPLSARSYSTESYGASQTRPVSAR	SYS(0.97)T(0.029)ESYGASQTRPVSAR
Ankyrin-2	0,9011669	2,431406	1,605848	-1,501757	-0,9011688	-1,75584	T	1	141,85	105,99	-0,57012	651260000	2537	1	0.00400365	-3,03239568074544	2537;2537;2542;2483;2483;2566;2570	S4R285;S4R1F9	Ank2	CAEEDDSENGEKKRFTPEEEMFKMVTKIKTF	RFT(1)PEEEMFK
	1,81658	1,725395	1,355528	-1,355528	-1,418709	-1,424583	S	0,980212	65,035	64,397	0,76112	783150000	174	1	2.89964e-05	-3,03210767110189	174	G5E884	Pak1	LNVKTVSETPAVPPVSEDEDDDDDATPPPVI	TVS(0.004)ET(0.004)PAVPPVS(0.98)EDEDDDDDAT(0.012)PPPVIAPRPEHTK
Eukaryotic translation initiation factor 4 gamma 3	0,6669884	1,285309	0,9842567	-1,961813	-3,530317	-0,6669865	S	0,991529	109,6	92,039	-0,040028	566320000	274	1	0.0231644	-3,03189023335775	274;267;267;277	Z4YKC4	Eif4g3	ETAAGEPTPEPPRTSSPTSLPPLARSSLPSP	T(0.004)S(0.004)S(0.992)PTSLPPLAR
Microtubule-associated protein 1B;MAP1B heavy chain;MAP1 light chain LC1	1,317465	1,404972	1,421179	-1,5163	-1,317465	-2,067396	S	1	228,73	97,059	-0,10765	19872000000	1307	1	0.000184484	-3,01492563883464	1307	P14873	Map1b	VSPGVTQAVVEEHCASPEEKTLEVVSPSQSV	SVSPGVTQAVVEEHCAS(1)PEEK
Synapsin-2	0,5240479	1,727882	1,773558	-1,883694	-0,5240479	-2,574776	S	0,999976	167,67	153,48	0,56932	4128700000	426	NaN	0.0145702	-3,0026683807373	426	Q64332	Syn2	VISKMNQLLSRTPALSPQRPLTTQQPQSGTL	TPALS(1)PQRPLTTQQPQSGTLKEPDSSK
AP-3 complex subunit delta-1	1,665712	1,315666	1,205296	-1,907524	-1,205296	-1,702841	S	0,999937	245,1	230,06	-0,67626	2686900000	760	NaN	0.000278201	-3,00077819824219	760	O54774	Ap3d1	KKEKGKRRHSSLPTESDEDIAPAQRVDIITE	HSSLPTES(1)DEDIAPAQR
Serine/threonine-protein kinase BRSK1	1,1863	1,781969	1,671671	-1,730167	-1,186302	-1,431648	S	0,994229	67,418	66,777	0,93128	105930000	519	1	0.000241731	-2,99601936340332	519;444	Q5RJI5	Brsk1	GPPGSPRSSGGTPLHSPLHTPRASPTGTPGT	SSGGTPLHS(0.994)PLHT(0.006)PR
Traf2 and NCK-interacting protein kinase	0,2680702	1,966171	2,686304	-1,968096	-0,2680702	-1,830416	S	0,999941	153,94	153,94	0,27773	227910000	685	1	0.0292066	-2,99570910135905	685;685;714;714;740;769;769;740	E0CZF8	Tnik	SSERSRVRANSKSEGSPVLPHEPSKVKPEES	SEGS(1)PVLPHEPSK
Neuronal membrane glycoprotein M6-b	1,088724	2,267801	2,085665	-1,32229	-1,088724	-1,108513	S	1	254,59	86,488	0,27868	756470000	318	1	0.0013321	-2,98723920186361	318;318	A2AEG6	Gpm6b	QDIKAKEEQELQDIQSRSKEQLNSYT_____	AKEEQELQDIQS(1)R
Microtubule-associated protein;Microtubule-associated protein tau	0,6802216	1,471581	1,645676	-2,113741	-0,6802235	-2,347906	S	0,99998	148,7	128,08	-0,027286	1769100000	506	1	0.00767085	-2,97978274027507	506;522;506;163	A0A0A0MQC7;B1AQW2	Mapt	SPGSPGTPGSRSRTPSLPTPPTREPKKVAVV	TPS(1)LPTPPTR
Microtubule-associated protein 1A;MAP1A heavy chain;MAP1 light chain LC2	1,163013	1,845814	1,696339	-1,417625	-1,163012	-1,571095	S	1	136,92	108,5	-0,72003	1433900000	1146	1	0.000246682	-2,95229911804199	1146;908	A2ARP8	Map1a	TISPTSSLEEDKGFKSPPCEDFSVTGESEKK	GFKS(1)PPCEDFSVTGESEK
Neuronal membrane glycoprotein M6-a	1,059677	1,261684	1,590292	-1,629168	-2,229631	-1,059677	S	0,963171	145,17	139,9	0,097207	3598200000	267	NaN	0.00137329	-2,9433765411377	267	P35802	Gpm6a	EDIKSKEEQELHDIHSTRSKERLNAYT____	SKEEQELHDIHS(0.963)T(0.037)R
	0,7502518	2,071953	2,131754	-0,7502499	-1,516743	-1,576014	S	0,811346	96,234	87,352	0,31376	163240000	961	1	0.00498584	-2,93232154846191	961;437	E9Q3M9	2010300C02Rik	RGSRSPNGQGKGKTRSPEQPGTKPPLPRKPL	T(0.189)RS(0.811)PEQPGTKPPLPR
Na(+)/H(+) exchange regulatory cofactor NHE-RF1	1,427271	1,141319	1,544767	-1,804485	-1,141317	-1,729004	S	0,999945	223,54	206,11	-0,13384	8561600000	275	1	0.000264733	-2,92938804626465	275	P70441	Slc9a3r1	QKESSREALVEPASESPRPALARSASSDTSE	EALVEPASES(1)PRPALAR
Mitochondrial import receptor subunit TOM70	1,2145	1,732197	1,403208	-1,550541	-1,214499	-1,66007	S	1	179,86	151,19	-0,047683	10451000000	94	1	0.000132538	-2,92500495910645	94	Q9CZW5	Tomm70a	GLKRNSERKTPEGRASPALGSGHHDGSGDSL	AS(1)PALGSGHHDGSGDSLEMSSLDR
Caskin-1	1,692211	1,487455	1,009985	-1,009987	-1,545918	-2,013115	S	0,996293	53,886	52,812	-0,65279	124250000	650	1	0.00117037	-2,91955693562825	650	Q6P9K8	Caskin1	IESPPPSEPAAAECQSPKMTTFQDSELSGEL	KTPQSLEMMAIESPPPS(0.004)EPAAAECQS(0.996)PK
Microtubule-associated protein 1A;MAP1A heavy chain;MAP1 light chain LC2	1,32213	1,14258	1,355421	-1,142582	-2,233902	-1,5578	S	0,979232	146,17	146,17	-0,058101	96562000	1554	1	0.000849674	-2,91813850402832	1554;1316	A2ARP8	Map1a	MTSDSSLTKSPESLSSPAMEDLAMEWGGKAP	SPESLS(0.021)S(0.979)PAMEDLAMEWGGK
Lamina-associated polypeptide 2, isoforms beta/delta/epsilon/gamma;Lamina-associated polypeptide 2, isoforms alpha/zeta	0,4123726	2,711432	2,366417	-1,399763	-0,4123707	-1,437378	T	0,988926	139,81	139,81	0,92463	841660000	159	1	0.0211112	-2,91324424743652	159;159	Q61029;Q61033	Tmpo	KLLKLREQGTESRSSTPLPTVSSSAENTRQN	S(0.006)S(0.006)T(0.989)PLPTVSSSAENTR
SWI/SNF complex subunit SMARCC2	1,329313	1,741524	1,023457	-1,023455	-1,708595	-1,91073	S	0,999997	68,41	68,41	-0,010651	245170000	347	1	0.00101614	-2,91235796610514	347;347	Q3UID0	Smarcc2	REEEQEDLTKDMDEPSPVPNVEEVTLPKTVN	DMDEPS(1)PVPNVEEVTLPK
Alpha-adducin	1,349438	2,028151	1,109604	-1,109604	-1,853203	-1,284649	S	0,810315	139,59	99,269	0,2767	87360000	366	1	0.00120451	-2,91154925028483	366;366;366;366;17	E9Q1K3;F8WGR0;Q9QYC0	Add1	AKSRSPGTPAGEGSGSPPKWQIGEQEFEALM	SPGTPAGEGS(0.189)GS(0.81)PPKWQIGEQEFEALMR
Afadin	2,219612	2,795986	0,4565372	-1,947819	-0,7987728	-0,4565372	S	0,958782	105,38	71,842	-3,0247	311870000	655	1	0.0258239	-2,8917547861735	655;655;655;640	E9Q9C3	Mllt4	MACRYVLSSQHRPDISPTERTHKAIAVVNKM	YVLS(0.005)S(0.007)QHRPDIS(0.959)PT(0.029)ER
Bcl-2-associated transcription factor 1	1,119141	1,295353	1,405346	-2,480267	-1,119141	-1,245413	S	0,999349	136,01	108,98	-1,0274	929670000	656	1	0.00283685	-2,88821983337402	656;656;656;369	Q8K019	Bclaf1	STRQKSPEIHRRIDISPSALRKHTRLAGEER	IDIS(0.999)PS(0.001)ALR
Potassium voltage-gated channel subfamily C member 1	2,316265	2,552856	0,1983204	-0,7830982	-0,1983223	-2,562431	S	1	97,423	90,422	0,17624	2351700000	468	1	0.0497905	-2,87043126424154	468;468	E9PVV3	Kcnc1	PKKKKKHIPRPPQLGSPNYCKSVVNSPHHST	HIPRPPQLGS(1)PNYCK
Protein FAM122A	1,436298	1,22444	1,293024	-1,86273	-1,22444	-1,535234	S	0,771261	64,542	61,525	0,28895	145530000	34	1	0.000124853	-2,8587220509847	34	Q9DB52	Fam122a	AEGGGPGGGGLRRSNSAPLIHGLSDSSPVFQ	S(0.227)NS(0.771)APLIHGLS(0.001)DS(0.001)S(0.001)PVFQAEAPSAR
Stress-70 protein, mitochondrial	1,13592	1,032127	2,30131	-1,96994	-1,032127	-1,091631	S	1	68,243	42,068	-1,263	260540000	378	2	0.00491083	-2,85435167948405	378	P38647	Hspa9	IAPCQKAMQDAEVSKSDIGEVILVGGMTRMP	S(1)DIGEVILVGGMT(1)R
PC4 and SFRS1-interacting protein	1,174517	1,411146	1,671751	-1,49754	-1,174519	-1,589567	S	0,999966	200,4	150,34	-0,49686	3711800000	176	1	0.000119031	-2,83967971801758	176;176	A2BI12	Psip1	EAGMVTAATASNVKASPKRGRPAATEVKIPK	QVDTEEAGMVTAATASNVKAS(1)PK
Serine/threonine-protein kinase B-raf	1,333229	1,369757	0,78269	-1,897865	-0,78269	-2,346415	S	0,793096	67,814	52,784	-0,62178	122310000	348	1	0.00483207	-2,83754857381185	348	P28028	Braf	DEDHRNQFGQRDRSSSAPNVHINTIEPVNID	S(0.084)S(0.084)S(0.793)APNVHINT(0.039)IEPVNIDEKFPEVELQDQR
Disks large-associated protein 3	2,220287	1,046879	0,8103065	-1,642948	-0,8103046	-1,973623	S	0,998765	143,29	143,29	0,66244	114910000	954	1	0.00701745	-2,83478291829427	954;965	B1AS06	Dlgap3	RAASFRHSSATESADSIEIYIPEAQTRL___	HSSATES(0.001)ADS(0.999)IEIYIPEAQTR
Neural cell adhesion molecule 1	1,678106	1,110592	1,150951	-1,642633	-1,11059	-1,811369	S	1	233,89	43,592	-0,70773	34169000000	774	NaN	0.000530671	-2,83474731445313	774;748;775;774	A0A0A6YY47;A0A0A6YY91;E9QB01;P13595	Ncam1	GKDMEEGKAAFSKDESKEPIVEVRTEEERTP	DES(1)KEPIVEVR
Protein FAM134C	1,844696	1,836287	1,014442	-1,014442	-1,309669	-1,466341	S	0,998298	145,34	87,155	0,33602	213790000	320	1	0.000757266	-2,82862599690755	320	Q9CQV4	Fam134c	GQTPLTEGSEDLDGHSDPEESFARDLPDFPS	GQTPLTEGS(0.001)EDLDGHS(0.998)DPEESFAR
Plasminogen activator inhibitor 1 RNA-binding protein	1,121305	1,724588	1,702103	-1,348957	-1,121307	-1,467258	S	0,999812	197,69	183,07	-0,74935	9220800000	329	1	0.000218711	-2,82850646972656	329	Q9CY58	Serbp1	ADGQWKKGFVLHKSKSEEAHAEDSVMDHHFR	SKS(1)EEAHAEDSVMDHHFR
Regulator of G-protein signaling 7	0,6797791	2,598372	2,034781	-0,6797771	-1,152569	-1,320719	S	0,973262	168,09	168,09	-0,25396	5239500000	241	NaN	0.00932862	-2,82199859619141	241;241;241	Q80XD3	Rgs7	TRKSVYGLQNDIRSHSPTHTPTPETKPPTED	S(0.002)HS(0.973)PT(0.025)HTPTPETKPPTEDELHQQIK
Phosphoinositide phospholipase C;1-phosphatidylinositol 4,5-bisphosphate phosphodiesterase eta-2	0,6270275	3,074123	2,475601	-0,6270294	-0,860527	-0,7819576	S	0,988181	81,884	81,884	0,3179	196580000	116	1	0.0190014	-2,81542205810547	116;228;886;987;736;987	F7C512	Plch2	TLGLKGLFLRGTKPGSLDSHAAGQPLPRPSV	GTKPGS(0.988)LDS(0.012)HAAGQPLPR
Catenin beta-1	1,043562	1,873974	0,1567078	-2,935812	-2,21471	-0,1567078	T	0,499997	121,18	121,18	-0,12947	182280000	551	1	0.0448782	-2,79382451375325	551;10	Q02248	Ctnnb1	LVQLLVRAHQDTQRRTSMGGTQQQFVEGVRM	T(0.5)S(0.5)MGGTQQQFVEGVR
Junctophilin-1	1,967812	0,9401188	0,4376736	-1,983702	-0,4376717	-2,604567	S	1	99,414	99,414	0,61579	204220000	448	2	0.0237952	-2,79051462809245	448	Q9ET80	Jph1	DIKENPEEKVLEKPPSPKESPHFYRKGTTPP	VLEKPPS(1)PKES(1)PHFYR
Inositol 1,4,5-trisphosphate receptor type 1	1,12318	1,541725	1,681444	-1,550009	-1,328579	-1,12318	S	0,993054	178,92	145,56	0,15331	1393400000	1755	1	0.000180982	-2,78270594278971	1755	P11881	Itpr1	VNRYYGNIRPSGRRESLTSFGNGPLSPGGPS	RES(0.993)LT(0.007)SFGNGPLSPGGPSKPGGGGGGPGSSSTSR
Myosin-10	0,557272	0,9940395	1,026342	-2,339506	-0,557272	-2,864006	S	0,999998	92,38	90,912	0,49139	272270000	1983	NaN	0.0176736	-2,77947934468587	1983;1989;1952	Q5SV64	Myh10	SSSRSGRRQLHIEGASLELSDDDTESKTSDV	QLHIEGAS(1)LELS(0.975)DDDT(0.016)ES(0.009)K
Oxidation resistance protein 1	1,253019	1,039652	0,738493	-3,113554	-0,7384911	-1,442093	S	0,978211	116,45	116,45	0,58331	391960000	15	1	0.018234	-2,77510070800781	15	Q4KMM3	Oxr1	_MSVSNLSWLKKKSQSVDITAPGFNPLGGAG	S(0.022)QS(0.978)VDITAPGFNPLGGAGK
Synaptophysin	0,7285728	1,78894	0,7761974	-2,744474	-0,7285748	-1,536194	Y	1	143,25	143,25	-0,26101	679840000	81	1	0.0152377	-2,76765124003092	81;106	Q62277	Syp	NIEVEFEYPFRLHQVYFDAPSCVKGGTTKIF	LHQVY(1)FDAPSCVK
Microtubule-associated protein 1A;MAP1A heavy chain;MAP1 light chain LC2	1,201979	0,5875893	2,580107	-2,00226	-0,5875893	-1,305386	S	0,999822	124,98	95,654	-0,51985	1845600000	1527	1	0.0184074	-2,75496991475423	1527;1289	A2ARP8	Map1a	GSSFSHSALSGDRKHSPGEITGPGGHFMTSD	KHS(1)PGEITGPGGHFMTSDSSLTK
Dihydropyrimidinase-related protein 3	1,76668	1,605301	0,8979721	-1,583376	-0,897974	-1,496832	S	0,9948	111,35	110,16	0,30038	165790000	537	1	0.00131316	-2,7493782043457	537;652;539	Q3TT92	Dpysl3	TRPNPPVRNLHQSGFSLSGTQVDEGVRSASK	NLHQS(0.002)GFS(0.995)LS(0.003)GTQVDEGVR
Actin-binding LIM protein 1	0,5856857	1,711716	2,283867	-2,202326	-0,5856876	-0,8386154	S	0,999889	152,37	136,39	0,50835	1327500000	383	1	0.0180588	-2,73596572875977	383;368;396;355;431;475;475;159;115;143;89	E9Q9C4	Ablim1	DKQERQSLGESPRTLSPTPSAEGYQDVRDRM	TLS(1)PTPSAEGYQDVR
Potassium voltage-gated channel subfamily B member 1	1,031031	2,223902	1,39979	-1,031029	-1,286362	-1,172785	S	1	96,153	58,885	0,63225	168000000	484	1	0.00166058	-2,7149658203125	484	Q03717	Kcnb1	GEGVAKKDKVQDNHLSPNKWKWTKRALSETS	VQDNHLS(1)PNKWK
Regulator of G-protein signaling 6	1,169935	1,299633	1,612175	-1,449421	-1,169933	-1,420761	S	0,990146	151,95	139,67	0,10715	1160100000	244	1	6.88267e-05	-2,70728619893392	244;244;244;244;244;244;244;244;244;244;183;244	A0A087WQG6	Rgs6	VKKSVYGVTDETQSQSPVHIPSQPIRKTTKD	SVYGVTDET(0.002)QS(0.008)QS(0.99)PVHIPSQPIRK
SH3 and multiple ankyrin repeat domains protein 2	1,643085	1,712017	0,823885	-1,466583	-0,8238869	-1,650394	S	0,934943	165,48	92,924	-0,1252	408690000	725	1	0.00204696	-2,70661735534668	725;1094;729	D3Z5K9	Shank2	REKRLEARRNSPAFLSTDLGDEDVGLGPPAP	NSPAFLS(0.935)T(0.065)DLGDEDVGLGPPAPR
Regulating synaptic membrane exocytosis protein 1	1,623281	1,035192	0,7413082	-2,049742	-1,907484	-0,7413082	S	0,819253	119,62	43,208	0,926	177340000	1049	1	0.0052535	-2,69943873087565	1049;897;921;982;1010;846;315	Q99NE5	Rims1	FGSRRGRQLPQVPVRSGSIEQASLVVEERTR	S(0.819)GS(0.18)IEQASLVVEER
Glucose 1,6-bisphosphate synthase	1,258114	1,507902	1,31402	-1,258116	-1,400402	-1,341793	S	0,999983	195,2	192,46	0,15189	3032700000	175	1	6.25565e-06	-2,69344902038574	175;175	Q8CAA7	Pgm2l1	AVQELKAVAGVMITASHNRKEDNGYKVYWET	AVAGVMITAS(1)HNR
Voltage-dependent R-type calcium channel subunit alpha-1E	0,9142513	2,037401	1,678165	-0,9142494	-0,941618	-1,593355	S	1	223,64	223,64	-0,93873	505020000	791	1	0.00250433	-2,69301350911458	791;1099;1099	E9QK20	Cacna1e	DSTVVNISNKTDGEASPLKEAETKEEEEEVE	TDGEAS(1)PLKEAETKEEEEEVEK
Disks large homolog 1	1,780468	1,485842	0,9888706	-1,53051	-0,9888725	-1,280863	S	0,985306	138,78	60,814	-0,010046	510730000	158	1	0.000651937	-2,68514188130697	158;158;158;158	H7BWY4	Dlg1	SEIENVHGFVSHSHISPIKANPPPVLVNTDS	NLSEIENVHGFVS(0.001)HS(0.014)HIS(0.985)PIK
Protein shisa-7	1,327593	0,8470345	2,576612	-0,8991909	-1,549826	-0,8470364	S	1	123,51	51,276	-0,38817	522680000	268	1	0.00886731	-2,68243090311686	268;451	F6T9T6	Shisa7	LSSPEALRQSREHLLSPPRSPALPPDPTTRA	EHLLS(1)PPR
Nucleobindin-1	0,9031849	1,401794	1,20945	-0,9031849	-1,465668	-2,148537	S	0,997883	141,64	141,64	0,22839	151490000	85	1	0.00231836	-2,67727279663086	85;85;85	Q02819	Nucb1	KLQAANAEDIKSGKLSQELDFVSHNVRTKLD	S(0.002)GKLS(0.998)QELDFVSHNVR
Cyclin-Y	1,737801	1,185017	0,6559715	-1,727152	-0,6559715	-2,03063	S	0,908249	107,65	107,65	0,50482	126510000	324	1	0.00691457	-2,66418075561523	324	Q8BGU5	Ccny	CEDKYKDLRKPMRKRSASADNLILPRWSPAI	S(0.908)AS(0.092)ADNLILPR
Rap1 GTPase-activating protein 2	1,363432	1,027876	0,4134197	-2,880768	-0,4134197	-1,88446	S	0,996379	131,56	131,56	0,49088	144510000	26	1	0.0257776	-2,66112518310547	26;26	Q5SVL6	Rap1gap2	ELANSSDVTLPDRPLSPPLTAPPTMKSAEFF	KQELANSSDVTLPDRPLS(0.996)PPLT(0.003)APPTMK
Protein FAM195B	1,828529	0,8903751	0,726511	-1,355499	-0,7265091	-2,33095	S	0,99602	148,52	147,35	-0,22333	223970000	21	1	0.0106507	-2,61945788065592	21	Q3UGS4	Fam195b	VSRVVYNGKRNSSPRSPTNSSEIFTPAHEEN	S(0.996)PT(0.004)NSSEIFTPAHEENVR
Rho guanine nucleotide exchange factor 7	2,763504	1,968351	0,5812721	-0,806757	-0,5812721	-1,120737	S	0,999951	149,84	149,84	0,12306	138820000	236	1	0.0165213	-2,60729789733887	236;79	Q9ES28	Arhgef7	KPSEKPVSPKSGTLKSPPKGFDTTAINKSYY	SGTLKS(1)PPKGFDTTAINK
Liprin-alpha-3	1,148914	0,8764267	1,970886	-1,483513	-1,433445	-0,8764267	S	1	85,062	65,184	0,26236	137130000	17	1	0.00245115	-2,59653727213542	17;17	B8QI35	Ppfia3	MCEVMPTISEDGRRGSALGPDEAGGELERLM	RGS(1)ALGPDEAGGELER
Phosphoacetylglucosamine mutase	2,263222	1,451674	0,9558258	-1,160986	-0,9558258	-0,9765205	S	0,967734	157,7	157,7	-2,2912	220480000	64	1	0.00259027	-2,58801778157552	64;64	Q8BWW3	Pgm3	RSKQTRSTIGVMVTASHNPEEDNGVKLVDPL	STIGVMVT(0.032)AS(0.968)HNPEEDNGVK
Microtubule-associated protein 1B;MAP1B heavy chain;MAP1 light chain LC1	0,4090157	1,401953	1,713081	-2,581295	-0,4090157	-1,244143	S	1	228,51	205,52	-0,22039	1273700000	2030	1	0.02554	-2,58616765340169	2030	P14873	Map1b	ESESYSYETSTKTTRSPDTSAYCYETMEKIT	S(1)PDTSAYCYETMEK
Protein FAM131B	0,9637775	1,047024	0,3025017	-2,711369	-0,3024998	-2,39332	S	0,990785	104,97	104,67	-0,69026	272160000	325	1	0.0313225	-2,57349713643392	325;297	E9Q8P8	Fam131b	PEEEEDAGCRDLESLSPREDPEMSTALSRKV	DLES(0.009)LS(0.991)PREDPEMSTALSR
Breast carcinoma-amplified sequence 1 homolog	2,024403	1,447952	0,8072472	-0,8072453	-1,266113	-1,363947	S	0,99992	70,449	63,272	-0,010982	158160000	361	1	0.00276814	-2,5723025004069	559;569;615;361	A2AVX1;F7BNZ5	Bcas1	QSLGGFLKGLGPKRMSDAQVQTDPVSIGPVG	RMS(1)DAQVQTDPVSIGPVGK
TOM1-like protein 2	0,9497452	1,744902	2,010817	-0,981823	-0,9497452	-1,068373	S	1	154,13	99,954	0,075748	3449800000	160	NaN	0.00131852	-2,56846809387207	160;110	Q5SRX1	Tom1l2	KRRGIEFPMADLDALSPIHTPQRSVPEMDPA	GIEFPMADLDALS(1)PIHT(1)PQR
Kinesin-1 heavy chain	1,012594	1,371717	1,184603	-1,165264	-1,012594	-1,913893	S	0,995359	92,8	72,99	0,32585	177940000	933	1	0.00100787	-2,55355517069499	933	Q61768	Kif5b	AQIAKPIRPGQHPAASPTHPGTVRGGGSFVQ	PIRPGQHPAAS(0.995)PT(0.005)HPGTVR
Plectin	0,4526119	1,739954	1,990269	-1,54796	-0,4526119	-1,463778	S	0,749848	93,804	89,663	0,30115	229540000	4393	1	0.0126052	-2,54906145731608	4393;4088	Q9QXS1	Plec	DMLSGNAGGFRSRSSSVGSSSSYPISSAGPR	S(0.125)S(0.125)S(0.75)VGSSSSYPISSAGPR
Vesicular inhibitory amino acid transporter	2,625973	0,3322392	2,824629	-0,3322411	-0,4197559	-1,077034	S	0,804977	107,04	89,145	0,10523	5273700000	95	1	0.0382563	-2,53729057312012	95	O35633	Slc32a1	EGDIHYQRGGAPLPPSGSKDQAVGAGGEFGG	GGAPLPPS(0.805)GS(0.195)KDQAVGAGGEFGGHDKPK
Junctophilin-1	1,967812	0,9401188	0,4376736	-1,544516	-0,4376717	-2,281141	S	0,999999	99,414	81,884	0,24535	204220000	452	2	0.0222757	-2,53631083170573	452	Q9ET80	Jph1	NPEEKVLEKPPSPKESPHFYRKGTTPPRSPE	VLEKPPS(1)PKES(1)PHFYR
Calcium-transporting ATPase	1,999157	1,314962	0,6613121	-1,279974	-0,661314	-1,67593	S	0,845602	132,08	129,38	-0,61809	117150000	1127	1	0.00648958	-2,53088315327962	1127	G5E829	Atp2b1	NRIQTQIRVVNAFRSSLYEGLEKPESRSSIH	S(0.154)S(0.846)LYEGLEKPESR
Heterogeneous nuclear ribonucleoprotein H;Heterogeneous nuclear ribonucleoprotein H, N-terminally processed;Heterogeneous nuclear ribonucleoprotein H2;Heterogeneous nuclear ribonucleoprotein H2, N-terminally processed	0,4159412	2,262461	2,50157	-0,5874023	-0,4159412	-1,364616	S	1	190,1	190,1	-0,36823	430170000	104	1	0.0251028	-2,51597722371419	104;104;104	Q8C2Q7;P70333	Hnrnph1;Hnrnph2	NNVEMDWVLKHTGPNSPDTANDGFVRLRGLP;NSVEMDWVLKHTGPNSPDTANDGFVRLRGLP	HTGPNS(1)PDTANDGFVR
Guanine nucleotide-binding protein-like 1	1,34379	0,6295719	0,8796101	-0,62957	-2,06793	-1,988537	S	0,969774	104,18	100,53	0,34243	304440000	51	1	0.00797128	-2,51300303141276	51	P36916	Gnl1	SRSGSRERREEQTDTSDGESVTHHIRRLNQQ	REEQTDT(0.027)S(0.97)DGES(0.003)VTHHIR
Alpha-enolase	2,100821	0,5851612	2,235235	-1,390778	-0,6392574	-0,5851612	S	1	152,31	145,79	-0,7736	2924300000	263	1	0.0130368	-2,51213773091634	263;195	P17182	Eno1	ASEFYRSGKYDLDFKSPDDPSRYITPDQLAD	YDLDFKS(1)PDDPSR
Gamma-glutamyltransferase 7;Gamma-glutamyltransferase 7 heavy chain;Gamma-glutamyltransferase 7 light chain	1,707069	0,9390965	1,65217	-0,9410477	-1,348696	-0,9390984	S	0,763277	98,009	98,009	0,088766	144140000	17	1	0.000886322	-2,50905927022298	17;17	Q99JP7	Ggt7	AAENEASQESALGAYSPVDYMSITSFPRLPE	AAENEAS(0.001)QES(0.054)ALGAY(0.181)S(0.763)PVDYMSITSFPR
RNMT-activating mini protein	1,342915	1,11014	0,2036724	-1,68804	-0,2036705	-2,903395	S	1	113,49	101,38	0,64574	291950000	36	1	0.0438122	-2,48394393920898	36;36	Q9CQY2	Fam103a1;Gm10767	KDDKEYQEYLKRPPESPPIVEEWNSRAGGNQ	RPPES(1)PPIVEEWNSR
Tuftelin-interacting protein 11	1,395947	1,443621	0,7656822	-1,120646	-0,7656822	-1,949537	S	0,99948	108,44	108,44	0,52894	149750000	60	1	0.00387689	-2,48037147521973	60;60	D3YWC8	Tfip11	QTKEEATYGVWAERDSDEERPSFGGK_____	EEATYGVWAERDS(0.999)DEERPS(0.001)FGGK
Syntaxin-1A	1,696692	0,5742416	2,207699	-0,5742397	-1,052454	-1,320736	S	1	167,41	167,41	-1,1607	188960000	64	1	0.00948522	-2,47535387674967	64;64	O35526	Stx1a	ENVEEVKRKHSAILASPNPDEKTKEELEELM	HSAILAS(1)PNPDEK
Stress-70 protein, mitochondrial	1,033743	0,9299507	2,199133	-0,9299507	-1,134304	-1,193808	T	1	68,243	42,068	-1,263	260540000	390	2	0.00396482	-2,47362963358561	390	P38647	Hspa9	VSKSDIGEVILVGGMTRMPKVQQTVQDLFGR	S(1)DIGEVILVGGMT(1)R
Serine/arginine repetitive matrix protein 2	1,519285	1,069073	0,6788788	-2,690517	-0,6788788	-0,7589569	S	1	169,28	169,28	-0,45342	1000900000	1269	1	0.0245235	-2,46519660949707	1269	Q8BTI8	Srrm2	AETPAVASCWSGPQVSPEHKELSHSPPRENS	AAETPAVASCWSGPQVS(1)PEHK
Pleckstrin homology domain-containing family A member 6	0,6166687	2,030172	2,303556	-0,8131084	-0,6166687	-1,012905	T	0,863072	89,011	89,011	0,49818	102050000	627	1	0.00998955	-2,46435991923014	627;775;795;899	A0A087WP13	Plekha6	EKQAALNKVGIVPPRTKSPAEEELTPSAVVR	T(0.863)KS(0.137)PAEEELTPSAVVR
Liprin-alpha-3	1,599548	1,133793	0,9699154	-1,41951	-1,298536	-0,9699154	S	0,999997	88,021	86,288	0,68055	79280000	508	1	0.000441691	-2,4637393951416	508;357;357	B8QI35	Ppfia3	EIDQLRGRPPSSYSRSLPGSALELRYSQAPT	S(1)LPGSALELR
Protein piccolo	1,254793	1,514425	0,678648	-1,505219	-1,759287	-0,678648	S	1	128,01	128,01	-0,17265	192600000	1575	NaN	0.00383246	-2,46367327372233	1575	Q9QYX7	Pclo	RRHSWHDEDDETFDESPELKFRETKSQESEE	HSWHDEDDETFDES(1)PELK
Protein kinase C gamma type;Protein kinase C	-1,407722	-0,7548084	-0,390728	2,330793	2,112612	0,3907261	T	0,723236	103,91	84,365	-0,8456	564700000	689	NaN	0.0225317	2,46246337890625	689;638	P63318	Prkcg	TYVNPDFVHPDARSPTSPVPVPVM_______	S(0.638)PT(0.723)S(0.638)PVPVPVM
Protein bassoon	1,579802	0,6695671	2,329062	-1,021702	-0,6695671	-1,117319	S	0,999999	179,46	179,46	-0,11328	321510000	3512	NaN	0.00783323	-2,46233940124512	3512;741	O88737	Bsn	SMAHGRARPPMRSQASEEESPVSPLGRPRPA	SQAS(1)EEESPVSPLGR
Src substrate cortactin	0,8915005	1,585419	1,693615	-0,8914986	-1,036211	-1,232204	T	0,999999	167,55	120,36	0,21318	6139700000	364	NaN	0.000825897	-2,44348271687825	364;401	Q921L6	Cttn	EARRKLEEQARAKKQTPPASPSPQPIEDRPP	KQT(1)PPASPSPQPIEDRPPS(0.535)S(0.464)PIYEDAAPFK
Heterogeneous nuclear ribonucleoprotein U	1,257769	0,6693478	0,8262138	-0,9681091	-0,6693497	-2,931648	S	1	113,38	106,36	0,049455	234190000	58	1	0.0288687	-2,44081242879232	58;58	Q8VEK3	Hnrnpu	DNEAGGRPAMEPGNGSLDLGGDAAGRSGAGL	LQAALDNEAGGRPAMEPGNGS(1)LDLGGDAAGR
WAS/WASL-interacting protein family member 2	2,152718	0,8787441	1,363075	-0,9310188	-1,112379	-0,8787441	S	0,99995	77,241	71,06	0,1818	110880000	155	1	0.00296914	-2,43889300028483	155;155	Q6PEV3	Wipf2	SNRASLPELPRMQRPSLPDLSRPNTASGTGM	MQRPS(1)LPDLSRPNTASGTGMK
Kinesin heavy chain isoform 5C	2,421793	1,389629	0,206068	-1,523569	-0,206068	-1,551363	S	0,907689	107,39	66,467	-0,16895	1065000000	934	1	0.0354177	-2,432830174764	934	P28738	Kif5c	AQIAKPIRPGHYPASSPTAVHAVRGGGGGSS	PIRPGHY(0.011)PAS(0.067)S(0.908)PT(0.015)AVHAVR
Cytoplasmic dynein 1 light intermediate chain 2	1,047926	1,359009	1,461672	-1,047928	-1,063555	-1,294622	S	1	148,44	111,38	-0,2946	1794500000	194	1	8.07091e-05	-2,42490386962891	194	Q6PDL0	Dync1li2	KEFQDYIEPEEGCQGSPQRRGPLTSGSDEDS	EFQDYIEPEEGCQGS(1)PQRR
Intersectin-1	1,616674	0,8510799	0,7661495	-1,966541	-1,293232	-0,7661476	S	0,999161	75,103	75,103	0,17272	126780000	203	1	0.00533977	-2,41994158426921	203;203;203;203;166;203;142;203	E9Q0N0	Itsn1	SGPGSQLNTKLQKAQSFDVASAPPAAEWAVP	AQS(0.999)FDVAS(0.001)APPAAEWAVPQSSR
Microtubule-associated protein 1A;MAP1A heavy chain;MAP1 light chain LC2	0,9662666	1,301451	1,296745	-1,408594	-0,9662685	-1,31522	S	1	221,86	198,02	-0,24596	11470000000	905	1	0.000156984	-2,418181737264	905;667	A2ARP8	Map1a	VIEKAELEEMEEVHPSDEEEEETKAESFYQK	AELEEMEEVHPS(1)DEEEEETKAESFYQK
Palmitoyltransferase ZDHHC5	0,0567894	2,187061	2,18297	-1,088758	-0,0567894	-1,673521	S	1	107,72	96,447	0,44912	305140000	380	1	0.0471808	-2,41529655456543	380	Q8VDZ4	Zdhhc5	AAMPHSSSAKLSRGDSLKEPTSIADSSRHPS	GDS(1)LKEPTSIADSSR
FTS and Hook-interacting protein	1,024574	1,68194	1,329954	-1,024576	-1,089008	-1,073044	S	0,999986	74,325	70,986	0,25063	157250000	467	1	0.000227544	-2,40769894917806	467;467;467	F8WHJ1	Fam160a2	KFLSLIPRCCRHHAPSPPRPEHASWARGPGS	HHAPS(1)PPRPEHASWAR
Calcium-transporting ATPase;Plasma membrane calcium-transporting ATPase 2	2,059471	1,375277	0,7216263	-1,108463	-0,7216244	-1,19525	S	0,845602	132,08	129,38	-0,61809	117150000	1150	1	0.00439544	-2,3939037322998	1150;1105	F8WHB1	Atp2b2	NRIQTQIRVVKAFRSSLYEGLEKPESRTSIH	S(0.154)S(0.846)LYEGLEKPESR
T-lymphoma invasion and metastasis-inducing protein 2	1,634346	0,600111	1,933174	-1,143318	-0,6001129	-1,26479	S	0,999992	156,49	156,49	0,25047	322270000	1604	1	0.00615077	-2,3919506072998	1604	Q6ZPF3	Tiam2	LSDEDEDFHHPLKQGSPTKDIEIQFQRLKIS	QGS(1)PTKDIEIQFQR
G protein-regulated inducer of neurite outgrowth 1	0,2427635	1,547161	1,988155	-1,58205	-0,2427635	-1,572531	S	0,942015	95,319	69,845	0,3867	1639400000	691	1	0.025359	-2,39180819193522	691	Q3UNH4	Gprin1	ASTSQKDLAAAAAQKSPSAEAAAPPPGPRTR	DLAAAAAQKS(0.942)PS(0.058)AEAAAPPPGPR
Amyloid beta A4 precursor protein-binding family A member 1	1,65736	2,407274	0,479517	-0,8552132	-0,479517	-1,268097	S	0,998647	223,57	173,05	0,47917	998170000	84	1	0.017039	-2,38232612609863	84	B2RUJ5	Apba1	EEEEEERGECLARSASTESGFHNHTDTAEGD	S(0.001)AS(0.999)T(0.001)ESGFHNHTDTAEGDVLAAAR
Protein FAM171B	1,882486	1,559233	0,3211613	-1,419153	-0,3211613	-1,632341	S	1	96,052	96,052	0,95548	138750000	777	1	0.0190736	-2,37851206461589	777	Q14CH0	Fam171b	LEGGSGVIIEHPGEESPGRKSTVEDFEANTS	HILEGGSGVIIEHPGEES(1)PGRK
Receptor-type tyrosine-protein phosphatase N2	1,695721	1,16432	0,7282238	-0,7282238	-0,9715691	-1,77035	S	0,800106	87,511	87,511	-1,005	96718000	423	1	0.00503358	-2,35280227661133	423;423	Q3UU93	Ptprn2	REEIKKSEQPEEVLSSEEETAGVEHVRSRTY	SEQPEEVLS(0.199)S(0.8)EEETAGVEHVR
Proline-rich transmembrane protein 3	1,322796	1,315189	0,8614082	-1,084528	-0,8614101	-1,556173	S	1	279,54	102,78	-0,032253	2618300000	845	1	0.000795441	-2,33383496602376	845	Q6PE13	Prrt3	LASSPTGGALRPRRGSQPDAELDGAGTSLLR	RGS(1)QPDAELDGAGTSLLR
Protein RUFY3	1,518061	0,8867874	0,9808769	-1,255859	-0,8867874	-1,464535	T	0,849986	101,41	60,288	-3,5674	104280000	51	1	0.000846589	-2,33096885681152	51	Q9D394	Rufy3	DGEWLCLRELDDISLTPDPEPTHEDPNYLMA	ELDDIS(0.14)LT(0.85)PDPEPT(0.01)HEDPNYLMANER
Charged multivesicular body protein 6	2,13077	1,235056	0,5695457	-1,896954	-0,5695457	-0,5759506	S	1	145,46	51,03	-1,7991	251080000	119	1	0.0211991	-2,32594045003255	119;33	P0C0A3	Chmp6	LQVGNECLNKMHQVMSIEEVERILDETQEAV	MHQVMS(1)IEEVER
Plasminogen activator inhibitor 1 RNA-binding protein	1,712095	0,7044353	0,2182236	-1,692633	-0,2182236	-2,393404	S	0,996702	164,12	91,416	-1,7633	376080000	234	1	0.0409368	-2,31300481160482	234	Q9CY58	Serbp1	SGSHNWGTVKDELTESPKYIQKQISYNCSDL	GGSGSHNWGTVKDELT(0.003)ES(0.997)PK
Rap1 GTPase-activating protein 1	1,926065	1,201193	0,741312	-0,7413101	-1,475714	-0,8468895	S	0,62048	127,58	127,58	-0,58924	142600000	562	1	0.00505564	-2,3108278910319	562;498;244	A2ALS4;A2ALS7	Rap1gap	KSPTRKKSGPFGSRRSSAIGIENIQEVQEKR	RS(0.62)S(0.38)AIGIENIQEVQEK
Ubiquitin carboxyl-terminal hydrolase;Ubiquitin carboxyl-terminal hydrolase 8	0,9509373	1,149269	0,9285316	-1,576471	-0,9285297	-1,395063	S	0,948695	123,63	90,581	-0,6304	198430000	691	1	0.000355912	-2,30960083007813	691;680	A2AI52	Usp8	PAERDREPSKLKRSYSSPDITQALQEEEKRR	S(0.034)Y(0.005)S(0.949)S(0.013)PDITQALQEEEK
Dihydropyrimidinase-related protein 1	0,8776989	1,097521	2,046499	-1,093348	-0,9263287	-0,8777008	S	1	92,611	92,611	-0,13577	985320000	8	1	0.00319338	-2,306365331014	8	P97427	Crmp1	________MSHQGKKSIPHITSDRLLIRGGR	S(1)IPHITSDR
Nectin-1	1,253714	0,4586582	0,8666058	-0,4586563	-2,901291	-0,971117	S	0,999961	86,449	86,449	0,82329	781800000	421	1	0.0415741	-2,30334726969401	421	Q9JKF6	Pvrl1	QHHPPMAQNLQYPDDSDDEKKAGPLGGSSYE	AGIPQHHPPMAQNLQYPDDS(1)DDEKK
	0,1308727	2,027767	1,88813	-0,1308727	-1,519373	-1,184471	S	0,999074	99,343	70,944	1,3785	230630000	481	1	0.0362238	-2,2938289642334	481;481	Q3V117	Acly	PAKKAKPAMPQDSVPSPRSLQGKSATLFSRH	AKPAMPQDS(0.001)VPS(0.999)PR
SH3-containing GRB2-like protein 3-interacting protein 1	2,246346	2,371347	0,2714748	-0,7736835	-0,2714748	-0,9241924	S	0,99862	103,94	60,735	-0,024665	2156300000	484	2	0.0320224	-2,28617286682129	211;484	F7CPX0;Q8VD37	Sgip1	LPPGKPGVGDVSRPFSPPIHSSSPPPIAPLA	PFS(0.999)PPIHS(0.371)S(0.323)S(0.307)PPPIAPLAR
R3H domain-containing protein 2	1,561903	0,8911419	0,570858	-0,8659096	-0,570858	-2,373188	S	0,999345	109,99	109,99	-0,0069378	169250000	349	1	0.0224297	-2,27795282999675	349;349;381;114	E9Q9D6	R3hdm2	DGSVRSMRPPVTKASSFSGISILTRGDSIGS	ASS(0.999)FSGISILTR
Dihydropyrimidinase-related protein 1	0,9796963	0,9035969	0,6549492	-1,169308	-2,470318	-0,6549492	S	0,997795	180,45	131,97	0,23485	545680000	654	1	0.0142787	-2,27760569254557	540;654	P97427;Q6P1J1	Crmp1	KHQPPPIRNLHQSNFSLSGAQIDDNNPRRTG	NLHQS(0.001)NFS(0.998)LS(0.001)GAQIDDNNPR
Protein kinase C and casein kinase substrate in neurons protein 1	0,3042564	0,8728771	1,164051	-2,726017	-1,417286	-0,3042583	S	0,999865	67,655	62,028	0,61508	157450000	427	1	0.0383452	-2,26291529337565	427	Q61644	Pacsin1	LGEEDEQGWCRGRLDSGQLGLYPANYVEAI_	GRLDS(1)GQLGLYPANYVEAI
Alpha-2-HS-glycoprotein	0,7020874	1,592052	1,305557	-1,37035	-0,7020855	-1,063898	S	0,994572	145,25	145,25	-0,34377	167940000	312	1	0.00232169	-2,24534352620443	312	P29699	Ahsg	YHDLRHAFSPVASVESASGETLHSPKVGQPG	HAFSPVASVES(0.995)AS(0.005)GETLHSPK
SH3 and multiple ankyrin repeat domains protein 2	2,501574	1,683853	0,4370823	-0,4601212	-0,4370804	-1,213644	S	1	267,6	267,6	-0,042177	918420000	582	1	0.0262614	-2,24445152282715	582;951;586	D3Z5K9	Shank2	MREKGMFYRRELDRFSLDSEDVYSRSPAPQA	ELDRFS(1)LDSEDVYSR
Disks large homolog 2	0,810009	1,039343	1,13278	-0,810009	-0,8260117	-2,084913	S	1	143,67	92,264	-0,16014	236370000	28	1	0.00670137	-2,23435529073079	28;28	Q91XM9	Dlg2	VKKYRYQDEDGPHDHSLPRLTHEVRGPELVH	YQDEDGPHDHS(1)LPR
Eukaryotic translation initiation factor 3 subunit C	1,62932	1,197735	0,4153309	-0,415329	-0,6380482	-2,392235	S	0,999997	98,408	81,656	0,57865	848870000	39	1	0.0362107	-2,22933260599772	39	Q8R1B4	Eif3c	TKPVSGNYGKQPLLLSEDEEDTKRVVRSAKD	QPLLLS(1)EDEEDTKR
Transcription intermediary factor 1-beta	1,129498	1,621185	0,7703857	-1,079214	-1,233297	-0,7703876	S	0,832595	126,06	97,925	-1,6998	109040000	12	NaN	0.00144658	-2,20132255554199	12	Q62318	Trim28	____MAASAAATAAASAATAASAASGSPGSG	AAS(0.005)AAAT(0.05)AAAS(0.833)AAT(0.113)AASAAS(0.008)GS(0.976)PGS(0.016)GEGSAGGEK
Protein phosphatase 1 regulatory subunit 1B	1,826721	1,598042	0,5631809	-0,8227863	-0,5631809	-1,224852	S	0,999999	168,96	168,96	-0,47289	1771100000	97	1	0.00712541	-2,19958750406901	97	Q60829	Ppp1r1b	VQHLQTISNLSENQASEEEDELGELRELGYP	AVQHLQTISNLSENQAS(1)EEEDELGELR
FERM, RhoGEF and pleckstrin domain-containing protein 1	2,099991	0,8401833	0,7113228	-1,454428	-0,7113228	-0,7805519	S	0,972307	129,51	129,51	-0,62052	264970000	433	2	0.0118976	-2,19926643371582	433	F8VPU2	Farp1	CTLELGPHQSPALPKSPPGSKAADGTTVVPP	ACTLELGPHQS(1)PALPKS(0.972)PPGS(0.028)K
cAMP-specific 3',5'-cyclic phosphodiesterase 4A	1,791649	1,085669	0,7543926	-1,323975	-0,7543926	-0,8021164	S	0,999835	149,49	149,49	0,54796	75514000	13	1	0.00366481	-2,17073122660319	13	O89084	Pde4a	___MEPPAAPSERSLSLSLPGPREGQATLKP	SLS(1)LSLPGPR
Tumor protein p63-regulated gene 1-like protein	1,033079	0,8748493	1,266394	-1,042976	-0,8748512	-1,419281	T	1	197,26	197,26	0,32366	1668600000	34	NaN	0.000386285	-2,17047691345215	34;34	B1AX95	Tprgl;Tprg1l	LAAGEDAGAGRPGAGTPLRQTLWPLNVHDPT	DTVDSAGTSPTAVLAAGEDAGAGRPGAGT(1)PLR
Microtubule-associated protein 2	1,117996	0,6756821	0,5886307	-1,713093	-0,5886288	-1,826527	S	0,999949	101,76	80,031	0,70746	140190000	283	1	0.00711174	-2,17018572489421	283;125;365;219	P20357	Map2	PTESKKDEWGLAAPISPGPLTPMREKDVLED	KDEWGLAAPIS(1)PGPLTPMR
Amphiphysin	0,9359989	0,9491673	0,9623623	-1,032089	-0,9360008	-1,625235	S	0,993453	159,78	121,91	0,22856	9048600000	262	NaN	0.00057181	-2,14695103963216	262	Q7TQF7	Amph	GAPSDSGPLRIAKTPSPPEEPSPLPSPTASP	T(0.007)PS(0.993)PPEEPSPLPSPTASPNHTLAPASPAPVRPR
Calcium-transporting ATPase;Plasma membrane calcium-transporting ATPase 2	0,8281174	1,478941	0,9511223	-0,8281155	-0,8922768	-1,439545	S	0,961701	90,348	88,427	-0,23661	4513900000	1163	NaN	0.00154158	-2,13937250773112	1163;1118	F8WHB1	Atp2b2	RSSLYEGLEKPESRTSIHNFMAHPEFRIEDS	T(0.038)S(0.962)IHNFMAHPEFR
Rab3 GTPase-activating protein catalytic subunit	1,070419	0,8461399	0,5362682	-1,774187	-0,5362682	-1,650789	S	1	121,21	121,21	0,47444	161790000	83	1	0.00721159	-2,13802401224772	83	Q80UJ7	Rab3gap1	ADFRFSVTHHYLVQESPDKERKDEELEDAIP	FSVTHHYLVQES(1)PDKER
Protein Dos	1,417082	1,261356	0,8684235	-1,069031	-0,8684235	-0,8985825	S	0,999993	107,74	107,74	-0,96142	147540000	290	1	0.000261374	-2,12763277689616	290;297;297	E9QP85	Dos	SGTVLQFFTRLRRHASLDGASPYFKVKKWKL	HAS(1)LDGASPYFK
Ubiquitin carboxyl-terminal hydrolase;Ubiquitin carboxyl-terminal hydrolase 14	0,3060246	1,230047	1,571737	-0,8641338	-0,3060265	-2,098967	S	0,999997	104,84	94,632	-1,2809	94918000	108	1	0.0308982	-2,12564531962077	108;143	E9PYI8	Usp14	ELKDALKRYAGALRASGEMASAQYITAALRD	AS(1)GEMASAQYITAALR
Septin-8	1,069235	1,117115	0,7807255	-1,380962	-0,7807255	-1,207985	S	0,999999	142,43	142,43	0,97001	733860000	10	1	0.000519903	-2,11224937438965	10;10;10;10	B1AQY9	Sept8	______MAATDLERVSNAEPEPRSLSLGGHV	AATDLERVS(1)NAEPEPR
SUZ domain-containing protein 1	1,789413	0,6630325	0,8452854	-1,546316	-0,6630325	-0,7314243	S	0,985039	75,539	74,876	-0,23405	204070000	101	1	0.00985988	-2,07950146993001	101;107	A2AA85	Szrd1	EAEYAEARRRILGSASPEEEQEKPILDRPTR	ILGS(0.015)AS(0.985)PEEEQEKPILDRPTR
Calcium-transporting ATPase;Plasma membrane calcium-transporting ATPase 2	2,082693	1,048532	0,2680073	-0,2680092	-1,262125	-1,294235	S	0,997459	163,95	147,08	0,41847	366030000	18	1	0.0292887	-2,07453409830729	18;18;18	F8WHB1;S4R1C4	Atp2b2	DMTNSDFYSKNQRNESSHGGEFGCTMEELRS	NES(0.997)S(0.003)HGGEFGCTMEELR
Protein FAM171A2	1,4328	1,274895	0,0635128	-1,818695	-0,0635128	-1,564751	S	0,994586	71,299	52,162	0,48709	130470000	475	1	0.04114	-2,07272211710612	475	A2A699	Fam171a2	RRGPAGAAAFLHEPPSPPPSFDHYLGHKGAA	GPAGAAAFLHEPPS(0.995)PPPS(0.005)FDHYLGHK
Galectin-related protein;Galectin	0,7754173	1,127804	1,181086	-1,007002	-0,7754154	-1,350134	S	1	132,33	102,03	-0,30575	3308700000	25	NaN	0.000590868	-2,07228597005208	25;380	Q8VED9	Lgalsl;Pick1	AVVKLDDGHLNNSLGSPVQADVYFPRLIVPF	LDDGHLNNS(1)LGS(1)PVQADVYFPR
Microtubule-associated protein 2;Microtubule-associated protein	0,7294636	1,291723	1,315538	-0,8531113	-0,7294617	-1,278969	T	1	145,91	61,235	0,44701	2484000000	1650	NaN	0.00123757	-2,06608899434408	1650;288;289;289;264;219;162	P20357	Map2	SGILVPSEKKVAIIRTPPKSPATPKQLRLIN	KVAIIRT(1)PPK
Long-chain-fatty-acid--CoA ligase ACSBG1	1,537062	1,51952	0,5144863	-0,5144863	-1,344694	-0,7572365	S	1	148,44	144,68	0,27877	230330000	70	1	0.00786821	-2,06249491373698	70;79;103	Q99PU5	Acsbg1	SHGLELSAPEKARAASLDGAEEALWTTRADG	AAS(1)LDGAEEALWTTR
Striatin-interacting protein 1	1,48353	1,250582	0,5372467	-0,5687523	-1,788649	-0,5372467	S	1	156,08	155,88	-2,1482	341140000	335	1	0.0147994	-2,05533536275228	335	Q8C079	Strip1	LPEDSIKVIRNMRAASPPASASDLIEQQQKR	AAS(1)PPASASDLIEQQQK
Contactin-associated protein 1	0,7592182	1,105175	0,5270786	-1,18026	-0,5270767	-2,063902	S	0,908748	188,71	81,854	0,29137	728860000	1382	1	0.0124837	-2,05423672993978	1382	O54991	Cntnap1	GPGPRDQNLPQILEESRSE____________	DQNLPQILEES(0.909)RS(0.091)E
Dematin	1,661915	0,7507629	0,5503159	-0,5503139	-0,8655376	-1,762461	S	1	150,33	132,62	-0,3715	338650000	372	1	0.014808	-2,0471019744873	372	Q9WV69	Dmtn	KLPPGVDRMRLERHLSAEDFSRVFAMSPEEF	HLS(1)AEDFSR
Phosphoribosyl pyrophosphate synthase-associated protein 2	0,23736	2,101885	2,324791	-0,3982887	-0,23736	-0,8389301	S	0,999968	198,74	159,95	0,39748	1272000000	227	1	0.0405887	-2,04620488484701	227	Q8R574	Prpsap2	GEAQDAESDLVDGRHSPPMVRSVAAIHPSLE	LGIAVIHGEAQDAESDLVDGRHS(1)PPMVR
Spectrin alpha chain, non-erythrocytic 1	0,8048153	0,9912624	0,7275753	-0,7275734	-1,205578	-1,645079	S	0,991353	215,98	173,86	0,040644	7676200000	1031	1	0.00181312	-2,0339609781901	1031;1031;1031;1031	A3KGU7	Sptan1	VPAAYVKKLDPAQSASRENLLEEQGSIALRQ	LDPAQS(0.009)AS(0.991)RENLLEEQGSIALR
Reticulon-4	1,171967	0,8009796	0,8677292	-0,8633423	-0,8009815	-1,534914	S	0,998874	141,98	130,7	-0,081023	1035600000	768	1	0.00152502	-2,01330439249675	768	Q99P72	Rtn4	SETVTQHKHKERLSASPQEVGKPYLESFQPN	LS(0.001)AS(0.999)PQEVGKPYLESFQPNLHITK
Microtubule-associated protein 1B;MAP1B heavy chain;MAP1 light chain LC1	0,9808998	0,8732491	0,9435902	-1,185635	-1,149792	-0,8732491	S	0,999996	212,95	189,52	0,43511	3434800000	1260	NaN	4.22922e-05	-2,00213813781738	1260	P14873	Map1b	RLSPAKSPSLSPSPPSPIEKTPLGERSVNFS	SPSLSPSPPS(1)PIEK
Coiled-coil domain-containing protein 177	1,403835	1,569252	0,4918861	-0,4918842	-0,6276913	-1,411751	S	0,998036	132,72	132,72	0,64964	429490000	303	NaN	0.0105502	-1,99876658121745	303	Q3UHB8	Ccdc177	RPSALALVPLTARSFSLGDLSHSPQTAQHVE	S(0.001)FS(0.998)LGDLS(0.001)HSPQTAQHVER
Potassium voltage-gated channel subfamily C member 1	1,020336	1,391254	0,3676968	-1,202215	-1,535309	-0,3676968	S	0,995122	160,55	160,55	0,23123	432780000	160	1	0.0128549	-1,96150271097819	160;160	E9PVV3	Kcnc1	GEDELEMTKRLALSDSPDGRPGGFWRRWQPR	LALS(0.005)DS(0.995)PDGRPGGFWR
SRC kinase signaling inhibitor 1	2,377239	0,8252144	0,3102875	-0,9235401	-0,3102875	-1,122339	S	1	87,676	79,837	-0,04652	472690000	79	1	0.0427897	-1,95630264282227	79;79;45;79;79	B1AQX6	Srcin1	TLGGGGGGGSGGRRFSNVGLVHTSERRHTVI	RFS(1)NVGLVHTSER
Synapsin-1	1,01432	0,7929249	0,5570087	-1,229843	-1,706871	-0,5570087	S	0,991851	177,92	165,98	-0,32378	2888000000	666	1	0.00553059	-1,95265897115072	666	O88935	Syn1	AAAGGPPHPQLNKSQSLTNAFNLPEPAPPRP	S(0.007)QS(0.992)LT(0.001)NAFNLPEPAPPRPSLSQDEVK
Wolframin	1,715815	1,368792	0,5477161	-0,622467	-0,5477161	-1,041916	S	0,986418	88,282	67,227	-1,2395	146920000	32	1	0.00678685	-1,94814046223958	32;32	Q3UN10	Wfs1	PAPQPQARARLNATASLEQDKIEPPRAPRPQ	LNAT(0.014)AS(0.986)LEQDKIEPPR
Syntaxin-1B	0,2595558	2,181234	2,039509	-0,2595539	-0,4569263	-0,6281662	S	1	61,276	61,276	-0,18295	113040000	58	1	0.0364057	-1,94164848327637	58	P61264	Stx1b	IEKLSEDVEQVKKQHSAILAAPNPDEKTKQE	KQHS(1)AILAAPNPDEK
AP-3 complex subunit beta-2	1,282499	0,8320923	0,7917213	-0,7917194	-0,9844971	-1,141371	S	0,999998	176,78	134,21	-0,29494	3899900000	272	1	0.000486044	-1,94130007425944	272	Q9JME5	Ap3b2	NESLLEENPEKAFYGSEEDEAKGPGSEEAAT	AFYGS(1)EEDEAKGPGSEEAATAALPAR
G protein-regulated inducer of neurite outgrowth 1	0,4370537	1,380329	1,920843	-0,879797	-0,4370537	-0,7660751	S	1	153,41	153,41	0,26508	84872000	369	1	0.0128542	-1,94038391113281	369	Q3UNH4	Gprin1	SGRADPVSLRNSELVSPVKPERLSSGQAERV	NSELVS(1)PVKPER
Nucleophosmin	1,504169	0,6690178	1,079098	-0,8797741	-0,6690178	-0,9964981	S	1	189,94	124,29	-0,47457	2561300000	125	1	0.0017353	-1,93252499898275	125;125;125;125	Q5SQB0	Npm1	HISGQHLVAVEEDAESEDEDEEDVKLLGMSG	CGSGPVHISGQHLVAVEEDAES(1)EDEDEEDVK
Calcium-transporting ATPase;Plasma membrane calcium-transporting ATPase 2	1,081749	1,732573	0,574482	-0,5744839	-0,6386452	-1,185913	T	0,666063	90,348	62,487	-0,23595	3991800000	1162	NaN	0.00758754	-1,92928187052409	1162;1117	F8WHB1	Atp2b2	FRSSLYEGLEKPESRTSIHNFMAHPEFRIED	SSLY(0.002)EGLEKPES(0.666)RT(0.666)S(0.666)IHNFMAHPEFR
Histone deacetylase 2	1,366119	0,6511841	1,460093	-0,8062458	-0,6511822	-0,83111	S	1	96,117	41,695	0,32819	1826100000	394	1	0.00182626	-1,92197799682617	394	P70288	Hdac2	GVQMQAIPEDAVHEDSGDEDGEDPDKRISIR	MLPHAPGVQMQAIPEDAVHEDS(1)GDEDGEDPDKR
Phosphoglycerate kinase 1;Phosphoglycerate kinase	0,373539	2,152069	0,3553333	-1,284386	-0,3553314	-1,227619	S	1	108,08	88,945	-0,59245	279030000	203	1	0.0454352	-1,91609255472819	203;203	P09411	Pgk1	FLMKKELNYFAKALESPERPFLAILGGAKVA	ALES(1)PERPFLAILGGAK
Dihydropyrimidinase-related protein 3	0,5636978	1,270966	1,210247	-1,15263	-0,5636959	-0,9735699	T	0,957165	147,06	147,06	-0,070853	4112600000	507	NaN	0.00259375	-1,91160202026367	507;622;509	Q3TT92	Dpysl3	VPRGMYDGPVFDLTTTPKGGTPAGSTRGSPT	GMYDGPVFDLT(0.007)T(0.036)T(0.957)PK
Protein kinase C and casein kinase II substrate protein 3	1,080177	1,229715	0,5794449	-1,114223	-0,579443	-1,148045	S	0,997822	61,361	50,202	1,0846	116960000	44	1	0.00208837	-1,91034952799479	44;319	F6W8Y8	Pacsin3	LDTQRAISRKEKGGRSPDEVTLTSIVPTRDG	GGRS(0.998)PDEVT(0.002)LTSIVPTR
SRC kinase signaling inhibitor 1	0,5242233	1,006897	0,3930283	-2,359798	-0,3930302	-0,9937782	S	1	72,302	41,475	-0,97345	273060000	879	1	0.0364621	-1,89025179545085	879;879;878;911	B1AQX6	Srcin1	VDEGMWPPPNNLLNQSPKKVAAETDFSKGLD	RQVDEGMWPPPNNLLNQS(1)PK
Bcl2-associated agonist of cell death	1,313671	0,9306583	0,7525101	-0,9807053	-0,934166	-0,7525101	S	0,999997	117,48	117,48	0,010513	69960000	112	1	0.000462908	-1,88807360331217	112;113;155;155;14	F7ABX5	Bad	NLWAAQRYGRELRRMSDEFEGSFKSMLGLAV	RMS(1)DEFEGSFK
Probable G-protein coupled receptor 158	1,503639	0,4586849	0,557045	-0,458683	-0,4777546	-2,201437	S	0,999979	196,3	196,3	-0,052108	261290000	1059	1	0.0474647	-1,8857479095459	1059	Q8C419	Gpr158	HKSKATEGLYQANHKSIDKTEVCPWEIHSQS	S(1)IDKTEVCPWEIHSQSLLEDENR
Reticulon-4	0,6728191	0,9528008	0,8915825	-1,04273	-0,6728191	-1,391829	S	0,99859	172,28	89,339	-0,10746	10097000000	165	NaN	0.00112028	-1,87486012776693	165	Q99P72	Rtn4	PAAPPSTPAAPKRRGSGSVDETLFALPAASE	RRGS(0.999)GS(0.997)VDET(0.004)LFALPAASEPVIPSSAEK
Protein NDRG2	0,3137703	1,404545	1,384552	-0,9599018	-0,3137703	-1,202448	S	0,999919	177,76	118,51	-0,5705	4197200000	332	NaN	0.014183	-1,85966237386068	332	Q9QYG0	Ndrg2	MASSCMTRLSRSRTASLTSAASIDGSRSRSR	S(0.033)RT(0.967)AS(1)LTSAASIDGSR
	1,385818	0,7970829	0,686142	-0,686142	-0,8648033	-1,148037	S	1	172,91	94,569	1,4558	651630000	417	1	0.001904	-1,85600852966309	417	G3UWV4	Brsk2	IEMAQHGQSKAVFSKSLDIAEAHPQFSKEDR	S(1)LDIAEAHPQFSK
Leucine zipper putative tumor suppressor 1	1,564728	0,6225986	0,5567265	-0,9570923	-0,5567265	-1,291348	S	1	141,83	141,83	0,20271	74504000	283	1	0.00891385	-1,84973971048991	283	P60853	Lzts1	QKLLQRETALQKLQRSFDEKEFASGQTFEER	S(1)FDEKEFASGQTFEERPR
Neuroligin-2	1,553099	1,639645	0,4165382	-0,4165363	-0,4247189	-1,095808	S	0,993274	91,985	91,985	0,09019	1205800000	714	1	0.0151748	-1,84878158569336	714	Q69ZK9	Nlgn2	YYKRDRRQELRCRRLSPPGGSGSGVPGGGPL	RLS(0.993)PPGGS(0.006)GS(0.001)GVPGGGPLLPTAGR
CAP-Gly domain-containing linker protein 1;CAP-Gly domain-containing linker protein 2	1,811884	1,439236	0,4709892	-0,7216339	-0,4709911	-0,629921	S	0,991145	147,1	82,9	0,8268	94610000	353	1	0.0104228	-1,8482182820638	347;347;347;347;100;353	D3Z3M7;Q9Z0H8	Clip1;Clip2	SGLLTETSSRYARKISGTTALQEALKEKQQH;TGLLTETSSRYARKISGTTALQEALKEKQQH	KIS(0.991)GT(0.006)T(0.002)ALQEALK
G protein-regulated inducer of neurite outgrowth 1	0,677412	0,7412319	1,38102	-1,207657	-0,8492546	-0,6774139	S	1	132,24	48,568	0,065571	689430000	714	1	0.00252291	-1,84466298421224	714	Q3UNH4	Gprin1	PPPGPRTRDNFTKAPSWDAGAPPPREDAGTQ	APS(1)WDAGAPPPR
cAMP-regulated phosphoprotein 21	1,316029	0,9396114	0,459137	-1,032831	-0,459137	-1,327173	S	0,999905	129,01	129,01	0,36987	88584000	279	1	0.00657244	-1,84463946024577	279;346;381	E9Q4A0	Arpp21	DSSNRNLKPTMTKTASFGGITVLTRGDSTSS	TAS(1)FGGITVLTR
Pleckstrin homology domain-containing family A member 6	1,697802	1,55147	0,4254055	-0,627037	-0,4254074	-0,8047276	S	0,937671	108,45	49,188	1,1377	206390000	629	1	0.0114592	-1,84394963582357	629;777;797;901	A0A087WP13	Plekha6	QAALNKVGIVPPRTKSPAEEELTPSAVVRRT	T(0.062)KS(0.938)PAEEELTPSAVVR
Serine/threonine-protein kinase BRSK2	1,574747	1,026453	0,2271042	-0,893959	-1,574692	-0,2271042	S	0,965601	168,39	168,39	1,4668	129310000	446	1	0.0289093	-1,84135309855143	446;393;424;235;253	G3UWV4	Brsk2	DRSRSISGASSGLSTSPLSSPRVTPHPSPRG	SISGASSGLS(0.004)T(0.004)S(0.966)PLS(0.02)S(0.007)PR
Serine/arginine repetitive matrix protein 2	1,105686	1,88884	0,4583359	-0,6954174	-0,4583359	-0,9104195	S	0,999607	189,57	184,68	-0,17169	1246500000	1278	1	0.0132594	-1,83901151021322	1278	Q8BTI8	Srrm2	WSGPQVSPEHKELSHSPPRENSFESSLEFKN	ELSHS(1)PPRENSFESSLEFK
	1,09012	0,5055523	0,1314449	-0,1314449	-2,052183	-1,56966	T	0,588421	105,32	105,32	-0,29722	57219000	57	1	0.0463578	-1,82680193583171	57	E9Q6H8	Plekha5	PVTGEAVVTGHRRQSTDLPTGWEEAYTFEGA	RQS(0.41)T(0.588)DLPT(0.002)GWEEAYTFEGAR
Microtubule-associated protein;Microtubule-associated protein tau	0,8068485	0,2271557	0,397171	-1,446766	-0,2271557	-2,322855	Y	0,965137	72,21	65,085	-0,27661	104660000	686	2	0.0457067	-1,80931727091471	686;702;686;343	A0A0A0MQC7;B1AQW2	Mapt	RENAKAKTDHGAEIVYKSPVVSGDTSPRHLS	TDHGAEIVY(0.965)KS(0.974)PVVS(0.04)GDT(0.011)S(0.01)PR
Band 4.1-like protein 3;Band 4.1-like protein 3, N-terminally processed	1,481386	1,134401	0,4731464	-0,8615417	-0,4731464	-0,9945221	S	1	264,01	163,45	-0,56247	1454400000	451	1	0.00569784	-1,80604807535807	451	Q9WV92	Epb41l3	PYFERSSSKRYTMSRSLDGASVSENHEIYMK	S(1)LDGASVSENHEIYMK
Protein NDRG2	0,6637383	0,9794846	0,2104988	-0,2105007	-1,693209	-1,631042	T	0,993223	151,3	103,84	-1,0955	854860000	330	NaN	0.0280727	-1,79615783691406	330	Q9QYG0	Ndrg2	GYMASSCMTRLSRSRTASLTSAASIDGSRSR	S(0.007)RT(0.993)AS(0.999)LTSAASIDGSR
	0,3324623	0,9210358	1,408487	-0,3324623	-0,8177433	-1,569309	S	0,577161	86,182	64,749	-0,28916	50536000	1110	1	0.019579	-1,79383341471354	1110	E9PXF0	Pcdh17	ARVFADVHSRARRASSEMGAVLEQLEQPNRD	RAS(0.423)S(0.577)EMGAVLEQLEQPNR
Nuclear ubiquitous casein and cyclin-dependent kinase substrate 1	0,7355175	0,9040184	0,5418968	-1,015493	-0,5418987	-1,641937	S	1	207,43	132,48	-0,082915	6675700000	19	1	0.00588959	-1,79358736673991	19;19	A0A087WRY3	Nucks1	PVRNRKVVDYSQFQESDDADEDYGRDSGPPA	VVDYSQFQES(1)DDADEDYGR
Ena/VASP-like protein	1,743324	1,182993	0,2834835	-0,4838963	-0,2834835	-1,394625	S	0,991673	129,42	112,16	-0,47802	481500000	335	1	0.0304484	-1,79060173034668	335;316;329	F8WJB9	Evl	PNSSEAGRKPWERSNSVEKPVSSLLSRVKPA	S(0.008)NS(0.992)VEKPVSSLLSR
SH3-containing GRB2-like protein 3-interacting protein 1	0,5914421	1,074902	0,9617786	-0,9859905	-0,5914421	-1,154957	S	1	179,19	110,78	-0,45021	8574400000	319	NaN	0.00128899	-1,78683725992839	319	Q8VD37	Sgip1	VAVNTEEKWVHFSDASPEHVTPELTPREQVV	WVHFS(1)DAS(1)PEHVT(1)PELTPR
182 kDa tankyrase-1-binding protein	1,157263	0,8605957	0,5883427	-1,426821	-0,6812534	-0,5883446	S	0,999677	151,91	151,91	-0,80822	175050000	1437	1	0.00479276	-1,76753997802734	1437;775	P58871	Tnks1bp1	EAPSLGASPSSCLTRSPPSGSQSLLEGIMTA	S(1)PPSGSQSLLEGIMTASSSK
	0,6658096	0,9485836	0,6027622	-0,8468418	-0,6027641	-1,603426	S	1	194,51	149,36	-0,078394	21541000000	156	1	0.0053307	-1,75672912597656	156;137	F6RT34	Mbp	PPSQGKGRGLSLSRFSWGAEGQKPGFGYGGR	FS(1)WGAEGQKPGFGYGGR
Protein-methionine sulfoxide oxidase MICAL3	0,4940872	1,455471	1,373543	-0,4940872	-0,5348053	-0,9134312	S	1	94,958	87,352	0,78684	727090000	1187	1	0.00637296	-1,75514157613119	1187;316;270	Q8CJ19	Mical3	PGTEEAKSPLATKVKSPEEPLFPTPLLLREK	VKS(1)PEEPLFPTPLLLR
Ankyrin-2	0,4145966	1,246075	1,322815	-1,189201	-0,4145985	-0,6297207	S	0,999967	190,48	165,34	-0,16778	1495000000	3681	NaN	0.00942191	-1,7390022277832	3681;3681;3686;3627;3627;650;3710;3714;1639;1648;307	S4R285;S4R1F9;S4R2H6	Ank2	GYSTFQDCLPKTEGDSPAAALSPQMHQEPVQ	TEGDS(1)PAAALSPQMHQEPVQQDFSGK
Microtubule-associated protein 1A;MAP1A heavy chain;MAP1 light chain LC2	0,6684723	0,9404049	1,111519	-0,6684723	-0,7887363	-1,028982	S	1	190,59	187,57	0,13652	3645200000	1443	1	0.000483485	-1,73552894592285	1443;1205	A2ARP8	Map1a	SPSKETSLDISSKQLSPESLGTLQFGELSLG	QLS(1)PESLGTLQFGELSLGK
Serine/arginine-rich splicing factor 9	0,7072163	0,6857967	0,5939407	-0,8426132	-0,5939407	-1,777746	S	1	88,282	84,753	-0,071063	134070000	148	1	0.00871974	-1,73375129699707	148;212	F6RTE1	Srsf9	RSGSRGRDSPYQSRGSPHYFSPFRPY_____	GS(1)PHYFSPFRPY
Actin, cytoplasmic 1;Actin, cytoplasmic 1, N-terminally processed;Actin, gamma-enteric smooth muscle;Actin, aortic smooth muscle;Actin, cytoplasmic 2;Actin, cytoplasmic 2, N-terminally processed;Actin, alpha cardiac muscle 1;Actin, alpha skeletal muscle;Beta-actin-like protein 2	0,757391	1,04406	0,7761059	-0,8951588	-0,9604797	-0,757391	S	0,99405	110,64	110,61	-0,40591	162110000	239	1	9.63239e-05	-1,73019536336263	239;159;239;240;241;240;239;241;241;240	P60710;P63268;P63260;P68033;Q8BFZ3	Actb;Actg2;Acta2;Actg1;Actc1;Acta1;Actbl2	ENEMATAASSSSLEKSYELPDGQVITIGNER;EQEMATAASSSSLEKSYELPDGQVITIGNER;EQEMVTAAASSSLERSYELPDGQVITIGNER	S(0.994)Y(0.006)ELPDGQVITIGNER
Junctophilin-3	1,858133	1,31642	0,2991695	-0,8913517	-0,2991695	-0,5186863	S	0,99997	104,43	82,417	0,5251	180740000	420	1	0.0240952	-1,72764333089193	420	Q9ET77	Jph3	AQEEARIARITAKEFSPSFQHRENGLEYQRP	EFS(1)PSFQHR
Microtubule-associated protein 1A;MAP1A heavy chain;MAP1 light chain LC2	0,8378544	0,3991661	1,392534	-0,3991642	-0,7054901	-1,431841	S	1	127,92	103,02	0,02352	2048000000	1985	1	0.0148489	-1,72201665242513	1985;1747	A2ARP8	Map1a	PLPQKGLEVERWLAESPVGLPPEEEDKLTRS	WLAES(1)PVGLPPEEEDKLTR
Beta-adducin	1,048218	0,8094807	0,4591198	-1,385849	-0,4591198	-1,002268	S	0,996018	163,62	163,62	1,0856	95728000	60	1	0.005685	-1,72135162353516	60	Q9QYB8	Add2	FNLMEQKKRVTMILQSPSFREELEGLIQEQM	VTMILQS(0.996)PS(0.004)FR
	0,5951805	0,6353378	0,4912472	-1,930887	-0,4912491	-1,015064	S	0,53804	86,539	65,184	0,21331	74928000	550	1	0.015266	-1,71965535481771	550;1722;1728	V9GX23	Vps13d	SVSSVEYPDMPRSLPSHMEEAPNVFQLYQRP	S(0.462)LPS(0.538)HMEEAPNVFQLYQR
Dematin	0,4718895	0,9232311	0,4393787	-0,4393787	-1,119162	-1,739408	S	0,997364	85,855	55,575	0,4042	216880000	96	2	0.0136118	-1,71081606547038	96	Q9WV69	Dmtn	SRECSLSPKSTSPPPSPEVWAESRTLGIISQ	S(0.18)T(0.21)S(0.612)PPPS(0.997)PEVWAES(0.001)R
Junctophilin-3	0,4089279	0,2212524	0,3791237	-1,85173	-0,2212524	-2,036043	S	0,999452	80,36	80,36	0,93776	132410000	457	NaN	0.0422383	-1,70611000061035	457	Q9ET77	Jph3	DDIEVLSTGTPLQQESPELYRKGTTPSDLTP	HQMSCDDIEVLSTGTPLQQES(0.999)PELYR
Rap1 GTPase-activating protein 1	1,876562	1,207644	0,2120323	-1,327686	-0,2120342	-0,2763138	S	0,801382	183,05	137,38	0,35169	60810000	563	1	0.0477302	-1,70409075419108	563;499;245	A2ALS4;A2ALS7	Rap1gap	SPTRKKSGPFGSRRSSAIGIENIQEVQEKRE	RS(0.199)S(0.801)AIGIENIQEVQEK
Dihydropyrimidinase-related protein 2	0,7551975	0,7517948	0,637949	-0,6379471	-1,386564	-0,9271297	S	0,999834	245,94	165,85	-0,42353	4371300000	540	NaN	0.00154936	-1,69886080423991	540	O08553	Dpysl2	KQQAPPVRNLHQSGFSLSGAQIDDNIPRRTT	NLHQSGFS(1)LSGAQIDDNIPR
RIMS-binding protein 2	0,8675442	0,5339527	1,506489	-0,5339546	-0,759737	-0,8843136	S	0,999998	127,53	111,55	0,24087	568140000	859	1	0.00501906	-1,69533030192057	859;852	D3YXR8	Rimbp2	AMAPSIDEYTGRDHLSPDFYDESETDPGAEE	DHLS(1)PDFYDESETDPGAEELPAR
Catenin delta-2	0,9929543	0,6814995	0,958559	-0,6814995	-0,7593994	-1,007469	S	0,937693	62,589	62,589	-0,5714	50309000	1241	1	0.000261843	-1,6937936147054	1241;1242	E9QKH8	Ctnnd2	RPYSELNYETSHYPASPDSWV__________	PYSELNYETSHY(0.001)PAS(0.938)PDS(0.061)WV
Ubiquitin-like modifier-activating enzyme 1	0,9173546	1,565899	0,2948265	-0,7340736	-0,2948265	-1,269609	S	0,999752	93,909	63,062	0,21967	1218300000	835	1	0.0216339	-1,69219652811686	835	Q02053	Uba1	SVDDSRLEELKATLPSPDKLPGFKMYPIDFE	ATLPS(1)PDKLPGFK
Membrane-associated phosphatidylinositol transfer protein 2	1,59473	0,9874935	0,3328362	-0,3328362	-0,7072392	-1,110533	S	1	90,453	86,488	-0,63797	73309000	1259	1	0.0168857	-1,6885560353597	1259;1263	E9PYJ7	Pitpnm2	RPARNTATRMALRKGSFGLPGQSDFLRSRNH	KGS(1)FGLPGQSDFLR
Microtubule-associated protein 1B;MAP1B heavy chain;MAP1 light chain LC1	0,9890919	0,3836536	1,067564	-1,105148	-0,3836517	-1,128998	S	0,999853	170,11	170,11	0,24529	4309400000	1438	1	0.006669	-1,68603579203288	1438	P14873	Map1b	PFEGKNGKQGFPDRESPVSDLTSTGLYQDKQ	QGFPDRES(1)PVSDLTSTGLYQDKQEEK
Stathmin	0,6668148	1,018946	0,9570675	-0,6668148	-0,8373642	-0,8944168	S	1	200,33	71,148	0,27497	9410500000	25	NaN	0.00019607	-1,68047459920247	25;25;25	P54227	Stmn1	ELEKRASGQAFELILSPRSKESVPDFPLSPP	RAS(1)GQAFELILS(1)PR
Synergin gamma	1,817524	1,110399	0,1318321	-0,8153133	-0,1318302	-1,031595	S	1	106,86	106,86	0,63607	99073000	743	1	0.0397457	-1,67949803670247	743;844;744	V9GXD9	Synrg	HPPAAATKYDVFKQLSLEGAGLAMEEFKENT	QLS(1)LEGAGLAMEEFKENTSSTK
Heterogeneous nuclear ribonucleoprotein U	0,5744209	0,7337914	0,8798389	-0,7185898	-0,5744209	-1,553232	S	0,999997	111,42	111,42	-0,39868	7225700000	247	1	0.00615377	-1,67809804280599	247;247	Q8VEK3	Hnrnpu	GYFEYIEENKYSRAKSPQPPVEEEDEHFDDT	AKS(1)PQPPVEEEDEHFDDTVVCLDTYNCDLHFK
Neurofibromin	1,354137	1,010023	0,1792622	-0,6976395	-0,1792622	-1,600878	S	1	164,48	120,53	-0,43461	153830000	2545	1	0.0367127	-1,67373402913411	2545;529	Q04690	Nf1	QPSQANTKKLLGTRKSFDHLISDTKAPKRQE	S(1)FDHLISDTK
Cation-independent mannose-6-phosphate receptor	0,5478497	0,353035	0,4873428	-1,637308	-0,3530369	-1,642525	S	0,997033	84,561	74,222	0,73445	247410000	2401	1	0.0180384	-1,67369906107585	2401	Q07113	Igf2r	VKAEALSSLHGDDQDSEDEVLTVPEVKVHSG	AEALS(0.001)S(0.001)LHGDDQDS(0.997)EDEVLT(0.001)VPEVK
Synaptopodin	0,5304623	1,21241	0,7637577	-0,5304604	-0,6521969	-1,289488	S	1	153,12	99,836	0,31525	886710000	672	1	0.00579913	-1,65959167480469	672;672	Q8CC35	Synpo	EASNFQQEPIARDRASPAAAEEAVPEWASCL	DRAS(1)PAAAEEAVPEWASCLK
Plakophilin-4	0,356617	0,958395	1,295469	-0,3566189	-0,6163025	-1,38191	S	0,997185	159,01	125,51	0,5827	622050000	405	NaN	0.0159582	-1,65510431925456	405;405;64;405	Q68FH0	Pkp4	ASQHSQLGQELRSAVSPDLHITPIYEGRTYY	S(0.003)AVS(0.997)PDLHITPIYEGR
Cytoplasmic dynein 1 light intermediate chain 1	1,247646	0,8471775	0,6129894	-0,6129894	-0,6894951	-0,9476547	S	1	185,41	146,25	-0,35677	4698400000	207	1	0.0014386	-1,65265083312988	207	Q8R1Q8	Dync1li1	RDFQEYVEPGEDFPASPQRRTTGAQEDRGDS	DFQEYVEPGEDFPAS(1)PQRR
Protein IMPACT	1,12953	0,5770798	0,3598804	-0,9040737	-0,3598785	-1,606592	S	1	104,53	97,94	-0,02952	295290000	137	1	0.0183016	-1,6456782023112	137	O55091	Impact	PDPDVKKKTEEVEVESEEDPILEHPPENPVK	TEEVEVES(1)EEDPILEHPPENPVK
Ras/Rap GTPase-activating protein SynGAP	1,541065	0,6282063	0,2883034	-0,2883015	-0,8504028	-1,339525	S	1	146,25	146,25	-0,03351	352610000	117	1	0.0269092	-1,64526812235514	117;117;102	J3QQ18	Syngap1	LGRSRRKSVPGGKQYSMEAAPAAPFRPSQGF	QYS(1)MEAAPAAPFRPSQGFLSR
Cadherin-11	1,439444	1,113468	0,3256073	-0,3256073	-0,3688087	-1,332918	S	1	125,08	92,792	0,4658	280670000	714	1	0.0247386	-1,63528442382813	714	P55288	Cdh11	EYQYMPRPGLRPAPNSVDVDDFINTRIQEAD	PGLRPAPNS(1)VDVDDFINTR
Putative tyrosine-protein phosphatase auxilin	0,4017773	1,033537	1,184563	-0,7181034	-0,4017773	-1,139584	S	0,551966	87,654	87,654	-0,43024	1033000000	35	1	0.00716009	-1,62644704182943	35	Q80TZ3	Dnajc6	AAGENRMKDSENKGASSPDMEPSYGGGLFDM	GAS(0.552)S(0.448)PDMEPSYGGGLFDMVK
SH3 and multiple ankyrin repeat domains protein 1	0,9587402	1,2763	0,6197681	-0,6546974	-0,6197662	-0,7375145	S	1	177,58	147,64	-0,30224	1614400000	1283	1	0.00109097	-1,62226231892904	1283;1291;1282	D3YZU4;D3YZU5	Shank1	LGPGAPPGPRLRHSKSIDEGMFSAEPYLRLE	S(1)IDEGMFSAEPYLR
Cytoplasmic dynein 1 heavy chain 1	1,61801	1,283218	0,0691452	-0,0691452	-0,6317444	-1,192076	S	0,984868	139,58	139,58	-1,1561	211940000	4366	1	0.0470007	-1,62111282348633	4366	Q9JHU4	Dync1h1	DDLAYAETEKKARTDSTSDGRPAWMRTLHTT	T(0.013)DS(0.985)T(0.002)SDGRPAWMR
Neurobeachin	1,295633	0,4647427	0,9841309	-0,6190453	-0,4647427	-1,032473	S	1	147,35	128,38	0,069974	2523700000	1519	1	0.00540284	-1,62025578816732	1519	Q9EPN1	Nbea	ASASKTPLENVPGNLSPIKDPDRLLQDVDIN	TPLENVPGNLS(1)PIKDPDR
cGMP-dependent protein kinase;cGMP-dependent protein kinase 2	0,3289261	0,906168	0,7628555	-0,6226063	-0,3289261	-1,83478	S	1	70,563	40,373	-0,24909	55127000	431	1	0.0317231	-1,59475390116374	431;431;431	E9QPH0	Prkg2	HAKRSMSSWKLSKALSLEMIQLKEKVKVKNE	ALS(1)LEMIQLK
Microtubule-associated protein 1B;MAP1B heavy chain;MAP1 light chain LC1	0,6929798	0,4563236	1,447346	-0,8376751	-0,4563236	-0,8712063	S	0,890628	149,84	149,84	-0,061116	919610000	1371	NaN	0.0083236	-1,58728472391764	1371	P14873	Map1b	VSFEFSEAKDENERASLSPMDEPVPDSESPV	AS(0.891)LS(0.109)PMDEPVPDSESPVEK
Potassium/sodium hyperpolarization-activated cyclic nucleotide-gated channel 2	1,302572	1,068861	0,3100739	-0,3860817	-0,3100719	-1,365894	S	1	148,57	127,66	0,084404	577420000	726	1	0.0251362	-1,58118502298991	726	O88703	Hcn2	CPQVARPLVGPLALGSPRLVRRAPPGPLPPA	PLVGPLALGS(1)PR
Serine/threonine-protein kinase DCLK1	1,815874	1,14609	0,1648464	-0,358469	-0,1648464	-1,093266	S	1	159,2	89,721	0,44303	684900000	392	1	0.0468378	-1,58113034566243	392	Q9JLM8	Dclk1	LGRRHSLQRGWRREESEEGFQIPATITERYK	REES(1)EEGFQIPATITER
Dematin	0,4567318	0,8031292	0,9944592	-1,390762	-0,6016426	-0,4567318	S	1	119,17	58,246	-0,021611	1017100000	333	1	0.00897788	-1,56781895955404	333	Q9WV69	Dmtn	LQNGEGQRGRMDRGNSLPCVLEQKIYPYEML	MDRGNS(1)LPCVLEQK
Serine/arginine repetitive matrix protein 2	0,8004971	0,8789253	0,5955887	-0,9264889	-0,5955868	-0,8891449	S	0,989064	172,81	120,32	0,204	1325700000	1216	1	0.000313835	-1,56207720438639	1216	Q8BTI8	Srrm2	VEKSEQPLSQVLPSLSPEHKEMPGSNIESSP	SEQPLSQVLPS(0.011)LS(0.989)PEHK
Ras/Rap GTPase-activating protein SynGAP	1,450762	1,162729	0,3822384	-0,3822403	-0,5009136	-0,7899017	S	0,991512	171,78	171,78	0,09098	356730000	766	1	0.0103482	-1,55626169840495	766;766;751	J3QQ18	Syngap1	PSAEMQGYMMRDLNSSIDLQSFMARGLNSSM	DLNS(0.008)S(0.992)IDLQSFMAR
Zinc finger Ran-binding domain-containing protein 2	0,7710152	0,8393269	0,6809082	-0,7302513	-0,6809082	-0,9592037	S	1	173,55	135,62	-0,93656	2285400000	83	1	8.96465e-05	-1,55387115478516	83;130;130;120	E9PUD0	Zranb2	GFNERENVEYIEREESDGEYDEFGRKKKKYR	ENVEYIEREES(1)DGEYDEFGR
PH and SEC7 domain-containing protein 3	0,3911877	0,5066261	0,643713	-0,3911858	-1,460615	-1,216202	S	0,88839	91,696	91,696	-0,084295	1453000000	98	1	0.00978663	-1,53650983174642	98;727;759;98	E9PUC5	Psd3	EKANGTHPKTISRIGSTTNPFLDIPHDPNAA	IGS(0.888)T(0.094)T(0.018)NPFLDIPHDPNAAVYK
T-lymphoma invasion and metastasis-inducing protein 2	1,404203	1,19673	0,2043171	-0,5438633	-0,2043171	-1,036903	S	0,999947	106,75	106,75	0,39186	647250000	1590	1	0.0258067	-1,53011131286621	1590	Q6ZPF3	Tiam2	LAEFPDGLIKESDILSDEDEDFHHPLKQGSP	ESDILS(1)DEDEDFHHPLK
Protein kinase C delta type;Protein kinase C delta type regulatory subunit;Protein kinase C delta type catalytic subunit	0,4945812	1,220114	1,18128	-0,4945831	-0,5169411	-0,6808853	S	0,951877	197,35	156,03	0,34438	1060200000	528	1	0.00324824	-1,5294615427653	528;554;643	Q1MX43	Prkcd	YSNFDPEFLNEKPQLSFSDKNLIDSMDQEAF	SPSDYSNFDPEFLNEKPQLS(0.952)FS(0.048)DK
Microtubule-associated protein 1B;MAP1B heavy chain;MAP1 light chain LC1	0,5006618	1,122894	1,18973	-0,5006618	-0,6127949	-0,6384754	S	0,999994	247,52	212,28	0,22802	2353400000	1649	1	0.00242927	-1,52173932393392	1649	P14873	Map1b	HRSEQSSMSIEFGQESPEHSLAMDFSRQSPD	SEQSSMSIEFGQES(1)PEHSLAMDFSR
Microtubule-associated protein 1A;MAP1A heavy chain;MAP1 light chain LC2	0,7064781	0,9042721	0,6711349	-0,6711349	-0,8045387	-0,7399578	S	0,999965	202,35	152,13	0,52707	170760000	2320	1	5.29907e-05	-1,49917221069336	2320;2082	A2ARP8	Map1a	PKEAGRSHWDDGTNDSDLEKGAREQPEKETQ	SHWDDGTNDS(1)DLEK
Syntaxin-binding protein 5	1,44603	1,401394	0,132988	-0,5360794	-0,132988	-0,8430023	S	0,99991	146,68	122,1	-0,0044884	1925400000	724	1	0.0348706	-1,49749374389648	724;760;83	D3Z079	Stxbp5	DRCKSPTSAKMSRKLSLPTDLKPDLDVKDNS	KLS(1)LPTDLKPDLDVK
SAFB-like transcription modulator	1,634562	0,6186733	0,3620682	-0,6265545	-0,3620663	-0,863121	S	1	133,93	79,652	-1,2648	110810000	552	1	0.0229323	-1,48901494344076	552	Q8CH25	Sltm	ESLKKSEEKKRISSKSPGHMVILNQTKGDHC	S(1)PGHMVILNQTK
Serine/threonine-protein kinase B-raf	1,017046	1,091198	0,2869148	-0,4802361	-0,2869148	-1,302134	S	0,994451	227,66	227,66	0,24425	1000500000	483	1	0.0210352	-1,4881477355957	430;483	F6SZ47;P28028	Braf	SSEDRSRMKTLGRRDSSDDWEIPDGQITVGQ	RDS(0.994)S(0.006)DDWEIPDGQITVGQR
Serine/arginine repetitive matrix protein 2	0,7737503	0,6962261	0,5783787	-0,9057579	-0,8965549	-0,5783768	S	0,999941	152,48	117,35	0,20064	230580000	1305	1	0.00026488	-1,47634824117025	1305	Q8BTI8	Srrm2	EFKNSGPVSEVNTGFSPEVKEELNGSFLNQT	NSGPVSEVNTGFS(1)PEVK
Glutamine synthetase	1,45454	0,793005	0,2077808	-1,065741	-0,2077808	-0,6985874	S	1	108,37	97,5	-0,33013	339740000	343	1	0.0279713	-1,47581164042155	343	P15105	Glul	TVGQEKKGYFEDRRPSANCDPYAVTEAIVRT	RPS(1)ANCDPYAVTEAIVR
Dual specificity mitogen-activated protein kinase kinase 4	1,085342	0,6979885	0,3150043	-0,6269169	-0,3150024	-1,356407	S	0,999999	88,872	88,872	-0,036792	184020000	88	1	0.0182545	-1,46555391947428	88;99	P47809	Map2k4	RLRTHSIESSGKLKISPEQHWDFTAEDLKDL	LKIS(1)PEQHWDFTAEDLK
Protein phosphatase 1 regulatory subunit 7	0,6568356	0,6088066	0,409132	-0,9145565	-0,409132	-1,394535	S	1	135,8	89,055	-0,010357	545380000	45	NaN	0.00763262	-1,46433258056641	45;30	Q3UM45	Ppp1r7	EEGKKHGGGGIVANLSEQSLKDGVDRGAEDP	HGGGGIVANLS(1)EQS(1)LKDGVDR
Paralemmin-1	0,2589302	1,087881	1,121029	-1,335958	-0,3107548	-0,2589302	T	1	171,85	159,98	-1,9144	2323400000	145	NaN	0.031688	-1,45782788594564	145	Q9Z0P4	Palm	QKSETLVNAQQTPLGTPKENRTSTPVRSPGG	SETLVNAQQT(1)PLGT(1)PKENR
G protein-regulated inducer of neurite outgrowth 3	0,284008	0,3376637	0,5042095	-0,2840061	-1,152462	-1,796135	S	0,982537	105	90,706	0,15033	217650000	327	NaN	0.0305369	-1,45282808939616	327	Q8BWS5	Gprin3	EVQAVASVESRSVSTSPSILPAYLKENPAPE	S(0.93)VS(0.07)T(0.015)S(0.983)PS(0.003)ILPAYLK
Stathmin	0,1817169	1,160383	1,545746	-0,181715	-0,3584957	-0,923563	S	1	207,55	71,148	0,27497	4356800000	16	NaN	0.0352117	-1,45053990681966	16;16;16	P54227	Stmn1	MASSDIQVKELEKRASGQAFELILSPRSKES	RAS(1)GQAFELILS(1)PR
Adenomatous polyposis coli protein	1,326069	1,052465	0,4238014	-0,4238014	-0,5486507	-0,5726833	S	0,999974	104,23	104,23	2,091	55517000	1825	1	0.0059002	-1,44915707906087	1825;1859;1859	E9QLQ9	Apc	YTPIEGTPYCFSRNDSLSSLDFDDDDVDLSR	NDS(1)LSSLDFDDDDVDLSR
Cysteine and glycine-rich protein 1	0,5261421	0,8351688	0,6204567	-0,5690155	-0,5261402	-1,227301	S	1	118,21	96,208	-0,58747	476650000	192	1	0.00422052	-1,43474133809408	192	P97315	Csrp1	PKGFGFGQGAGALVHSE______________	GFGFGQGAGALVHS(1)E
Myosin-10	0,2548218	1,285778	0,7508526	-0,2548218	-0,3416634	-1,402006	S	0,999772	192,27	181,88	-0,057966	1240600000	1987	NaN	0.0392678	-1,42998123168945	1987;1993;1956	Q5SV64	Myh10	SGRRQLHIEGASLELSDDDTESKTSDVNDTQ	QLHIEGASLELS(1)DDDTESK
Amphiphysin	1,271269	0,5460606	0,7510166	-0,6135216	-0,5532646	-0,5460625	S	0,992817	153,66	135,16	-0,098308	2076700000	272	NaN	0.00276269	-1,42706489562988	272	Q7TQF7	Amph	IAKTPSPPEEPSPLPSPTASPNHTLAPASPA	T(0.125)PS(0.873)PPEEPS(0.002)PLPS(0.993)PT(0.007)ASPNHTLAPASPAPVRPR
Disks large-associated protein 4	0,4330158	1,594824	0,5165539	-0,4672222	-0,4330177	-0,7797527	S	1	159,46	104,52	0,31318	224490000	421	NaN	0.0225543	-1,40812873840332	421;421	B7ZNS2	Dlgap4	LGEQSNPRRSLDRLDSVDMLLPSKCPSWEDD	S(1)LDRLDS(1)VDMLLPSK
Stromal membrane-associated protein 2	1,090586	0,2820129	0,3463173	-1,040913	-0,2820129	-1,165867	S	0,994723	115	93,529	0,19384	284190000	239	1	0.0208102	-1,40256945292155	239	Q7TN29	Smap2	SRKAVGSMPTAGSAGSVPENLNLFPEPGSKS	KAVGSMPTAGS(0.005)AGS(0.995)VPENLNLFPEPGSK
	0,2849808	1,039087	0,5266533	-0,2849789	-0,8985214	-1,169224	S	0,998824	67,11	67,11	-0,80621	87571000	162	1	0.0150796	-1,4011484781901	162	E9Q3M9	2010300C02Rik	AEETGMSSEDDGLPRSPPEMSLLHDVGPGTT	S(0.999)PPEMS(0.001)LLHDVGPGTTIK
MAP6 domain-containing protein 1	0,2092228	0,482996	1,093752	-0,796093	-0,2092228	-1,408648	S	0,988073	90,712	66,925	-0,50245	300650000	160	NaN	0.0320787	-1,39997800191244	160	Q14BB9	Map6d1	RTARVVTTHSSGWDPSPGASFQVPEVRKFTP	VVT(0.002)T(0.002)HS(0.001)S(0.005)GWDPS(0.988)PGAS(0.002)FQVPEVR
5'-AMP-activated protein kinase subunit beta-2	0,1134529	0,6459332	0,4886284	-0,1134529	-1,076576	-1,711838	S	1	73,435	73,435	-0,01675	69075000	107	1	0.0478896	-1,38329378763835	107;107	Q6PAM0	Prkab2	SGSFNNWSTKIPLIKSHNDFVAILDLPEGEH	S(1)HNDFVAILDLPEGEHQYK
Synaptopodin	0,5682335	0,6105499	0,4726372	-0,4726372	-0,5941887	-1,429398	S	1	124,08	114,63	0,17226	1243600000	833	1	0.0103718	-1,38254801432292	833;833	Q8CC35	Synpo	TSSRTPSRTVSPRAASPAKPSSLDLVPNLPR	AAS(1)PAKPSSLDLVPNLPR
Microtubule-associated protein 1A;MAP1A heavy chain;MAP1 light chain LC2	0,4721546	0,231617	0,729063	-0,8422184	-0,231617	-1,628796	S	0,999412	213,72	112,44	0,17334	1587200000	352	NaN	0.0325213	-1,37848854064941	352;114	A2ARP8	Map1a	NGLLQRKVAELEEEQSQGSSSYSDWVKNLIS	KVAELEEEQS(0.999)QGSSSYSDWVK
Sorbin and SH3 domain-containing protein 1	0,7517414	0,3455448	0,403862	-0,9443321	-0,3455448	-1,336527	S	1	89,859	83,54	-0,089297	167770000	345	1	0.0119634	-1,37585067749023	345;336;516	Q62417	Sorbs1	GKSSVLTNEKMSRDISPEEIDLKNEPWYKFF	DIS(1)PEEIDLKNEPWYK
Protein piccolo	0,7244682	0,9960728	0,3846092	-1,050972	-0,5506973	-0,3846092	S	1	129,46	122,49	-0,51556	130910000	844	1	0.00696218	-1,36380958557129	844	Q9QYX7	Pclo	QSQQPPKPPEQSRRFSLNLGGIADAPKSQPT	RFS(1)LNLGGIADAPK
LisH domain and HEAT repeat-containing protein KIAA1468	1,072523	0,729763	0,0967617	-0,7382984	-0,0967617	-1,341167	S	0,999936	154,46	140,22	-0,2484	486840000	180	1	0.0415994	-1,35842514038086	180;180;180;180;180	A0A087WSS1	2310035C23Rik;Kiaa1468	EPSTTSGGGQLNRAGSISTLDSLDFARYSDD	AGS(1)ISTLDSLDFAR
Ankyrin-2	1,067553	0,5111561	0,5797615	-0,5111561	-0,646328	-0,7584457	S	0,974306	208,46	165,85	-0,19904	2806900000	3781	1	0.00199394	-1,35813331604004	3781;3781;3786;3727;3727;750;3810;3814;1739;1748;407	S4R285;S4R1F9;S4R2H6	Ank2	EEASEPKEESSPRKTSLVIVESTDDQSQVFE	KT(0.026)S(0.974)LVIVESTDDQSQVFER
Kinesin-like protein KIF1B	0,4637909	0,7979584	0,3768196	-1,028183	-1,016802	-0,3768196	S	1	109,67	109,67	-0,10814	27849000	1487	1	0.0056904	-1,35345776875814	1487;166	Q60575	Kif1b	VRGEENLAGWRPRGDSLILEHQWELEKLELL	GDS(1)LILEHQWELEK
E3 ubiquitin-protein ligase RNF34	0,5082245	0,6981144	0,6671505	-0,5082245	-0,8823891	-0,7935772	S	0,945243	95,622	95,622	0,56735	40185000	258	1	0.00044392	-1,35256004333496	258	Q99KR6	Rnf34	EEEQNPGLSKKKARASLSDLSSLEEVEGMSV	AS(0.945)LS(0.055)DLSSLEEVEGMSVR
	0,8603725	0,4147072	0,3656425	-0,6090012	-0,3656425	-1,420229	S	1	121,77	90,718	0,68936	535270000	801	1	0.0193751	-1,34519831339518	801;940	F7BJK1	Pcdh1	GDSPRIHLPLNYPPGSPDLGRHYRSNSPLPS	IHLPLNYPPGS(1)PDLGR
Talin-2	0,737051	0,3743496	0,4121227	-0,3743496	-0,4795208	-1,636221	S	0,989786	154,77	154,77	-0,7569	137310000	428	1	0.0334373	-1,33787155151367	428;428	E9PUM4	Tln2	GLEGDEESTMLEESVSPKKSTILQQQFNRTG	DRFGLEGDEESTMLEES(0.01)VS(0.99)PK
GRIP1-associated protein 1	0,4880829	0,5123367	0,2375736	-1,087833	-0,2375717	-1,433088	S	0,926395	164,94	139,11	-0,73594	169800000	606	1	0.0219546	-1,33216222127279	606;651;620	A2AEW9	Gripap1	KSRTGLEELVLSEMNSPSRTQTGDSSSVSSF	TGLEELVLS(0.001)EMNS(0.926)PS(0.073)R
Ras/Rap GTPase-activating protein SynGAP	0,6768456	0,6985626	0,2525368	-0,2525387	-1,564976	-0,5486183	S	0,999959	68,972	68,972	1,3556	52560000	12	1	0.03463	-1,33135922749837	12;12	J3QQ18	Syngap1	____MSRSRASIHRGSIPAMSYAPFRDVRGP	GS(1)IPAMSYAPFR
EH domain-containing protein 1	0,4472885	0,5870991	0,8138962	-0,6553955	-0,991909	-0,4472904	S	0,99523	72,058	72,058	0,68134	80319000	456	1	0.00234987	-1,31429290771484	456	Q9WVK4	Ehd1	VGKDKPTYDEIFYTLSPVNGKITGANAKKEM	DKPTYDEIFYT(0.005)LS(0.995)PVNGK
	0,5721951	0,6744118	0,785635	-0,6394253	-0,6792946	-0,5721951	S	0,999693	139,59	93,568	0,0069164	989620000	100	1	4.59253e-05	-1,30771891276042	100	Q923F1	Clns1a	VMVNAKLGEESKEPLSDEDEEDNDDVEPISE	LGEESKEPLS(1)DEDEEDNDDVEPISEFR
Leucine zipper protein 1	0,85709	0,4949989	0,4094296	-0,4094276	-0,4867153	-1,261307	S	1	112,47	112,47	0,16139	319320000	660	1	0.0127654	-1,3063227335612	660	Q8R4U7	Luzp1	LRCRVIKSSGREKPDSDDDLDIESFVTAKLV	EKPDS(1)DDDLDIESFVTAK
Mitogen-activated protein kinase 1	0,9391136	0,6830387	0,09538269	-1,10029	-0,0953846	-1,002296	Y	0,988865	172,66	172,66	0,50626	516320000	185	1	0.0324046	-1,30516878763835	185	P63085	Mapk1	RVADPDHDHTGFLTEYVATRWYRAPEIMLNS	VADPDHDHTGFLT(0.001)EY(0.989)VAT(0.01)R
Guanine nucleotide-binding protein G(I)/G(S)/G(O) subunit gamma-12	0,3055439	1,003578	0,9898281	-0,7532196	-0,3055439	-0,5549469	S	1	117,29	89,859	0,087339	60922000	49	1	0.00784944	-1,30422019958496	49	Q9DAS9	Gng12	KASADLMSYCEEHARSDPLLMGIPTSENPFK	S(1)DPLLMGIPTSENPFK
Ankyrin-2	0,7449455	0,5400486	0,4007568	-0,4007587	-0,7503014	-1,074375	S	0,99989	154,26	140,45	0,25483	391950000	2470	1	0.00397473	-1,30372873942057	2470;2470;2475;2416;2416;2499;2503	S4R285;S4R1F9	Ank2	EVASMRSRLLRDPDGSAEDDSLEQTSLMESS	LLRDPDGS(1)AEDDSLEQTSLMESSGK
STE20-like serine/threonine-protein kinase	0,5154514	0,2624016	0,6558304	-0,6635704	-1,53195	-0,2623997	S	0,995535	117,04	104,83	-0,5776	321680000	189	1	0.0296663	-1,29720115661621	189	O54988	Slk	FGVSAKNTRTIQRRDSFIGTPYWMAPEVVMC	RDS(0.996)FIGT(0.004)PYWMAPEVVMCETSK
Leucine-rich repeat-containing protein 7	0,3767185	0,6574726	0,6131992	-0,3767204	-0,4287663	-1,438271	S	1	54,764	42,58	1,6284	56359000	1137	1	0.021963	-1,29704920450846	1137;1132	E9Q6L9	Lrrc7	DSLASSTEMAMFRRVSEPHELPPGDRYGRAT	RVS(1)EPHELPPGDR
Catenin alpha-2	0,7368965	0,6110039	0,4679794	-0,5508499	-0,4679813	-1,05542	S	1	226,06	174,52	-0,077571	305430000	939	1	0.00288105	-1,2967103322347	939;952	Q61301	Ctnna2	EFQTRVRRGSQKKHISPVQALSEFKAMDSF_	HIS(1)PVQALSEFK
Rho GDP-dissociation inhibitor 1	1,578125	0,785202	0,2330284	-0,2330265	-0,7530537	-0,2917652	S	1	109,37	78,95	0,53804	193050000	34	1	0.038074	-1,29140027364095	34	Q99PT1	Arhgdia	EEDEHSVNYKPPAQKSIQEIQELDKDDESLR	S(1)IQEIQELDKDDESLRK
Sodium/hydrogen exchanger	0,7457867	1,481504	0,1739197	-0,1739197	-0,323164	-0,9724236	S	0,994749	186,84	170,18	0,073757	1694100000	668	1	0.0458596	-1,29023933410645	668;700	B0QZV3	Slc9a6	DDSEPALNSLDDTRHSPA_____________	LVLPMDDSEPALNSLDDT(0.005)RHS(0.995)PA
Elongation factor 1-delta	0,7470322	1,061726	0,4062672	-0,4062691	-0,5075436	-0,7345543	S	1	176,6	108,86	0,22384	3511000000	433	1	0.0037558	-1,28779729207357	433;162;157;162;162;162;181;71	F6ZFU0	Eef1d	TPAEDDEDKDIDLFGSDEEEEDKEAARLREE	GATPAEDDEDKDIDLFGS(1)DEEEEDKEAAR
Nucleolar protein 56	0,4445362	0,908659	0,5834484	-0,7619076	-0,4445343	-0,7054405	S	1	231,37	156,13	0,59204	810670000	229	1	0.00160593	-1,28284200032552	229;513	A2APD7	Nop56	LPKSKKKKAPKEELASDLEEMATSSAKRKKS	EELAS(1)DLEEMATSSAK
LIM and calponin homology domains-containing protein 1	1,24131	0,6695576	0,2306194	-1,193243	-0,2306194	-0,2764416	S	0,999999	102,57	102,57	0,27392	116330000	707	1	0.0404915	-1,2805970509847	707;719;719	D3YU22	Limch1	GKVELVLSQKVAKPKSPEPEATLTFPFLDKM	S(1)PEPEATLTFPFLDK
Nuclear distribution protein nudE-like 1	0,2679577	0,7203369	0,9120178	-0,8853817	-0,7796669	-0,2679577	S	0,991392	106,42	79,426	0,060193	116020000	215	NaN	0.00906605	-1,27777290344238	215	Q9ERR1	Ndel1	TLDCEKMDSAVQASLSLPATPVGKGTENSFP	MDSAVQAS(0.009)LS(0.991)LPAT(1)PVGK
Matrin-3	0,8708763	0,8400116	0,385601	-0,4335232	-0,385601	-0,9108944	S	1	230,84	183,12	-0,098681	7151400000	188	1	0.00514047	-1,27550252278646	188;188	Q8K310	Matr3	VPRDDWEEKRHFRRDSFDDRGPSLNPVLDYD	RDS(1)FDDRGPSLNPVLDYDHGSR
Microtubule-associated protein 1B;MAP1B heavy chain;MAP1 light chain LC1	0,474926	0,7738037	0,1975079	-0,9047432	-1,254105	-0,1975079	T	0,999999	88,311	81,327	0,021706	211730000	527	1	0.0228497	-1,26753107706706	527	P14873	Map1b	KQPLATQKDLTGQVPTPPVKQVKLKQRADSR	DLTGQVPT(1)PPVK
Pumilio homolog 1	0,05002213	0,9012146	1,032568	-0,05002213	-0,5912228	-1,115973	S	1	82,635	45,992	-0,2396	90824000	124	1	0.04573	-1,24700736999512	124;124;124;124	E9Q6M7	Pum1	RWPTGDNIHAEHQVRSMDELNHDFQALALEG	S(1)MDELNHDFQALALEGR
Microtubule-associated protein 1A;MAP1A heavy chain;MAP1 light chain LC2	0,126749	0,6261749	1,122574	-1,000277	-0,7261848	-0,126749	S	0,999385	173,55	173,55	-0,51193	543980000	1548	NaN	0.0323385	-1,2429027557373	1548;1310	A2ARP8	Map1a	GPGGHFMTSDSSLTKSPESLSSPAMEDLAME	S(0.999)PES(0.001)LSSPAMEDLAMEWGGK
Ankyrin-2	0,1258984	0,787632	0,5996685	-1,196224	-0,1258984	-0,8493805	S	1	229,9	66,246	-0,45206	1510000000	2359	1	0.0298132	-1,22823397318522	2359;2359;2364;2305;2305;2388;2392	S4R285;S4R1F9	Ank2	KTAEGTEPKPQGAIRSPQGLELPLPNRDSEV	S(1)PQGLELPLPNR
Septin-4	0,9015369	0,4465065	0,4203529	-0,4203529	-0,6469421	-0,825285	S	1	184,47	103,85	-0,96565	11729000000	68	1	0.0033429	-1,2203254699707	68;61;58	P28661	Sept4	KTRVARPQILEPRPQSPDLCDDDVEFRGSLW	VARPQILEPRPQS(1)PDLCDDDVEFR
Voltage-dependent R-type calcium channel subunit alpha-1E	0,2880821	0,9745922	0,4687176	-0,4674358	-0,2880821	-1,132862	S	1	156,92	96,793	0,25763	149940000	548	1	0.0214412	-1,20659065246582	548;856;856	E9QK20	Cacna1e	LGLEKCEEERISRGGSLKGDIGGLTSALDNQ	GGS(1)LKGDIGGLTSALDNQR
Septin-5	0,8755875	0,8299427	0,1840916	-0,5718212	-0,1840897	-0,9456158	S	1	221,85	172,74	-0,76024	22268000000	225	1	0.018775	-1,19704945882161	225	Q9Z2Q6	Sept5	IDKFGIHVYQFPECDSDEDEDFKQQDRELKE	FGIHVYQFPECDS(1)DEDEDFKQQDR
Bcl-2-associated transcription factor 1	0,6086636	0,5121822	0,643589	-0,5121822	-0,5292721	-0,7480278	S	0,999738	227,44	227,44	-0,27178	1029900000	383	1	0.000157259	-1,18463897705078	383;383;383;96	Q8K019	Bclaf1	RADGDWDDQEVLDYFSDKESAKQKFHDSEGD	ADGDWDDQEVLDYFS(1)DKESAK
5'-AMP-activated protein kinase subunit beta-1	0,4044609	0,9841862	0,1768608	-0,1768589	-0,6102104	-1,197893	S	1	141,69	110,89	-0,23036	250400000	108	1	0.036052	-1,18349011739095	108;108	S4R2R1	Prkab1	LSGSFNNWSKLPLTRSQNNFVAILDLPEGEH	S(1)QNNFVAILDLPEGEHQYK
Alpha-enolase;Enolase;Gamma-enolase	0,3837967	0,2673016	0,2012501	-1,04031	-1,451723	-0,2012501	Y	0,98105	80,316	80,316	-0,30535	27792000	44	1	0.0335735	-1,18187713623047	44;44;44;44;44;44;44;44;44;44;44	P17182;P17183	Eno1;Eno3;Eno2	GLFRAAVPSGASTGIYEALELRDGDKQRYLG;GLFRAAVPSGASTGIYEALELRDNDKTRFMG	AAVPSGAS(0.004)T(0.015)GIY(0.981)EALELR
Cyclin-dependent kinase-like 5	0,6688423	0,4646435	0,09325218	-0,9942474	-0,09325409	-1,215122	S	1	132,51	132,51	-0,14008	99997000	407	1	0.0370146	-1,17645390828451	407	Q3UTQ8	Cdkl5	SSSKDLTNNNIPHLLSPKEAKSKTEFDFNID	DLTNNNIPHLLS(1)PK
Serine/threonine-protein kinase PRP4 homolog	0,4471016	0,575901	0,3483353	-0,9421425	-0,3483372	-0,8481045	Y	0,952564	123,17	68,458	-0,54727	327830000	849	1	0.00393388	-1,16997400919596	849	Q61136	Prpf4b	DFGSASHVADNDITPYLVSRFYRAPEIIIGK	LCDFGSASHVADNDIT(0.006)PY(0.953)LVS(0.042)R
Synaptopodin	0,3732586	0,7787876	0,5924282	-0,7546921	-0,3732567	-0,6363716	S	1	167,29	87,429	0,23989	3134400000	258	1	0.0019796	-1,1695982615153	258;258	Q8CC35	Synpo	YSEEASLLRHLEKVASEEEEVPLVVYLKENA	VAS(1)EEEEVPLVVYLK
Protein shisa-7	0,9841938	1,008053	0,1480846	-0,2505493	-0,1480827	-0,9452534	S	0,838088	156,67	156,67	0,14227	411340000	255	1	0.0371129	-1,16140556335449	255;438	F6T9T6	Shisa7	LPRARLVSQEHLLLSSPEALRQSREHLLSPP	LVSQEHLLLS(0.162)S(0.838)PEALR
Protein piccolo	-0,4980164	-0,2264423	-1,272968	0,4458809	0,8030891	0,2264404	S	0,99993	91,751	91,751	-0,34643	252200000	1708	NaN	0.0312519	1,15761248270671	1708	Q9QYX7	Pclo	ARHRSHGPLLPTIEDSSEEEELREEEELLKE	SHGPLLPTIEDS(1)S(1)EEEELREEEELLKEQEK
Receptor-type tyrosine-protein phosphatase zeta	0,7826042	0,5808716	0,2828045	-0,8972187	-0,2828064	-0,6292019	S	0,999998	217,26	186,56	-0,20151	2605300000	576	1	0.00739942	-1,15183575948079	576	B9EKR1	Ptprz1	NTVPITEYKEVSADVSEEENFLTDFKLDTGA	EVSADVS(1)EEENFLTDFK
Proline-rich transmembrane protein 3	1,25259	0,7142162	0,2059155	-0,2059155	-0,2669106	-0,7885265	S	0,755293	128,11	128,11	0,14906	275040000	895	1	0.0319382	-1,14469146728516	895	Q6PE13	Prrt3	MEPPVGAAAAGTSGSSLDSFSKGSLKISWNP	TSLPQHVMEPPVGAAAAGTSGS(0.223)S(0.755)LDS(0.02)FS(0.001)K
Stathmin	0,05687332	0,6467438	0,8284492	-1,065392	-0,05687141	-0,7789383	S	1	159,95	109,72	0,51121	21764000000	38	1	0.0394336	-1,14442253112793	38;38;38	P54227	Stmn1	ILSPRSKESVPDFPLSPPKKKDLSLEEIQKK	SKESVPDFPLS(1)PPK
Paralemmin-2	1,312201	1,031544	0,1415958	-0,1639366	-0,1415958	-0,6247807	S	1	213,03	77,959	-0,6919	1194000000	315	1	0.0421119	-1,13855107625326	315	Q8BR92	Palm2	TIKAELVLIDEDDEKSLREKTVTDVSTIDGN	AELVLIDEDDEKS(1)LREK
Amyloid beta A4 precursor protein-binding family A member 1	0,5269566	0,8889141	0,2944832	-0,3178425	-0,2944832	-1,09009	S	1	166,35	162,43	-1,784	666490000	267	1	0.0221703	-1,13758977254232	267	B2RUJ5	Apba1	SPEKEAEFAPYPRMDSYEQEEDIDQIVAEVK	MDS(1)YEQEEDIDQIVAEVK
SH3 and multiple ankyrin repeat domains protein 3	0,5871964	0,7668419	0,1714935	-0,1714935	-0,784811	-0,9203529	S	1	114,63	83,602	-0,34169	132000000	1585	1	0.0174053	-1,13406308492025	1585;1510	A0A0A0MQD5	Shank3	SELSSRLQQLNKDTRSLGEEPVGGLGSLLDP	S(1)LGEEPVGGLGSLLDPAK
SLIT-ROBO Rho GTPase-activating protein 3	0,73312	0,6103096	0,3032627	-0,3032627	-0,4317093	-0,9730148	S	0,999668	157,98	149,36	-0,39874	1205100000	813	1	0.00984392	-1,11822636922201	813;837;837	E9QN14	Srgap3	GPLLDDKASSKNDLQSPTEHISDYGFGGVMG	NDLQS(1)PTEHISDYGFGGVMGR
Leucine-rich repeat flightless-interacting protein 2	0,6535912	0,7629681	0,3485565	-0,5527611	-0,3485565	-0,6638298	S	0,999851	149,93	130,15	-0,21891	901730000	111	1	0.00199211	-1,11008771260579	111;111	E9QN52	Lrrfip2	ASATTPLSGNSSRRGSGDTSSLIDPDTSLSE	RGS(1)GDTSSLIDPDTSLSELR
	0,7880478	0,6121216	0,2978745	-0,2978745	-0,5863113	-0,7045803	S	0,996109	204,18	161,04	0,36676	485160000	819	1	0.00427423	-1,09560330708822	819;111;176	D3YUP9	Adam22	NKKKIRGKRFRPRSNSTEYLNPWFKRDYNVA	S(0.003)NS(0.996)T(0.001)EYLNPWFK
Inactive phospholipase C-like protein 1	0,5775394	0,9242477	0,3246269	-0,4186649	-0,324625	-0,715332	T	0,999999	125,42	125,42	-0,35102	406990000	557	1	0.00644404	-1,09501202901204	557	Q3USB7	Plcl1	GKKLPSESDLLEGEVTDEDEEAEMSRRMSGD	KLPSESDLLEGEVT(1)DEDEEAEMSR
ATP-binding cassette sub-family F member 1	0,3328438	0,5701447	0,445713	-0,3328438	-0,8269844	-0,6940403	S	1	166,49	110,33	0,47845	468260000	138	1	0.00279497	-1,06752332051595	138	Q6P542	Abcf1	KAKGGNVFEALIQDDSEEEEEEEENRVLKPA	GGNVFEALIQDDS(1)EEEEEEEENR
TOM1-like protein 2	0,2645149	0,7337646	0,5178165	-0,7899876	-0,2645149	-0,6295757	T	1	117,83	99,954	0,075748	318480000	164	2	0.00664917	-1,06672477722168	164;114	Q5SRX1	Tom1l2	IEFPMADLDALSPIHTPQRSVPEMDPAATIP	GIEFPMADLDALS(1)PIHT(1)PQR
Astrocytic phosphoprotein PEA-15	1,274185	0,707962	0,1924973	-0,3274956	-0,1924992	-0,488266	S	1	154,31	98,543	-0,30505	4479400000	116	1	0.0306148	-1,06096839904785	116	Q62048	Pea15	RIPSAKKYKDIIRQPSEEEIIKLAPPPKKA_	YKDIIRQPS(1)EEEIIK
Endophilin-B2	0,2062759	0,8901901	0,6117439	-0,2062778	-0,4268608	-0,8269196	S	1	116,58	106,66	0,12466	914760000	404	1	0.0171844	-1,05608940124512	404;400;374	A2AWI7;A2AWI9	Sh3glb2	GNKKGKVPVTYLELLS_______________	GKVPVTYLELLS(1)
Sodium-dependent neutral amino acid transporter SLC6A17;Transporter	0,1236668	0,7011681	1,109636	-0,1236687	-0,4257813	-0,6631355	S	0,991885	157,75	116,65	0,07559	2840600000	13	1	0.0322989	-1,04901885986328	13;13	Q8BJI1	Slc6a17	___MPKNSKVTQREHSNEHVTESVADLLALE	EHS(0.992)NEHVT(0.007)ES(0.001)VADLLALEEPVDYK
Clathrin coat assembly protein AP180	0,5820637	0,2306023	0,343647	-0,9756317	-0,7812557	-0,2306004	S	0,814771	141,36	136,92	0,16782	139770000	587	1	0.0130534	-1,04793357849121	587;594;594;594	E9Q9A3	Snap91	DAAPSIDLFGTDAFSSPPRGASPVPESSLTA	PDAAPSIDLFGTDAFS(0.185)S(0.815)PPR
Microtubule-associated protein;Microtubule-associated protein tau	0,1170521	0,316925	0,8060551	-0,9801159	-0,1170502	-0,8020649	S	0,999997	140,07	126,28	-0,49972	8982000000	688	NaN	0.0348659	-1,04642105102539	688;704;688;345	A0A0A0MQC7;B1AQW2	Mapt	NAKAKTDHGAEIVYKSPVVSGDTSPRHLSNV	TDHGAEIVYKS(1)PVVS(0.312)GDT(0.344)S(0.344)PR
Ubiquitin carboxyl-terminal hydrolase 10	0,815731	0,6081333	0,2806797	-0,4973831	-0,2806778	-0,6543427	S	0,999443	140,55	140,55	-0,12118	434840000	570	1	0.00528708	-1,04564921061198	570	P52479	Usp10	SDLIEDEELEDTGKGSEDEWEQVGPKNKTSI	SDLIEDEELEDT(0.001)GKGS(0.999)EDEWEQVGPK
Microtubule-associated protein 1A;MAP1A heavy chain;MAP1 light chain LC2	0,2246304	0,6423454	0,7353954	-0,8862286	-0,3625603	-0,2246304	S	0,970186	148,52	101,17	-0,0063936	384430000	1111	NaN	0.0159586	-1,02526346842448	1111;873	A2ARP8	Map1a	TEETGKSSLLLDTVTSIPSSRTEATQGLDYV	SSLLLDT(0.001)VT(0.028)S(0.97)IPS(0.869)S(0.131)R
Microtubule-associated protein 1B;MAP1B heavy chain;MAP1 light chain LC1	0,1987915	0,3326588	1,219465	-0,654192	-0,1987934	-0,4584045	S	0,99585	184,83	152,88	-0,1191	2127800000	1317	NaN	0.0420854	-1,02076848347982	1317	P14873	Map1b	EEHCASPEEKTLEVVSPSQSVTGSAGHTPYY	TLEVVS(0.996)PS(0.003)QS(0.001)VTGSAGHTPYYQSPTDEK
AP-3 complex subunit delta-1	0,7085152	0,6051407	0,2080097	-0,3316803	-0,2080116	-0,9768009	S	1	112,26	112,26	-0,60523	3454300000	784	1	0.0231937	-1,01271947224935	784	O54774	Ap3d1	RVDIITEEMPENALPSDEDDKDPNDPYRALD	VDIITEEMPENALPS(1)DEDDKDPNDPYR
Dematin	0,4009628	0,2398167	1,050261	-0,7629318	-0,2398186	-0,3236961	S	0,958473	128,59	46,273	-0,30853	2999300000	92	NaN	0.0273502	-1,00582885742188	92	Q9WV69	Dmtn	ELPRSRECSLSPKSTSPPPSPEVWAESRTLG	S(0.014)T(0.036)S(0.958)PPPS(0.988)PEVWAES(0.004)R
Beta-adducin	0,3231773	0,3730087	0,4646454	-1,19628	-0,3308468	-0,3231754	S	0,99997	133,76	123,65	0,26821	5486100000	11	1	0.0265596	-1,00371106465658	11	Q9QYB8	Add2	_____MSEDTVPEAASPPPSQGQHYFDRFSE	SEDTVPEAAS(1)PPPSQGQHYFDR
Unconventional myosin-Va	0,2229557	0,3499718	0,1475315	-0,1475315	-0,8253422	-1,292341	S	0,796945	127,49	127,32	0,33535	365800000	1625	1	0.0420368	-0,995224634806315	1625;1652;1650;382	D3YZ62	Myo5a	GVSGVKPTGLRKRTSSIADEGTYTLDSILRQ	T(0.102)S(0.102)S(0.797)IADEGTYTLDSILR
Vacuolar protein sorting-associated protein 35	0,2999344	0,5839157	0,575552	-0,5206604	-0,2999344	-0,6682396	S	0,998554	165,06	157,85	-0,015838	1556900000	783	1	0.00228618	-0,9827454884847	783	Q9EQH3	Vps35	KHFHNTLEHLRSRRESPESEGPIYEGLIL__	RES(0.999)PES(0.001)EGPIYEGLIL
Rho guanine nucleotide exchange factor 2	0,3983059	0,613245	0,1930447	-0,1930447	-0,799881	-0,748476	S	1	111,97	111,97	0,26307	291580000	856	1	0.0127725	-0,981999079386393	856;868;868;870;883;885	H3BJU7	Arhgef2	AEAPWARRPLDPRRRSLPAGDALYLSFNPPQ	S(1)LPAGDALYLSFNPPQPSR
Brefeldin A-inhibited guanine nucleotide-exchange protein 3	0,6967583	0,5715675	0,2600269	-0,2600269	-0,4450245	-0,7020912	S	1	167,85	91,238	0,7514	329870000	2054	1	0.00583433	-0,978498458862305	2054	Q3UGY8	Arfgef3	KVDKKGEPLGPRGPDSPLLQRPQHLIDQGQM	GPDS(1)PLLQRPQHLIDQGQMR
Unconventional myosin-XVIIIa	0,2855606	0,2587337	0,5766735	-0,6179161	-0,2587337	-0,9125443	S	0,99788	73,004	73,004	-0,073309	542450000	2002	2	0.0106755	-0,970053990681966	2002;2013;2049;2016;1666;1608	K3W4L0	Myo18a	SSSPTSHWKPLAPDPSDDEHDPVDSISRPRF	S(0.296)S(0.328)S(0.364)PT(0.006)S(0.006)HWKPLAPDPS(0.998)DDEHDPVDS(0.002)IS(0.001)RPR
Amphoterin-induced protein 1	0,2906113	0,842844	0,1444893	-0,888216	-0,1444893	-0,58988	S	0,994465	139,51	90,475	-0,34729	178060000	610	1	0.0332475	-0,966843287150065	610;476	A2AE38	Amigo1	TLPVPEATGKGQRRMSDPESVSSVFSDTPIV	RMS(0.994)DPES(0.005)VSSVFSDTPIVV
Eukaryotic translation initiation factor 3 subunit J-A	0,3875313	0,6103401	0,5139599	-0,3875313	-0,4700966	-0,4862022	S	0,950306	153,86	139,41	-0,72668	1780600000	14	1	0.000182882	-0,951887130737305	14	Q3UGC7	Eif3j1	__MAAAAAAAAAAGDSDSWDADTFSMEDPVR	AAAAAAAAAAGDS(0.95)DS(0.05)WDADTFSMEDPVRK
Fasciculation and elongation protein zeta-1	0,1579342	0,8500252	1,007822	-0,2684422	-0,1579342	-0,3914776	S	1	104,95	76,82	-0,7909	159590000	58	1	0.0248106	-0,944545110066732	58;35;58;58	Q8K0X8	Fez1	LSELENFSSEIISFKSMEDLVNEFDEKLNVC	S(1)MEDLVNEFDEK
Protein piccolo	0,615818	0,47505	0,3338623	-0,6954117	-0,3461514	-0,3338623	S	0,997951	156,02	99,494	-0,17766	707970000	1642	1	0.00290353	-0,933385213216146	1642	Q9QYX7	Pclo	YFDEEPELEMESLTDSPEDRSRGEGSSSLHA	KTTLYFDEEPELEMESLT(0.002)DS(0.998)PEDR
Protein kinase C	0,7314568	0,6145172	0,1801643	-0,2631302	-0,1801643	-0,8192196	S	0,987586	215,23	215,23	0,16528	658390000	226	1	0.0236953	-0,929550806681315	226	Q4VA93	Prkca	KTKTIRSTLNPQWNESFTFKLKPSDKDRRLS	STLNPQWNES(0.988)FT(0.012)FK
GTP-binding protein 1	0,4812717	0,1616993	0,210741	-1,047174	-0,1616993	-0,7155838	S	0,924714	95,198	91,186	0,14669	505900000	25	2	0.028667	-0,926056543986003	25	O08582	Gtpbp1	VDSPVPASMFAPEPSSPGAARAAAAAARLHG	S(0.446)RS(0.502)PVDS(0.052)PVPASMFAPEPS(0.075)S(0.925)PGAAR
Gamma-adducin	0,9073849	0,6832867	0,1799927	-0,3110237	-0,1799908	-0,5013332	S	0,999652	133,34	124,55	0,37802	632960000	423	1	0.0171229	-0,921003977457682	423	Q9QYB5	Add3	ATVTAFSFEDDSAPLSPLKFMAQRQQREKTR	HKSDVEIPATVTAFSFEDDSAPLS(1)PLK
Septin-5	0,4050236	0,4396458	0,37677	-0,7453899	-0,37677	-0,3986816	S	1	98,3	88,627	0,46602	629050000	327	1	0.00163321	-0,914093653361003	327	Q9Z2Q6	Sept5	IQQMTSKLTQDSRMESPIPILPLPTPDAETE	MES(1)PIPILPLPTPDAETEK
Mitochondrial fission regulator 1-like	0,2234802	0,3726292	0,2190971	-0,5208054	-1,068178	-0,2190971	S	0,997029	73,305	67,095	-0,36976	700090000	235	1	0.026093	-0,874429066975911	235	Q9CWE0	Mtfr1l	SSSEEDDCISLSKASSFADMMGILKDFHRIK	AS(0.003)S(0.997)FADMMGILK
Coiled-coil domain-containing protein 92	0,3605309	0,4913902	0,3637218	-0,3967152	-0,6464462	-0,3605289	S	0,99993	141,99	138,66	0,40945	903310000	194	1	0.000936515	-0,873111089070638	194	Q8VDN4	Ccdc92	DKLPETPRRRMKKSLSAPLHPEFEEVYRFGA	SLS(1)APLHPEFEEVYR
Fibroblast growth factor;Fibroblast growth factor 13	0,9156666	0,1365337	0,4886818	-0,3861217	-0,5453625	-0,1365356	S	0,999982	103,4	103,4	0,29043	78064000	150	1	0.0269364	-0,869633992513021	150;208	B1AU20	Fgf13	HFLPKPLKVAMYKEPSLHDLTEFSRSGSGTP	VAMYKEPS(1)LHDLTEFSR
Protein bassoon	0,3275757	0,3305607	0,497364	-0,329874	-0,7328682	-0,3275757	S	0,96991	183,77	183,77	0,40028	424230000	2046	1	0.00435329	-0,848606109619141	2046	O88737	Bsn	GFADGRYLGQGLQYGSFTDLRHPTDLLSHPL	YLGQGLQYGS(0.97)FT(0.03)DLR
EH domain-containing protein 3	0,2010975	0,7553539	0,6780529	-0,2010994	-0,4311256	-0,2395935	S	0,999985	127,9	127,5	0,4212	632820000	456	1	0.0111649	-0,835440953572591	456	Q9QXY6	Ehd3	VARDKPMYDEIFYTLSPVDGKITGANAKKEM	DKPMYDEIFYTLS(1)PVDGK
Nucleosome assembly protein 1-like 4	0,4264317	0,5372543	0,2828388	-0,2828388	-0,3307667	-0,6447678	S	0,999958	121,36	113,36	-1,6357	4483900000	125	1	0.00350136	-0,834966023763021	125	Q78ZA7	Nap1l4	ITGDVEPTDAESAWHSENEEEDKLAGDMKNK	EFITGDVEPTDAESAWHS(1)ENEEEDKLAGDMK
Stathmin;Stathmin-2	0,2150364	0,1521683	0,2155437	-0,9878426	-0,7707462	-0,1521664	S	1	146,5	54,871	0,20675	6334600000	46	1	0.029699	-0,831167856852214	46;46;46;80	P54227;P55821	Stmn1;Stmn2	SEAPRTLASPKKKDLSLEEIQKKLEAAEERR;SVPDFPLSPPKKKDLSLEEIQKKLEAAEERR	KKDLS(1)LEEIQK
SH3-containing GRB2-like protein 3-interacting protein 1	0,1069832	0,816946	0,5767441	-0,3783798	-0,1069813	-0,3924332	T	0,999998	151,91	84,169	-1,2731	2950100000	324	NaN	0.0255023	-0,792822519938151	324	Q8VD37	Sgip1	EEKWVHFSDASPEHVTPELTPREQVVTPPAA	WVHFS(0.042)DAS(0.958)PEHVT(1)PELT(1)PR
Transcriptional activator protein Pur-beta	0,2927837	0,6298752	0,1518173	-0,224823	-0,1518192	-0,8687305	S	0,979178	144,53	95,108	0,29845	858080000	113	1	0.0449266	-0,773283004760742	113	O35295	Purb	SLGDFIEHYAQLGPSSPEQLAAGAEEGGGPR	DSLGDFIEHYAQLGPS(0.021)S(0.979)PEQLAAGAEEGGGPR
26S protease regulatory subunit 6A	0,06773949	0,5535793	0,1568241	-0,5277386	-0,06773758	-0,6849804	S	0,926108	107,78	69,361	-0,36836	252820000	12	NaN	0.0448123	-0,6861998240153	12;12;12	A2AGN7	Psmc3	____MQEMNLLPTPESPVTRQEKMATVWDEA	MQEMNLLPT(0.015)PES(0.926)PVT(0.059)R
Spectrin beta chain, non-erythrocytic 1	0,312254	0,08315468	0,4438877	-0,08315468	-0,5026035	-0,6125431	T	0,999964	152,37	152,37	-0,31916	144170000	2194	1	0.0243373	-0,67919921875	2194	Q62261	Sptbn1	LPAQSAATLPARTLETPAAQMEGFLNRKHEW	TLET(1)PAAQMEGFLNR
La-related protein 1	0,592062	0,2314358	0,1836357	-0,4848747	-0,228014	-0,1836376	S	0,987707	162,39	107,06	-0,10998	396330000	525	1	0.0164181	-0,63455327351888	525;525	Z4YJT3	Larp1	EEVSNLKTLPKGLSASLPDLDSESWIEVKKR	GLS(0.012)AS(0.988)LPDLDSESWIEVK
Calcium/calmodulin-dependent protein kinase type II subunit alpha	0,1321945	0,1637726	0,1161423	-0,5566654	-0,1161404	-0,8128681	S	1	117,09	117,09	-0,62705	86726000	404	1	0.0361562	-0,632594426472982	404;415;115	P11798	Camk2a	VEGLDFHRFYFENLWSRNSKPVHTTILNPHI	FYFENLWS(1)R
Microtubule-associated protein 1A;MAP1A heavy chain;MAP1 light chain LC2	0,1811485	0,3339443	0,5443516	-0,3145256	-0,1811466	-0,3302612	S	1	222,07	146,25	-0,062382	12053000000	2006	NaN	0.00552543	-0,628459294637044	2006;1768	A2ARP8	Map1a	PEEEDKLTRSPFEIISPPASPPEMTGQRVPS	SPFEIIS(1)PPAS(1)PPEMTGQR
Microtubule-associated protein 1A;MAP1A heavy chain;MAP1 light chain LC2	0,126955	0,3011532	0,6037941	-0,326025	-0,126955	-0,2682858	S	1	222,07	161,53	-0,69446	11732000000	2010	NaN	0.0181237	-0,584389368693034	2010;1772	A2ARP8	Map1a	DKLTRSPFEIISPPASPPEMTGQRVPSAPGQ	SPFEIIS(1)PPAS(1)PPEMTGQR
Rho GTPase-activating protein 21	0,2134037	0,2288647	0,06837845	-0,1068668	-0,06838036	-0,2371578	S	0,987408	74,776	74,029	0,14975	74404000	42	1	0.0130702	-0,307683944702148	42;36;42;41;43	B7ZCJ0	Arhgap21	EVSKNKDGKDQGEPVSPSEDEPFSWPGPKTV	DQGEPVS(0.987)PS(0.012)EDEPFSWPGPK
