# Supplementary material for: Altered Levels of Proteins and Phosphoproteins, in the Absence of Early Causative Transcriptional Changes, Shape the Molecular Pathogenesis in the Brain of Young Presymptomatic Ki91 SCA3/MJD Mouse
Source: Mol Neurobiol. 2019 Jun 14;56(12):8168–202. doi: 10.1007/s12035-019-01643-4 (PMC6834541; doi:10.1007/s12035-019-01643-4)
Supplement: Supplementary file 9 — Subcellular localization of dysregulated proteins and phosphoproteins performed in Consensus Path Database (GO terms CC). (XLSX 38 kb) [file 12035_2019_1643_MOESM9_ESM.xlsx]

## Sheet: cerebellum total proteins
term_name	p-value	q-value	term_goid	term_category	term_level	members_input_overlap	members_input_overlap_geneids	size	effective_size
extracellular exosome	1.66183e-13	9.30623e-12	GO:0070062	c	4	81; 528; 873; 1072; 1213; 1431; 1642; 1655; 1759; 1808; 133121; 2771; 3837; 4738; 5339; 5518; 5868; 5910; 6181; 6390; 6426; 6611; 6812; 7317; 7431; 7531; 10094; 10327; 10381; 10382; 10458; 10539; 10768; 10971; 5837; 51079; 55737; 23193; 26355	PPP2R1A; GANAB; RPLP2; UBA1; SMS; GLRX3; STXBP1; AKR1A1; DNM1; CLTC; RAB5A; GNAI2; NEDD8; SRSF1; YWHAQ; CBR1; ARPC3; NDUFA13; DDB1; PYGM; YWHAE; DPYSL2; ENPP6; KPNB1; TUBB3; PLEC; CFL1; RAP1GDS1; CS; AHCYL1; VPS35; FAM162A; ACTN4; TUBB4A; VIM; DDX5; BAIAP2; ATP6V1C1; SDHB	2813	2804
mitochondrion	1.02989e-09	2.8837e-08	GO:0005739	c	4	1213; 1431; 1610; 1808; 2110; 2653; 3030; 3712; 3845; 4705; 4728; 4744; 5518; 5910; 6390; 6507; 6812; 7317; 7388; 7531; 10971; 51079; 51660; 140735; 26355; 27089	PPP2R1A; DAO; CLTC; MPC1; UBA1; UQCRQ; STXBP1; UQCRH; HADHA; NEFH; GCSH; NDUFA10; NDUFA13; YWHAE; DPYSL2; ETFDH; RAP1GDS1; CS; KRAS; IVD; FAM162A; DYNLL2; YWHAQ; NDUFS8; SDHB; SLC1A3	1676	1675
cytosol	1.0819e-08	2.01955e-07	GO:0005829	c	4	120; 528; 873; 1213; 1610; 1780; 1808; 2771; 3710; 3837; 3845; 4738; 5339; 5518; 5536; 5868; 5910; 6181; 6611; 6812; 7317; 7431; 7531; 8239; 8570; 10094; 10327; 10382; 10458; 10768; 10971; 5837; 80150; 55737; 140735; 30845	PPP2R1A; KHSRP; ADD3; DYNLL2; RPLP2; RAP1GDS1; SMS; STXBP1; USP9X; AKR1A1; CLTC; DPYSL2; GNAI2; NEDD8; AHCYL1; DYNC1I1; DAO; CBR1; YWHAQ; ASRGL1; PYGM; YWHAE; RAB5A; ARPC3; KPNB1; PLEC; UBA1; ITPR3; KRAS; VPS35; PPP5C; TUBB4A; VIM; EHD3; BAIAP2; ATP6V1C1	3466	3457
dendrite	3.61418e-08	5.05985e-07	GO:0030425	c	4	478; 1808; 2771; 3710; 5536; 5868; 6507; 8570; 8927; 10381; 10458; 10539; 63827	BCAN; RAB5A; PPP5C; KHSRP; TUBB3; GLRX3; BSN; ATP1A3; ITPR3; DPYSL2; BAIAP2; GNAI2; SLC1A3	455	455
axon	5.26142e-08	5.89279e-07	GO:0030424	c	4	478; 1759; 1808; 4744; 5868; 6812; 6855; 7531; 8927; 10381; 10382; 23136	EPB41L3; RAB5A; DPYSL2; TUBB4A; NEFH; TUBB3; STXBP1; BSN; SYP; DNM1; ATP1A3; YWHAE	387	387
focal adhesion	5.37155e-07	5.01344e-06	GO:0005925	c	4	81; 1072; 1213; 3845; 5339; 6181; 7431; 7531; 10094; 10971; 30845	EHD3; CFL1; ACTN4; ARPC3; RPLP2; YWHAQ; VIM; PLEC; CLTC; YWHAE; KRAS	392	392
cytoskeleton	8.61193e-07	6.88955e-06	GO:0005856	c	4	81; 120; 1072; 1213; 1759; 1780; 1808; 2771; 3281; 4744; 5339; 5518; 5868; 7431; 7531; 8927; 10094; 10381; 10382; 10458; 83658; 22924; 23136; 140735	PPP2R1A; ADD3; DYNLL2; DNM1; CLTC; DPYSL2; GNAI2; HSBP1; DYNC1I1; NEFH; BSN; DYNLRB1; MAPRE3; YWHAE; EPB41L3; RAB5A; ARPC3; TUBB3; PLEC; CFL1; ACTN4; TUBB4A; VIM; BAIAP2	2022	2016
mitochondrial inner membrane	2.87657e-05	0.000188511	GO:0005743	c	4	2110; 3030; 4705; 4728; 6390; 6507; 7388; 51079; 51660; 27089	MPC1; HADHA; ETFDH; UQCRQ; NDUFA10; UQCRH; NDUFA13; NDUFS8; SDHB; SLC1A3	488	488
mitochondrial envelope	3.02963e-05	0.000188511	GO:0005740	c	4	1610; 2110; 3030; 3712; 4705; 4728; 6390; 6507; 7388; 51079; 51660; 27089	IVD; HADHA; MPC1; DAO; ETFDH; UQCRQ; NDUFA10; UQCRH; NDUFA13; NDUFS8; SDHB; SLC1A3	713	713
respiratory chain complex	0.000226738	0.00126974	GO:0098803	c	4	4705; 4728; 6390; 51079	NDUFS8; SDHB; NDUFA10; NDUFA13	73	73
microtubule	0.000257928	0.00490063	GO:0005874	c	5	1759; 1780; 1808; 10381; 10382; 83658; 22924; 140735	DPYSL2; DYNLL2; DYNC1I1; TUBB4A; TUBB3; DNM1; DYNLRB1; MAPRE3	408	408
polymeric cytoskeletal fiber	0.000445105	0.00226599	GO:0099513	c	4	1759; 1780; 1808; 4744; 7431; 10381; 10382; 83658; 22924; 140735	DYNLRB1; DPYSL2; DYNLL2; DYNC1I1; TUBB4A; TUBB3; NEFH; DNM1; VIM; MAPRE3	684	682
pigment granule	0.000839686	0.00797702	GO:0048770	c	5	1213; 5868; 7531; 23193	GANAB; RAB5A; CLTC; YWHAE	103	103
cytoplasmic vesicle	0.000989641	0.00428531	GO:0031410	c	4	81; 528; 1213; 1759; 1780; 5868; 6812; 6855; 7317; 7531; 10458; 10971; 9143; 55737; 23193; 30845	GANAB; RAB5A; EHD3; ACTN4; DYNC1I1; SYNGR3; YWHAQ; STXBP1; VPS35; SYP; DNM1; CLTC; UBA1; BAIAP2; ATP6V1C1; YWHAE	1670	1666
mitochondrial respiratory chain complex I	0.000994804	0.00428531	GO:0005747	c	4	4705; 4728; 51079	NDUFS8; NDUFA10; NDUFA13	48	48
inner mitochondrial membrane protein complex	0.0011858	0.0047432	GO:0098800	c	4	4705; 4728; 6390; 51079	NDUFS8; SDHB; NDUFA10; NDUFA13	113	113
microtubule cytoskeleton	0.00141005	0.00893032	GO:0015630	c	5	1213; 1759; 1780; 1808; 2771; 5518; 7531; 10381; 10382; 83658; 22924; 140735	PPP2R1A; DPYSL2; DYNLL2; DYNC1I1; TUBB4A; TUBB3; DNM1; CLTC; DYNLRB1; GNAI2; MAPRE3; YWHAE	1086	1083
mitochondrial matrix	0.00150791	0.00562954	GO:0005759	c	4	1431; 2110; 2653; 3030; 3712; 4705; 4728	IVD; HADHA; ETFDH; NDUFS8; NDUFA10; CS; GCSH	414	414
cytoplasmic dynein complex	0.00167271	0.0058545	GO:0005868	c	4	1780; 83658	DYNC1I1; DYNLRB1	15	15
main axon	0.00181055	0.00596417	GO:0044304	c	4	1759; 10382; 23136	TUBB4A; DNM1; EPB41L3	59	59
secretory vesicle	0.00300416	0.0142697	GO:0099503	c	5	81; 1759; 5868; 6812; 6855; 9143; 10458	RAB5A; ACTN4; SYNGR3; STXBP1; SYP; DNM1; BAIAP2	468	468
nuclear euchromatin	0.00502905	0.0156459	GO:0005719	c	4	3007; 10155	HIST1H1D; TRIM28	26	26

## Sheet: cerebellum phosphoproteins
term_name	p-value	q-value	term_goid	term_category	term_level	members_input_overlap	members_input_overlap_geneids	size	effective_size
dendrite	1.78086e-10	9.43856e-09	GO:0030425	c	4	1501; 3746; 4131; 4926; 5058; 6507; 6853; 8927; 10160; 50488; 56301; 140679; 50944; 22941; 57468	MINK1; MAP1B; KCNC1; NUMA1; SLC32A1; FARP1; SLC7A10; SHANK2; SLC12A5; BSN; CTNND2; SYN1; PAK1; SHANK1; SLC1A3	455	455
cytoskeleton	4.54031e-06	0.000120318	GO:0005856	c	4	120; 1809; 3831; 3983; 4130; 4131; 4133; 4926; 5058; 5339; 5413; 5414; 22933; 8927; 9584; 55968; 10160; 11135; 4869; 22941; 57553; 57447	ADD3; NUMA1; MAP2; SEPT5; SEPT4; NDRG2; BSN; MICAL3; NSFL1C; RBM39; MAP1A; MAP1B; DPYSL3; FARP1; CDC42EP1; PLEC; KLC1; SIRT2; NPM1; SHANK2; ABLIM1; PAK1	2022	2016
neuron spine	0.000110828	0.00168275	GO:0044309	c	4	4131; 6507; 10160; 50944; 22941	MAP1B; FARP1; SHANK2; SHANK1; SLC1A3	122	122
nuclear euchromatin	0.000136128	0.00168275	GO:0005719	c	4	3007; 3024; 10155	HIST1H1D; TRIM28; HIST1H1A	26	26
chromosome	0.00015875	0.00168275	GO:0005694	c	4	120; 3007; 3024; 4926; 22933; 6853; 7112; 7317; 8359; 55968; 9646; 10155	SIRT2; TMPO; ADD3; NUMA1; HIST1H4A; CTR9; NSFL1C; UBA1; HIST1H1D; TRIM28; HIST1H1A; SYN1	898	897
platelet dense tubular network membrane	0.000523869	0.00403565	GO:0031095	c	4	3708; 10938	ITPR1; EHD1	9	9
nuclear lumen	0.00053301	0.00403565	GO:0031981	c	4	120; 1936; 3007; 3024; 3708; 4133; 4926; 5414; 22933; 6853; 8359; 8683; 9414; 9584; 55968; 9646; 9774; 9782; 9967; 10155; 4869; 55291; 22985; 23524; 57553; 57447	HIST1H4A; ADD3; NUMA1; MAP2; MATR3; SEPT4; NDRG2; SRSF9; BCLAF1; MICAL3; NSFL1C; RBM39; SIRT2; TRIM28; THRAP3; ACIN1; PPP6R3; HIST1H1D; ITPR1; NPM1; HIST1H1A; TJP2; EEF1D; SRRM2; CTR9; SYN1	3569	3549
axon	0.000743206	0.0046896	GO:0030424	c	4	747; 5058; 5413; 22933; 6853; 8927; 50488	DAGLA; SIRT2; MINK1; BSN; SEPT5; PAK1; SYN1	387	387
platelet dense tubular network	0.000796347	0.0046896	GO:0031094	c	4	3708; 10938	ITPR1; EHD1	11	11
nuclear inner membrane	0.00120154	0.00598567	GO:0005637	c	4	3708; 7112; 9782	TMPO; ITPR1; MATR3	54	54
polymeric cytoskeletal fiber	0.00124231	0.00598567	GO:0099513	c	4	1809; 3831; 4130; 4131; 4133; 4926; 5058; 22933; 22941	MAP1A; MAP1B; DPYSL3; NUMA1; SHANK2; MAP2; KLC1; SIRT2; PAK1	684	682
exocytic vesicle membrane	0.00155312	0.00685963	GO:0099501	c	4	6853; 81615; 140679	TMEM163; SLC32A1; SYN1	59	59
cytosol	0.00207677	0.00846682	GO:0005829	c	4	120; 673; 1809; 1936; 3831; 4131; 4926; 5058; 5339; 22933; 6853; 7317; 9414; 55968; 10160; 10570; 84152; 4869; 50488; 55291; 22985; 22999; 57447; 28964	ADD3; NUMA1; DPYSL4; NDRG2; MINK1; PPP1R1B; NSFL1C; RIMS1; GIT1; SIRT2; MAP1B; DPYSL3; FARP1; ACIN1; PLEC; PPP6R3; UBA1; NPM1; TJP2; EEF1D; BRAF; KLC1; PAK1; SYN1	3466	3457
transport vesicle	0.00209945	0.0230319	GO:0030133	c	5	1809; 5413; 6853; 81615; 140679; 57221	DPYSL3; SLC32A1; TMEM163; ARFGEF3; SEPT5; SYN1	342	342
nuclear body	0.00242442	0.0230319	GO:0016604	c	5	9584; 9646; 9774; 9967; 22985; 23524	SRRM2; THRAP3; ACIN1; BCLAF1; CTR9; RBM39	353	352
nuclear chromosome	0.00453855	0.0171816	GO:0000228	c	4	120; 3007; 3024; 22933; 6853; 8359; 10155	SIRT2; HIST1H4A; ADD3; HIST1H1D; TRIM28; HIST1H1A; SYN1	534	533
microtubule	0.00499292	0.0316218	GO:0005874	c	5	3831; 4130; 4131; 4133; 4926; 22933	SIRT2; MAP1B; NUMA1; MAP1A; MAP2; KLC1	408	408
nuclear heterochromatin	0.00723544	0.0250923	GO:0005720	c	4	22933; 10155	SIRT2; TRIM28	33	33
nucleoplasm	0.00757505	0.0250923	GO:0005654	c	4	120; 4926; 5414; 22933; 8359; 8683; 9414; 9584; 55968; 9646; 9774; 9782; 9967; 10155; 4869; 55291; 22985; 23524; 57553; 57447	TJP2; SIRT2; HIST1H4A; SRRM2; ADD3; THRAP3; NUMA1; NPM1; TRIM28; ACIN1; SRSF9; BCLAF1; CTR9; MICAL3; NSFL1C; MATR3; SEPT4; NDRG2; RBM39; PPP6R3	2980	2962
secretory vesicle	0.0095355	0.0452936	GO:0099503	c	5	1809; 3708; 5413; 6853; 81615; 140679	DPYSL3; SLC32A1; TMEM163; SEPT5; ITPR1; SYN1	468	468

## Sheet: cortex total proteins
term_name	p-value	q-value	term_goid	term_category	term_level	members_input_overlap	members_input_overlap_geneids	size	effective_size
extracellular exosome	1.96987e-20	1.5562e-18	GO:0070062	c	4	87; 210; 381; 526; 824; 1476; 1508; 1528; 1984; 93185; 2194; 2286; 2665; 2697; 2771; 2783; 2923; 3009; 3094; 3320; 3837; 4082; 4697; 5049; 5211; 5217; 136319; 5297; 5306; 5816; 5910; 6193; 6204; 6207; 6520; 6648; 6888; 6950; 7317; 7532; 9114; 9368; 10093; 10094; 10121; 10211; 10381; 10382; 10397; 10409; 10550; 10694; 10935; 29968; 81876; 55506; 23236; 57446; 57447; 26986; 5245	RPS13; RPS10; ALAD; PI4KA; TALDO1; PABPC1; UBA1; PRDX3; RPS5; FKBP2; NDRG1; IGSF8; NDRG2; NDRG3; GNAI2; HINT1; EIF5A; CCT8; PITPNA; SLC9A3R1; ARL6IP5; TCP1; ARF5; ARPC3; MARCKS; FASN; CAPN2; PVALB; ATP6V1B2; YWHAG; PLCB1; NDUFA4; RAB1B; SOD2; CSTB; H2AFY2; CTSB; KPNB1; PDIA3; TUBB3; GNB2; MTPN; RAP1GDS1; GDI2; ARPC4; PFKL; HIST1H1B; PAFAH1B2; GJA1; ACTN1; SLC3A2; PHB; TUBB4A; CYB5A; PSAT1; PFN2; …	2813	2804
cytosol	1.47503e-14	5.82636e-13	GO:0005829	c	4	87; 210; 526; 534; 816; 824; 1175; 1783; 1936; 1984; 2194; 2665; 2697; 2771; 2783; 2932; 3320; 55763; 3837; 4082; 4131; 5049; 5211; 136319; 5297; 5534; 5575; 5816; 22818; 5910; 6137; 6193; 6204; 6207; 22895; 6888; 6950; 7174; 7317; 7532; 23154; 8615; 8618; 8665; 8867; 10093; 10094; 10121; 10382; 10397; 10694; 10935; 112755; 29968; 112936; 23236; 57447; 26986; 3704	RPS13; RPS10; ALAD; PRKAR1B; PI4KA; TALDO1; PABPC1; RPL13; PRDX3; RPS5; STX1B; NDRG1; NDRG2; GNAI2; UBA1; EIF5A; COPZ1; AP2S1; PPP3R1; ITPA; EIF3F; MARCKS; FASN; CAPN2; PVALB; SYNJ1; ATP6V1B2; YWHAG; PLCB1; MAP1B; ARPC3; TPP2; KPNB1; CCT8; CAMK2B; GNB2; MTPN; RPH3A; USO1; DYNC1LI2; RAP1GDS1; GDI2; CADPS; ARPC4; PFKL; PAFAH1B2; GJA1; ACTN1; EXOC1; VPS26B; EEF1D; GSK3B; PSAT1; TCP1; ATP6V1G2; ACTR1…	3466	3457
cytoplasmic vesicle	8.99027e-09	2.36744e-07	GO:0031410	c	4	87; 526; 534; 816; 1175; 1508; 2194; 2571; 2697; 2923; 3320; 5297; 22818; 22895; 6520; 6950; 7317; 7532; 8615; 8618; 9114; 10211; 10397; 10675; 10935; 79012; 112755; 81876; 9143; 112936; 388662; 5245	STX1B; PI4KA; PRDX3; NDRG1; GAD1; COPZ1; AP2S1; FASN; ATP6V0D1; SLC6A17; YWHAG; FLOT1; CTSB; RAB1B; PDIA3; CAMK2B; CAMKV; RPH3A; USO1; UBA1; CADPS; ATP6V1B2; GJA1; ACTN1; CSPG5; SLC3A2; PHB; SYNGR3; VPS26B; TCP1; ATP6V1G2; HSP90AA1	1670	1666
focal adhesion	2.95149e-08	5.82919e-07	GO:0005925	c	4	87; 824; 2665; 2697; 2783; 2923; 4082; 5297; 6193; 6204; 6207; 7532; 10094; 10211; 26986	RPS13; GJA1; ACTN1; RPS10; PI4KA; ARPC3; PABPC1; PDIA3; GNB2; RPS5; MARCKS; CAPN2; GDI2; YWHAG; FLOT1	392	392
pigment granule	3.0745e-07	6.149e-06	GO:0048770	c	5	526; 534; 1508; 2194; 2923; 3320; 6520; 10211	SLC3A2; CTSB; PDIA3; FASN; ATP6V1G2; HSP90AA1; ATP6V1B2; FLOT1	103	103
cytoskeleton	7.46831e-07	1.17999e-05	GO:0005856	c	4	87; 816; 824; 1783; 2697; 2771; 2932; 3094; 3800; 4001; 4082; 4131; 4135; 5217; 136319; 5414; 6950; 8867; 9114; 9368; 10093; 10094; 10121; 10211; 10381; 10382; 10397; 10409; 10550; 10694; 112755; 57447	STX1B; MAP6; NDRG1; SEPT4; NDRG2; GNAI2; HINT1; CCT8; SLC9A3R1; PFN2; MARCKS; SYNJ1; CAPN2; ATP6V0D1; MAP1B; ARPC3; ARL6IP5; TUBB3; CAMK2B; ARPC4; MTPN; DYNC1LI2; GJA1; ACTN1; LMNB1; TUBB4A; KIF5C; GSK3B; TCP1; FLOT1; ACTR1A; BASP1	2022	2016
respiratory chain complex	7.07861e-06	9.32017e-05	GO:0098803	c	4	4514; 4697; 4712; 4718; 4724; 7381	NDUFA4; MT-CO3; NDUFB6; NDUFC2; NDUFS4; UQCRB	73	73
microtubule	1.1619e-05	0.000105545	GO:0005874	c	5	1783; 3800; 4082; 4131; 4135; 6950; 8867; 10381; 10382; 10397; 10694; 10121	MAP1B; ACTR1A; CCT8; TUBB4A; KIF5C; TUBB3; TCP1; MARCKS; MAP6; DYNC1LI2; NDRG1; SYNJ1	408	408
mitochondrion	1.57669e-05	0.000177941	GO:0005739	c	4	1508; 1528; 1537; 2194; 2653; 2697; 2932; 4514; 4697; 4712; 4718; 4724; 5019; 5414; 5534; 5910; 6648; 7317; 7381; 7532; 10935; 84303; 81876; 54332; 55156; 5245	MT-CO3; PPP3R1; NDUFB6; UBA1; PRDX3; NDUFC2; SEPT4; UQCRB; CHCHD6; GDAP1; FASN; NDUFS4; YWHAG; NDUFA4; SOD2; CTSB; RAB1B; RAP1GDS1; ARMC1; GJA1; PHB; CYC1; CYB5A; GSK3B; OXCT1; GCSH	1676	1675
microtubule cytoskeleton	1.58318e-05	0.000105545	GO:0015630	c	5	816; 1783; 2771; 2932; 3800; 4082; 4131; 4135; 6950; 8867; 9114; 9368; 10211; 10381; 10382; 10397; 10694; 112755; 57447; 10121	MAP1B; STX1B; ACTR1A; CCT8; SLC9A3R1; KIF5C; TUBB3; CAMK2B; GSK3B; NDRG2; TCP1; MARCKS; MAP6; FLOT1; DYNC1LI2; NDRG1; SYNJ1; ATP6V0D1; GNAI2; TUBB4A	1086	1083
polymeric cytoskeletal fiber	2.87666e-05	0.00028407	GO:0099513	c	4	87; 1783; 2697; 3800; 4001; 4082; 4131; 4135; 6950; 8867; 10121; 10381; 10382; 10397; 10694	GJA1; ACTN1; LMNB1; ACTR1A; CCT8; TUBB4A; KIF5C; MAP1B; TUBB3; TCP1; MARCKS; MAP6; DYNC1LI2; NDRG1; SYNJ1	684	682
vacuole	4.00329e-05	0.0003514	GO:0005773	c	4	526; 534; 824; 1175; 1508; 2697; 2783; 3320; 4082; 6185; 7317; 9114; 10211; 10675	GJA1; AP2S1; FLOT1; CSPG5; CTSB; RPN2; GNB2; MARCKS; ATP6V1G2; UBA1; HSP90AA1; ATP6V1B2; ATP6V0D1; CAPN2	619	619
microtubule organizing center	4.92709e-05	0.000385629	GO:0005815	c	4	816; 1783; 2771; 2932; 4082; 6950; 9114; 9368; 10121; 10211; 10397; 10694; 112755; 57447	CCT8; STX1B; ACTR1A; SLC9A3R1; CAMK2B; GSK3B; TCP1; MARCKS; FLOT1; DYNC1LI2; NDRG1; ATP6V0D1; GNAI2; NDRG2	633	631
cytoplasmic vesicle membrane	5.36951e-05	0.000385629	GO:0030659	c	4	816; 1175; 2571; 22818; 22895; 7532; 8615; 8618; 9114; 79012; 9143; 388662	COPZ1; AP2S1; SYNGR3; CAMK2B; YWHAG; ATP6V0D1; RPH3A; USO1; CADPS; CAMKV; SLC6A17; GAD1	478	477
centrosome	7.0793e-05	0.000466054	GO:0005813	c	4	1783; 2771; 2932; 4082; 6950; 9114; 9368; 10121; 10211; 10397; 10694; 57447	CCT8; ACTR1A; SLC9A3R1; GSK3B; TCP1; MARCKS; FLOT1; DYNC1LI2; NDRG1; ATP6V0D1; GNAI2; NDRG2	492	491
inner mitochondrial membrane protein complex	8.54292e-05	0.000519146	GO:0098800	c	4	4697; 4712; 4718; 4724; 7381; 84303	NDUFA4; CHCHD6; NDUFB6; NDUFC2; NDUFS4; UQCRB	113	113
cytosolic part	0.000127919	0.000721828	GO:0044445	c	4	5211; 6137; 6193; 6204; 6207; 6950; 10694; 10935	RPS13; CCT8; RPS10; PRDX3; TCP1; RPS5; PFKL; RPL13	235	234
lytic vacuole	0.000135418	0.000677088	GO:0000323	c	5	526; 824; 1175; 1508; 2697; 2783; 3320; 4082; 7317; 9114; 10211; 10675	GJA1; AP2S1; CSPG5; CTSB; GNB2; MARCKS; CAPN2; UBA1; HSP90AA1; ATP6V1B2; ATP6V0D1; FLOT1	526	526
axon	0.000186093	0.00098009	GO:0030424	c	4	2596; 2932; 4155; 5217; 136319; 5816; 23154; 8867; 10381; 10382	GAP43; TUBB4A; TUBB3; GSK3B; MTPN; PFN2; SYNJ1; NCDN; PVALB; MBP	387	387
internode region of axon	0.000239416	0.00114008	GO:0033269	c	4	4155; 10382	TUBB4A; MBP	4	4
mitochondrial respiratory chain complex I	0.000245333	0.00114008	GO:0005747	c	4	4697; 4712; 4718; 4724	NDUFB6; NDUFA4; NDUFS4; NDUFC2	48	48
proton-transporting V-type ATPase complex	0.000462643	0.00203049	GO:0033176	c	4	526; 534; 9114	ATP6V1B2; ATP6V0D1; ATP6V1G2	24	24
mitochondrial envelope	0.000620479	0.00257988	GO:0005740	c	4	1528; 1537; 2697; 4514; 4697; 4712; 4718; 4724; 6648; 7381; 84303; 54332; 5245	GJA1; NDUFA4; MT-CO3; SOD2; GDAP1; NDUFB6; CYC1; CYB5A; NDUFC2; NDUFS4; PHB; CHCHD6; UQCRB	713	713
perinuclear region of cytoplasm	0.00091995	0.0036338	GO:0048471	c	4	381; 824; 1508; 2783; 2932; 3320; 4135; 136319; 8615; 9368; 10397; 57447	CTSB; ARF5; GSK3B; MTPN; MAP6; CAPN2; NDRG1; USO1; HSP90AA1; NDRG2; GNB2; SLC9A3R1	651	651
mitochondrial inner membrane	0.00113359	0.00426446	GO:0005743	c	4	1537; 4514; 4697; 4712; 4718; 4724; 6648; 7381; 84303; 5245	NDUFA4; MT-CO3; SOD2; NDUFB6; CYC1; NDUFC2; NDUFS4; PHB; CHCHD6; UQCRB	488	488
nuclear heterochromatin	0.00119614	0.00429524	GO:0005720	c	4	3009; 6950; 10155	TCP1; TRIM28; HIST1H1B	33	33
transport vesicle	0.00156878	0.00627512	GO:0030133	c	5	22895; 8615; 9114; 9143; 81876; 112755; 388662; 22818	COPZ1; STX1B; SYNGR3; RAB1B; RPH3A; USO1; ATP6V0D1; SLC6A17	342	342
fascia adherens	0.00175119	0.00601495	GO:0005916	c	4	87; 2697	GJA1; ACTN1	10	10
Golgi-associated vesicle	0.00204029	0.00671596	GO:0005798	c	4	2697; 5297; 22818; 10675	COPZ1; GJA1; PI4KA; CSPG5	84	84
actin cytoskeleton	0.00239626	0.00798753	GO:0015629	c	5	87; 824; 4082; 136319; 9368; 10093; 10094; 10211; 10121	ACTN1; ARPC3; SLC9A3R1; ARPC4; MTPN; MARCKS; CAPN2; ACTR1A; FLOT1	452	451
membrane raft	0.00253198	0.00800107	GO:0045121	c	4	824; 1508; 2697; 2771; 2932; 9368; 10211	GJA1; CTSB; GSK3B; CAPN2; GNAI2; SLC9A3R1; FLOT1	289	289
respiratory chain complex IV	0.00299769	0.00910836	GO:0045277	c	4	4514; 4697	NDUFA4; MT-CO3	13	13
proton-transporting two-sector ATPase complex	0.00397241	0.0112911	GO:0016469	c	4	526; 534; 9114	ATP6V1B2; ATP6V0D1; ATP6V1G2	50	50
vacuolar proton-transporting V-type ATPase complex	0.0040019	0.0112911	GO:0016471	c	4	534; 9114	ATP6V0D1; ATP6V1G2	15	15
clathrin coat of coated pit	0.0051405	0.0140034	GO:0030132	c	4	1175; 8867	AP2S1; SYNJ1	17	17
9+2 motile cilium	0.00602758	0.0158726	GO:0097729	c	4	4082; 5414; 9368	SEPT4; SLC9A3R1; MARCKS	58	58
exocytic vesicle membrane	0.00632136	0.0161093	GO:0099501	c	4	22895; 9143; 388662	SYNGR3; RPH3A; SLC6A17	59	59
cytosolic ribosome	0.0077234	0.0209444	GO:0022626	c	5	6137; 6193; 6204; 6207	RPS13; RPS5; RPS10; RPL13	123	122
lytic vacuole membrane	0.00837775	0.0206826	GO:0098852	c	4	526; 1175; 2783; 7317; 9114; 10211	AP2S1; GNB2; FLOT1; UBA1; ATP6V0D1; ATP6V1B2	275	275
lysosomal membrane	0.00837775	0.0209444	GO:0005765	c	5	526; 1175; 2783; 7317; 9114; 10211	AP2S1; GNB2; FLOT1; UBA1; ATP6V0D1; ATP6V1B2	275	275
dendrite	0.0087049	0.020839	GO:0030425	c	4	816; 824; 2771; 2932; 4082; 4131; 23154; 10381	MAP1B; TUBB3; CAMK2B; GSK3B; MARCKS; CAPN2; NCDN; GNAI2	455	455

## Sheet: cortex phosphoproteins
term_name	p-value	q-value	term_goid	term_category	term_level	members_input_overlap	members_input_overlap_geneids	size	effective_size
dendrite	5.54708e-32	7.2112e-30	GO:0030425	c	4	324; 659; 821; 1499; 1501; 1808; 2017; 2258; 2785; 2823; 3745; 3746; 4082; 4131; 4137; 4628; 4763; 5058; 5064; 5582; 5594; 5803; 5909; 6792; 6853; 7461; 7466; 8831; 8927; 9181; 9638; 9743; 10160; 10479; 10564; 10636; 10814; 11178; 11346; 80725; 84687; 50488; 50807; 56301; 85300; 85358; 140679; 50944; 22941; 57463; 57468; 57554; 58512; 25921; 22902	MYH10; CTTN; CPLX2; KCNC1; SLC32A1; PTPRZ1; CTNNB1; GPM6A; CTNND2; SYNPO; CANX; MINK1; SLC9A6; RAP1GAP; DLGAP3; CDKL5; ARHGEF2; SLC12A5; CLIP2; BSN; MAPK1; SRCIN1; NF1; FGF13; PPP1R9B; LZTS1; MAP1B; DPYSL2; FARP1; RUFY3; LRRC7; PRKCG; SYNGAP1; PALM; ARFGEF2; KCNB1; SHANK3; SHANK2; SHANK1; MARCKS; RGS14; ZDHHC5; ATCAY; FEZ1; SLC7A10; ASAP1; ARHGAP32; BMPR2; GNG3; MAPT; AMIGO1; APC; WFS1; PAK1; SYN1	455	455
axon	1.95397e-29	1.27008e-27	GO:0030424	c	4	324; 747; 821; 1496; 1739; 1740; 1808; 2258; 2596; 2823; 3745; 4137; 4155; 4628; 4741; 4744; 4763; 5058; 5064; 5413; 5594; 5799; 5803; 5909; 6506; 22933; 6711; 6853; 6855; 8120; 8506; 8927; 8943; 9638; 10479; 10814; 80725; 81565; 57465; 50488; 85300; 53616; 23095; 23136; 220296; 57463; 57471; 57554; 22902	MYH10; PTPRN2; ERMN; ADAM22; PTPRZ1; CNTNAP1; GPM6A; SEPT5; CANX; DLG1; MINK1; SLC9A6; DLG2; RAP1GAP; GAP43; NEFM; NEFH; BSN; MAPK1; SPTBN1; NF1; TBC1D24; FGF13; AP3D1; MBP; DAGLA; SIRT2; EPB41L3; DPYSL2; SRCIN1; RUFY3; LRRC7; CPLX2; AP3B2; PALM; NDEL1; KCNB1; CTNNA2; ATCAY; KIF1B; FEZ1; SYP; HEPACAM; MAPT; AMIGO1; APC; PAK1; SLC1A2; SYN1	387	387
cytoskeleton	4.12818e-23	1.78888e-21	GO:0005856	c	4	118; 119; 120; 230; 273; 287; 324; 396; 989; 1207; 1400; 1496; 1499; 1739; 1778; 1783; 1808; 1809; 2017; 2039; 2258; 51517; 2697; 3799; 3800; 3831; 3925; 3983; 4082; 4130; 4131; 4133; 4134; 4137; 4628; 4644; 4741; 4744; 4924; 27445; 5058; 5339; 5413; 5414; 5594; 399687; 22933; 6709; 6711; 6714; 6804; 7461; 8470; 8502; 8682; 8927; 9024; 9181; 9368; 9584; 9638; 9743; 10059; 10160; 10409; 10487; 105…	STX1A; ADD3; ADD2; ADD1; PKP4; SYNPO; DLG1; CLIP2; ARHGEF2; CCDC92; ARHGAP21; MARCKS; NCKIPSD; LRRC7; ABLIM1; NUCB1; BRSK2; BRSK1; KIF5B; KIF5C; MICAL3; KLC1; MYO5A; PAK1; EVL; MAP1A; SPTAN1; MYO18A; SEPT8; SEPT5; SEPT4; SEPT7; CAP1; PCLO; CRMP1; PPP1R9B; RBM39; SIRT2; MAP1B; CLNS1A; DPYSL3; FARP1; PLEC; DYNC1LI1; DYNC1LI2; APC; GJA1; AMPH; MYH10; STX1B; ERMN; DYNC1H1; TNIK; DPYSL2; GNG12; STMN1;…	2022	2016
neuron spine	4.73922e-17	1.54025e-15	GO:0044309	c	4	821; 2017; 2823; 4082; 4131; 4628; 5064; 5803; 9743; 10160; 10479; 10564; 10636; 11178; 11346; 84687; 50807; 85358; 50944; 22941; 57554; 58512	MYH10; CTTN; SYNPO; PTPRZ1; GPM6A; CANX; SLC9A6; DLGAP3; MARCKS; PPP1R9B; LZTS1; MAP1B; FARP1; LRRC7; PALM; ARFGEF2; SHANK3; SHANK2; SHANK1; RGS14; ARHGAP32; ASAP1	122	122
cytosol	2.0143e-16	5.23719e-15	GO:0005829	c	4	23; 47; 118; 119; 120; 230; 287; 320; 324; 396; 572; 673; 815; 821; 989; 1207; 1400; 1496; 1499; 1739; 1778; 1783; 1808; 1809; 1936; 2023; 2039; 2258; 51517; 2697; 2752; 2785; 3831; 3925; 4082; 4131; 4137; 4628; 4644; 4763; 27445; 5058; 5141; 5230; 5238; 5339; 5530; 5564; 5565; 5578; 5580; 5582; 5593; 5594; 5702; 5824; 5909; 6000; 6416; 6453; 22933; 6709; 6711; 6714; 6804; 9829; 6853; 7317; 8541;…	STX1A; FAM160A2; ADD3; ADD2; ADD1; PGM2L1; CANX; DLG1; AHCYL2; ITSN1; ARHGEF7; EIF3C; ARHGEF2; NBEA; MARCKS; NCKIPSD; APC; CAMK2A; CPLX2; VPS35; EIF4G3; EEF1D; PLEKHA5; GNG3; KLC1; MYO5A; PAK1; STMN1; PLCB1; SPTAN1; GLUL; PUM1; ACSBG1; PRKAB2; SEPT7; NDRG4; PPP1R1B; ABCF1; PRKAB1; TIAM2; PCLO; NF1; PRKG2; CRMP1; PGK1; SIRT2; MAP1B; DPYSL2; DPYSL3; FARP1; PGM3; PLEC; DYNC1LI2; UBA1; GJA1; PSIP1; P…	3466	3457
polymeric cytoskeletal fiber	5.02564e-13	1.08889e-11	GO:0099513	c	4	324; 1739; 1778; 1783; 1808; 1809; 2017; 2039; 2258; 51517; 2697; 3799; 3800; 3831; 3925; 4082; 4130; 4131; 4133; 4134; 4137; 4644; 4741; 4744; 5058; 22933; 6714; 7461; 9181; 9638; 10059; 10564; 10636; 55970; 79929; 81565; 147179; 51143; 55177; 22941; 23095	CTTN; STMN1; ARFGEF2; DNM1L; SIRT2; NDEL1; MAP2; MAP4; NCKIPSD; DLG1; NEFM; ARHGEF2; NEFH; GNG12; CLIP2; MARCKS; KLC1; FGF13; MAP1A; MAP1B; DPYSL2; DPYSL3; SRC; DMTN; WIPF2; DYNC1LI1; DYNC1LI2; DYNC1H1; RMDN3; SHANK2; GJA1; RGS14; KIF1B; FEZ1; KIF5B; KIF5C; MAP6D1; MAPT; APC; MYO5A; PAK1	684	682
cytoplasmic region	2.31534e-12	4.29992e-11	GO:0099568	c	4	120; 324; 821; 989; 1499; 2017; 2039; 4082; 4628; 27445; 5413; 5594; 6709; 6711; 6792; 8120; 8874; 8927; 8943; 9743; 10487; 81565; 147179; 84687; 23095; 57471	MYH10; CTTN; ADD3; SPTAN1; CTNNB1; SEPT5; ERMN; SEPT7; SPTBN1; AP3B2; CDKL5; ARHGEF7; CAP1; BSN; MAPK1; PCLO; CANX; AP3D1; PPP1R9B; DMTN; WIPF2; NDEL1; MARCKS; KIF1B; ARHGAP32; APC	292	292
filopodium	3.15163e-11	5.12139e-10	GO:0030175	c	4	1778; 2258; 2596; 2823; 4644; 5064; 5803; 9368; 10160; 80725; 84687; 57471; 57554; 26230; 22902	ERMN; GAP43; FARP1; SLC9A3R1; LRRC7; PTPRZ1; TIAM2; PALM; DYNC1H1; FGF13; GPM6A; MYO5A; PPP1R9B; RUFY3; SRCIN1	94	94
microtubule	3.18578e-11	9.54998e-10	GO:0005874	c	5	324; 1739; 1778; 1783; 1808; 2258; 3799; 3800; 3831; 3925; 4082; 4130; 4131; 4133; 4134; 4137; 4644; 22933; 7461; 9181; 9638; 10059; 10564; 10636; 79929; 81565; 51143; 55177; 23095	MAP6D1; STMN1; ARFGEF2; SIRT2; NDEL1; MAP2; MAP4; DLG1; ARHGEF2; CLIP2; MARCKS; KLC1; FGF13; MAP1A; MAP1B; DPYSL2; RMDN3; APC; DYNC1LI1; DYNC1LI2; DYNC1H1; RGS14; KIF1B; FEZ1; KIF5B; KIF5C; MAPT; DNM1L; MYO5A	408	408
microtubule cytoskeleton	7.29455e-11	9.54998e-10	GO:0015630	c	5	324; 989; 1400; 1499; 1739; 1778; 1783; 1808; 2017; 2258; 3799; 3800; 3831; 3925; 4082; 4130; 4131; 4133; 4134; 4137; 4628; 4644; 4924; 5594; 22933; 6709; 7461; 8502; 8682; 9024; 9181; 9368; 9584; 9638; 10059; 10564; 10580; 10636; 79929; 80212; 4869; 81565; 51143; 84446; 112755; 55177; 23095; 23108; 57447	MYH10; CTTN; STMN1; ARFGEF2; SIRT2; SPTAN1; NDEL1; MAP2; PKP4; MAP4; SORBS1; SEPT7; NDRG2; DLG1; PEA15; NPM1; SLC9A3R1; ARHGEF2; CCDC92; CLIP2; MARCKS; KLC1; FGF13; RBM39; MAP1A; MAP1B; DPYSL2; RMDN3; STX1B; DNM1L; CRMP1; DYNC1LI1; DYNC1LI2; DYNC1H1; NUCB1; KIF1B; CTNNB1; RGS14; BRSK2; BRSK1; FEZ1; KIF5B; KIF5C; MAP6D1; MAPK1; MAPT; RAP1GAP2; APC; MYO5A	1086	1083
actin cytoskeleton	7.34614e-11	9.54998e-10	GO:0015629	c	5	118; 119; 273; 989; 1496; 1809; 2017; 2039; 3983; 4082; 4628; 4644; 5058; 399687; 6709; 6711; 6714; 6804; 8470; 9368; 55970; 9743; 10487; 10580; 11346; 80725; 147179; 84687; 83660; 57554	MYH10; STX1A; CTTN; SYNPO; ADD2; ADD1; SPTAN1; MYO18A; SORBS1; SEPT7; SORBS2; SPTBN1; SLC9A3R1; TLN2; CAP1; GNG12; MARCKS; SRCIN1; PPP1R9B; SRC; DPYSL3; LRRC7; DMTN; ABLIM1; CTNNA2; AMPH; ARHGAP32; WIPF2; MYO5A; PAK1	452	451
main axon	2.5131e-09	3.63003e-08	GO:0044304	c	4	747; 1739; 1740; 4155; 6506; 22933; 6711; 8506; 23136; 57471; 57554	DAGLA; DLG1; EPB41L3; DLG2; ERMN; SIRT2; LRRC7; CNTNAP1; SPTBN1; MBP; SLC1A2	59	59
cell cortex	1.81636e-08	1.77095e-07	GO:0005938	c	5	120; 324; 989; 1499; 2017; 2039; 4082; 4628; 5413; 6709; 6711; 8874; 8927; 9743; 10487; 147179; 84687; 57471; 27445	MYH10; CAP1; CTTN; ADD3; SPTAN1; ARHGAP32; DMTN; CTNNB1; BSN; MARCKS; WIPF2; ERMN; ARHGEF7; SEPT5; APC; SEPT7; PPP1R9B; PCLO; SPTBN1	242	242
exocytic vesicle membrane	3.53902e-08	4.60073e-07	GO:0099501	c	4	273; 5799; 6804; 6853; 6854; 6855; 10059; 81615; 140679; 388662	PTPRN2; STX1A; AMPH; SLC6A17; SLC32A1; TMEM163; SYP; DNM1L; SYN2; SYN1	59	59
cytoplasmic vesicle	5.68218e-08	6.71531e-07	GO:0031410	c	4	197; 273; 320; 815; 821; 1114; 1809; 2697; 3482; 3708; 3799; 4644; 4924; 5413; 5594; 5799; 5909; 6453; 6714; 6804; 6853; 6854; 6855; 7317; 7416; 7461; 8120; 8943; 9100; 9743; 9892; 10059; 10479; 10564; 10938; 11276; 79643; 79929; 112755; 81565; 81615; 84251; 84446; 140679; 9101; 22905; 55737; 23043; 23095; 134957; 56850; 57221; 57584; 388662; 29763; 29993; 30845	STX1A; USP8; STX1B; EHD3; EHD1; CHGB; NDEL1; SNAP91; TNIK; STXBP5; AHSG; SEPT5; VDAC1; IGF2R; CHMP6; CANX; SLC9A6; AP3B2; RAP1GAP; ITSN1; ARHGAP21; SLC32A1; CLIP2; ARFGEF3; MAPK1; AP3D1; SLC6A17; SYNRG; PACSIN3; PTPRN2; SRC; DPYSL3; CAMK2A; EPN2; USP10; GRIPAP1; ARFGEF2; UBA1; VPS35; ITPR1; NUCB1; GJA1; AMPH; APBA1; KIF1B; BRSK1; PACSIN1; KIF5B; MAP6D1; TMEM163; SGIP1; ARHGAP32; SYP; DNM1L; MYO5A…	1670	1666
focal adhesion	1.31798e-07	1.42781e-06	GO:0005925	c	4	118; 1465; 1499; 2017; 2697; 3313; 3482; 4082; 5058; 5339; 5594; 8470; 8675; 8874; 9181; 10487; 10580; 4869; 80725; 83660; 51466; 22800; 30845	CTTN; EVL; ADD1; ARHGEF2; HSPA9; RRAS2; CTNNB1; SORBS1; EHD3; SORBS2; SRCIN1; IGF2R; ARHGEF7; TLN2; CAP1; MARCKS; PLEC; NPM1; GJA1; STX16; CSRP1; MAPK1; PAK1	392	392
transport vesicle	2.21995e-07	1.73156e-06	GO:0030133	c	5	273; 320; 1809; 3482; 5413; 5799; 6804; 6853; 6854; 6855; 7416; 10059; 11276; 81565; 81615; 84446; 112755; 140679; 134957; 57221; 388662	PTPRN2; STX1A; AMPH; STX1B; APBA1; DPYSL3; BRSK1; SLC6A17; SYNRG; ARFGEF3; TMEM163; SYP; STXBP5; NDEL1; SEPT5; DNM1L; VDAC1; IGF2R; SYN2; SLC32A1; SYN1	342	342
neuron projection membrane	1.9292e-06	1.9292e-05	GO:0032589	c	4	490; 3746; 5064; 6506; 6711; 84687; 23136	EPB41L3; KCNC1; PALM; SLC1A2; ATP2B1; PPP1R9B; SPTBN1	37	37
secretory vesicle	2.83684e-06	1.84394e-05	GO:0099503	c	5	197; 273; 320; 1114; 1809; 3708; 4644; 5413; 5799; 6804; 6853; 6854; 6855; 7416; 7461; 10059; 81565; 81615; 84446; 112755; 140679; 134957; 388662	STX1A; STX1B; CHGB; STXBP5; AHSG; SEPT5; VDAC1; CLIP2; SLC6A17; SLC32A1; PTPRN2; DPYSL3; TMEM163; NDEL1; ITPR1; AMPH; APBA1; BRSK1; SYP; DNM1L; MYO5A; SYN2; SYN1	468	468
ruffle membrane	6.06402e-06	5.63087e-05	GO:0032587	c	4	324; 5058; 5141; 5803; 6714; 6792; 9181; 84687; 29993	SRC; CDKL5; ARHGEF2; PTPRZ1; PDE4A; APC; PPP1R9B; PACSIN1; PAK1	80	80
actomyosin	9.09949e-06	7.88622e-05	GO:0042641	c	4	989; 3983; 4628; 4644; 399687; 6804; 10580; 11346	MYH10; STX1A; SYNPO; MYO18A; ABLIM1; SORBS1; SEPT7; MYO5A	64	64
cortical cytoskeleton	1.00271e-05	5.58655e-05	GO:0030863	c	5	2017; 2039; 6709; 6711; 8927; 10487; 147179; 84687; 27445	CTTN; SPTAN1; CAP1; DMTN; BSN; PCLO; WIPF2; PPP1R9B; SPTBN1	85	85
potassium channel complex	2.09059e-05	0.000101916	GO:0034705	c	5	610; 1740; 2017; 3745; 3746; 3778; 6804; 8506; 57463	STX1A; DLG2; KCNC1; HCN2; KCNMA1; CNTNAP1; CTTN; AMIGO1; KCNB1	93	93
spindle	2.92834e-05	0.000237928	GO:0005819	c	4	989; 1400; 1499; 2017; 4134; 4628; 5594; 22933; 8502; 9181; 10636; 4869; 112755; 81565; 51143; 55177	MYH10; SIRT2; RGS14; CTTN; RMDN3; PKP4; STX1B; ARHGEF2; CTNNB1; MAPK1; DYNC1LI1; MAP4; NDEL1; CRMP1; SEPT7; NPM1	295	295
actin filament	2.97052e-05	0.000128723	GO:0005884	c	5	1809; 2017; 2039; 4644; 5058; 6714; 55970; 147179	SRC; CTTN; DPYSL3; GNG12; DMTN; WIPF2; MYO5A; PAK1	75	75
cell cortex part	3.37431e-05	0.000258035	GO:0044448	c	4	989; 2017; 2039; 27445; 6709; 6711; 8927; 10487; 147179; 84687	CTTN; SPTAN1; CAP1; DMTN; BSN; PCLO; WIPF2; SEPT7; PPP1R9B; SPTBN1	123	123
cytoplasmic vesicle membrane	3.96897e-05	0.000286176	GO:0030659	c	4	273; 815; 3708; 5799; 6804; 6853; 6854; 6855; 8120; 10059; 11276; 81615; 84251; 140679; 22905; 23095; 134957; 57221; 57584; 388662; 29993	PTPRN2; STX1A; AMPH; AP3B2; KIF1B; SLC6A17; SYNRG; PACSIN1; ARHGAP21; CAMK2A; EPN2; SGIP1; TMEM163; SYP; STXBP5; ARFGEF3; DNM1L; ITPR1; SYN2; SLC32A1; SYN1	478	477
neurofibrillary tangle	4.18294e-05	0.000286176	GO:0097418	c	4	4137; 4741; 4744	NEFM; NEFH; MAPT	5	5
paranode region of axon	4.4027e-05	0.000286176	GO:0033270	c	4	22933; 8506; 23136; 57471	CNTNAP1; SIRT2; EPB41L3; ERMN	13	13
perinuclear region of cytoplasm	6.97886e-05	0.000432024	GO:0048471	c	4	320; 1499; 1739; 2039; 3482; 3799; 5141; 5578; 5580; 5582; 22933; 6714; 8470; 8502; 8675; 9024; 9368; 10059; 10564; 10938; 23108; 57447; 26135; 29993; 30845	EHD3; EHD1; SRC; CTNNB1; PKP4; NDRG2; SORBS2; DLG1; IGF2R; SLC9A3R1; PACSIN1; SIRT2; PRKCA; SERBP1; PRKCD; PRKCG; DMTN; ARFGEF2; PDE4A; RAP1GAP2; APBA1; BRSK2; KIF5B; STX16; DNM1L	651	651
membrane raft	8.51919e-05	0.000503407	GO:0045121	c	4	287; 490; 659; 1499; 1739; 2697; 2824; 3778; 5230; 5594; 6714; 7416; 9368; 10580; 79180	DLG1; GJA1; SRC; SLC9A3R1; KCNMA1; EFHD2; CTNNB1; SORBS1; ANK2; MAPK1; BMPR2; GPM6B; ATP2B1; VDAC1; PGK1	289	289
microtubule organizing center	0.000113004	0.000638719	GO:0005815	c	4	324; 1400; 1499; 1778; 1783; 3799; 4082; 5594; 22933; 9024; 9368; 9584; 9638; 10564; 10580; 10636; 80212; 4869; 112755; 81565; 51143; 84446; 23108; 57447	STX1B; DYNC1LI2; DYNC1H1; CTNNB1; SORBS1; NDRG2; RAP1GAP2; SLC9A3R1; CCDC92; MAPK1; CRMP1; RBM39; SIRT2; DYNC1LI1; ARFGEF2; NDEL1; NPM1; MARCKS; RGS14; BRSK2; BRSK1; FEZ1; KIF5B; APC	633	631
extracellular exosome	0.000134284	0.000727373	GO:0070062	c	4	47; 197; 230; 396; 490; 491; 821; 989; 1009; 1465; 1499; 1739; 1778; 1808; 2017; 2023; 2697; 2752; 2823; 3313; 3482; 3778; 3925; 4082; 4134; 4628; 4644; 4684; 4924; 27445; 5230; 5339; 5510; 5578; 5580; 5594; 6709; 6711; 6714; 7317; 7416; 7798; 219771; 8537; 8671; 9097; 9368; 9748; 10409; 10487; 10938; 199731; 55970; 79643; 57142; 146691; 50488; 85369; 55187; 22800; 22930; 55737; 23043; 23236; 574…	CDH11; MYH10; CTTN; STMN1; EHD1; PLCB1; SPTAN1; HSPA9; UBA1; RAB3GAP1; CAP1; CTNNB1; SLC4A4; GLUL; GPM6A; AHSG; MAP4; ERMN; SEPT7; IGF2R; NCAM1; CANX; BCAS1; DLG1; MINK1; PPP1R7; SLC9A3R1; TOM1L2; KCNMA1; GNG12; CHMP6; RTN4; TIAM2; MARCKS; PCLO; SPTBN1; NDRG2; ARHGDIA; VPS13D; VDAC1; PACSIN3; PGK1; MARCKSL1; SRC; RRAS2; DPYSL2; STRIP1; PRKCA; PRKCD; ENO1; PLEC; LUZP1; USP14; DYNC1H1; ATP2B1; ALDO…	2813	2804
intercalated disc	0.000193308	0.0010052	GO:0014704	c	4	287; 1499; 1739; 2258; 2697; 5058	DLG1; GJA1; CTNNB1; ANK2; FGF13; PAK1	52	52
cation channel complex	0.000213841	0.00106921	GO:0034703	c	4	610; 777; 1740; 2017; 3745; 3746; 3778; 6804; 8506; 50944; 57463	STX1A; DLG2; KCNC1; HCN2; CACNA1E; KCNMA1; CNTNAP1; CTTN; AMIGO1; KCNB1; SHANK1	183	183
neuronal cell body membrane	0.000272628	0.00131265	GO:0032809	c	4	490; 3745; 3746; 57463	ATP2B1; AMIGO1; KCNB1; KCNC1	20	20
platelet dense tubular network membrane	0.000334705	0.0015004	GO:0031095	c	4	2039; 3708; 10938	ITPR1; EHD1; DMTN	9	9
neurofilament	0.000334705	0.0015004	GO:0005883	c	4	4741; 4744; 22941	NEFM; NEFH; SHANK2	9	9
Golgi-associated vesicle	0.000441796	0.00191445	GO:0005798	c	4	2697; 3482; 4924; 8120; 11276; 79929; 29993	GJA1; AP3B2; PACSIN1; SYNRG; MAP6D1; IGF2R; NUCB1	84	84
juxtaparanode region of axon	0.00047239	0.00198099	GO:0044224	c	4	1740; 22933; 23136	SIRT2; EPB41L3; DLG2	10	10
platelet dense tubular network	0.000641717	0.00260697	GO:0031094	c	4	2039; 3708; 10938	ITPR1; EHD1; DMTN	11	11
membrane coat	0.000670811	0.00264259	GO:0030117	c	4	3482; 8120; 8943; 11276; 84251; 22905; 58513	SGIP1; AP3B2; SYNRG; EPN2; EPS15L1; AP3D1; IGF2R	90	90
synaptobrevin 2-SNAP-25-syntaxin-1a-complexin II complex	0.000785552	0.00291776	GO:0070033	c	4	6804; 10814	STX1A; CPLX2	3	3
ciliary pocket membrane	0.000785552	0.00291776	GO:0020018	c	4	10938; 30845	EHD3; EHD1	3	3
ionotropic glutamate receptor complex	0.000882189	0.00309958	GO:0008328	c	4	1739; 1740; 729956; 50944; 22941	DLG1; DLG2; SHANK2; SHANK1; SHISA7	46	46
clathrin coat	0.000882189	0.00309958	GO:0030118	c	4	3482; 11276; 84251; 22905; 58513	SYNRG; IGF2R; EPS15L1; EPN2; SGIP1	46	46
centrosome	0.00122612	0.00419464	GO:0005813	c	4	324; 1499; 1778; 1783; 4082; 22933; 9024; 9368; 9638; 10580; 10636; 80212; 4869; 81565; 51143; 84446; 23108; 57447	SIRT2; RGS14; BRSK2; BRSK1; FEZ1; RAP1GAP2; SLC9A3R1; NDEL1; CCDC92; CTNNB1; MARCKS; DYNC1LI1; DYNC1LI2; DYNC1H1; SORBS1; APC; NDRG2; NPM1	492	491
axolemma	0.00136523	0.00455077	GO:0030673	c	4	6506; 6711; 23136	EPB41L3; SPTBN1; SLC1A2	14	14
internode region of axon	0.00155417	0.00505104	GO:0033269	c	4	4155; 57471	ERMN; MBP	4	4
cytoplasmic dynein complex	0.00168606	0.00534605	GO:0005868	c	4	1778; 1783; 51143	DYNC1LI1; DYNC1LI2; DYNC1H1	15	15
SNARE complex	0.0018309	0.00566706	GO:0031201	c	4	6804; 8675; 10814; 112755; 134957	STX1A; CPLX2; STX1B; STXBP5; STX16	54	54
contractile actin filament bundle	0.0018309	0.00649136	GO:0097517	c	5	989; 3983; 4628; 10580; 11346	MYH10; SORBS1; SEPT7; ABLIM1; SYNPO	54	54
mitotic spindle	0.0018309	0.00649136	GO:0072686	c	5	2017; 4134; 5594; 22933; 8502	PKP4; MAPK1; CTTN; MAP4; SIRT2	54	54
nuclear heterochromatin	0.00194948	0.00589376	GO:0005720	c	4	22933; 10155; 11168; 85456	TNKS1BP1; SIRT2; TRIM28; PSIP1	33	33
dendrite cytoplasm	0.00205027	0.00605762	GO:0032839	c	4	821; 5594; 6792	CDKL5; MAPK1; CANX	16	16
kinesin complex	0.0021538	0.00616483	GO:0005871	c	4	3799; 3800; 3831; 81565; 23095	KLC1; KIF5B; KIF5C; KIF1B; NDEL1	56	56
axon cytoplasm	0.0021814	0.00616483	GO:1904115	c	4	8120; 8943; 81565; 23095	AP3D1; AP3B2; KIF1B; NDEL1	34	34
actin filament bundle	0.00251634	0.00696009	GO:0032432	c	4	989; 3983; 4628; 10580; 11346	MYH10; SORBS1; SEPT7; ABLIM1; SYNPO	59	58
contractile fiber	0.00295669	0.00800771	GO:0043292	c	4	287; 1499; 2023; 2697; 5058; 5339; 5530; 6711; 8470; 56704	GJA1; CTNNB1; ENO1; ANK2; JPH1; PLEC; PPP3CA; SORBS2; PAK1; SPTBN1	217	216
cortical actin cytoskeleton	0.00314041	0.0083317	GO:0030864	c	4	6709; 6711; 10487; 147179; 84687	SPTAN1; PPP1R9B; CAP1; SPTBN1; WIPF2	61	61
plasma membrane protein complex	0.00370954	0.00964481	GO:0098797	c	4	324; 1499; 1739; 2697; 2785; 6000; 9628; 55970; 84251; 58513	DLG1; GJA1; GNG12; SGIP1; CTNNB1; RGS6; RGS7; GNG3; EPS15L1; APC	223	223
integral component of synaptic vesicle membrane	0.00380227	0.00969205	GO:0030285	c	4	6855; 81615	TMEM163; SYP	6	6
dendrite membrane	0.00458507	0.0114627	GO:0032590	c	4	490; 5064; 84687	ATP2B1; PPP1R9B; PALM	21	21
AP-type membrane coat adaptor complex	0.00475536	0.0116641	GO:0030119	c	4	8120; 8943; 11276; 84251	AP3D1; AP3B2; SYNRG; SGIP1	42	42
extrinsic component of cytoplasmic side of plasma membrane	0.00620188	0.0149304	GO:0031234	c	4	2785; 6000; 6714; 9628; 10160; 55970	SRC; FARP1; GNG12; RGS6; RGS7; GNG3	101	101
endosome	0.00622082	0.0193498	GO:0005768	c	5	2697; 3482; 4644; 4924; 5594; 5909; 6714; 7317; 8943; 9100; 9743; 10479; 10564; 10938; 79643; 81615; 9101; 55737; 23043; 56850; 29763; 29993; 30845	USP8; EHD3; EHD1; TNIK; IGF2R; CHMP6; SLC9A6; RAP1GAP; MAPK1; AP3D1; PACSIN1; PACSIN3; SRC; TMEM163; GRIPAP1; ARFGEF2; UBA1; NUCB1; GJA1; VPS35; USP10; ARHGAP32; MYO5A	803	800
myofibril	0.00661446	0.0193498	GO:0030016	c	5	287; 1499; 2023; 5058; 5339; 5530; 6711; 8470; 56704	CTNNB1; ENO1; ANK2; JPH1; PLEC; PPP3CA; SORBS2; PAK1; SPTBN1	206	205
spectrin-associated cytoskeleton	0.00694607	0.0193498	GO:0014731	c	5	2039; 6711	SPTBN1; DMTN	8	8
caveola	0.00845391	0.019672	GO:0005901	c	4	659; 1499; 3778; 5594; 6714	CTNNB1; SRC; MAPK1; BMPR2; KCNMA1	77	77
nuclear lumen	0.00847408	0.019672	GO:0031981	c	4	23; 47; 118; 120; 324; 815; 989; 1207; 1499; 1936; 2258; 3066; 3192; 3313; 3708; 4133; 4137; 4763; 5064; 5414; 5530; 5564; 5565; 5578; 5580; 5594; 5702; 5814; 5824; 6434; 399687; 22933; 6601; 6711; 6792; 6853; 8120; 8683; 8899; 8943; 9100; 9406; 9414; 9584; 9715; 9774; 9782; 10155; 10250; 10409; 10528; 10580; 10636; 11168; 79811; 80196; 4869; 84687; 51143; 84446; 85456; 24144; 54477; 9101; 55074;…	SMARCC2; USP8; HDAC2; ADD3; ADD1; ZRANB2; HSPA9; PRPF4B; OXR1; BCLAF1; MAP2; MYO18A; PEX19; MATR3; SORBS1; SEPT4; SEPT7; TNKS1BP1; RNF34; SPTBN1; TRIM28; PPM1E; AP3B2; PRKAB2; SLTM; ABCF1; PLEKHA5; CDKL5; TNIK; NOP56; SRSF9; HNRNPU; MAPK1; NF1; ACLY; FGF13; MICAL3; AP3D1; PSMC3; RBM39; TRA2B; SIRT2; FAM131B; CLNS1A; PRKAB1; PRKCA; PLCB1; CAMK2A; PRKCD; USP10; LARP1; PALM; DYNC1LI1; APC; SMAP2; IT…	3569	3549
catenin complex	0.00883503	0.0198027	GO:0016342	c	4	324; 1499	CTNNB1; APC	9	9
spectrin	0.00883503	0.0198027	GO:0008091	c	4	6709; 6711	SPTAN1; SPTBN1	9	9
bicellular tight junction	0.00969093	0.0213529	GO:0005923	c	4	324; 1499; 1739; 9181; 9414; 11346	TJP2; DLG1; SYNPO; ARHGEF2; CTNNB1; APC	111	111
